# Supplementary material for: MDF is a conserved splicing factor and modulates cell division and stress response in Arabidopsis
Source: Life Sci Alliance. 2022 Oct 20;6(1):e202201507. doi: 10.26508/lsa.202201507 (PMC9585968; doi:10.26508/lsa.202201507)
Supplement: Supplementary file 1 [file LSA-2022-01507_TableS1.xlsx]

## Sheet: Table S1. IR events
Table S1. List of differential IR events in mdf-1 vs WT
GeneID	riExonStart_0base	riExonEnd	upstreamES	upstreamEE	downstreamES	downstreamEE	PValue	FDR	IncLevelDifference
AT5G60130	24212955	24213386	24212955	24213026	24213102	24213386	2.08e-05	7.14e-05	1
AT3G52160	19345615	19346668	19345615	19346200	19346282	19346668	5.05e-05	0.000168411	1
AT1G09170	2956805	2958222	2956805	2957830	2957968	2958222	0.000288352	0.000903293	0.977
AT5G25970	9066277	9067221	9066277	9066403	9066474	9067221	0.000117378	0.000377864	0.971
AT2G16970	7375056	7375351	7375056	7375135	7375280	7375351	1.19e-05	4.13e-05	0.955
AT2G37280	15651112	15651444	15651112	15651197	15651284	15651444	8.39e-08	3.32e-07	0.945
AT5G66600	26579300	26579756	26579300	26579430	26579601	26579756	6.99e-12	3.33e-11	0.911
AT3G46500	17120955	17121154	17120955	17121039	17121122	17121154	8.49e-06	2.99e-05	0.911
AT2G22630	9621506	9622163	9621506	9621668	9621767	9622163	0.000266364	0.000836559	0.896
AT5G37450	14854158	14854928	14854158	14854332	14854404	14854928	6.58e-05	0.000217532	0.894
AT4G11050	6747233	6747974	6747233	6747799	6747899	6747974	6.92e-08	2.75e-07	0.888
AT4G28110	13968028	13969143	13968028	13968751	13969013	13969143	7.14e-07	2.67e-06	0.881
AT5G54590	22179930	22180796	22179930	22180236	22180436	22180796	8.53e-16	4.68e-15	0.868
AT5G47670	19314777	19315127	19314777	19314886	19315015	19315127	4.63e-10	2.04e-09	0.862
AT1G52820	19669667	19670427	19669667	19669989	19670072	19670427	1.13e-16	6.33e-16	0.837
AT1G33540	12164338	12164714	12164338	12164484	12164563	12164714	8.64e-06	3.03e-05	0.834
AT2G45540	18770275	18772459	18770275	18772281	18772378	18772459	3.16e-09	1.34e-08	0.828
AT2G35990	15113954	15114782	15113954	15114177	15114684	15114782	0.00146897	0.00430135	0.826
AT5G49780	20231673	20232234	20231673	20231811	20231877	20232234	3.16e-07	1.2e-06	0.808
AT2G30630	13047217	13047764	13047217	13047362	13047441	13047764	2.4e-05	8.21e-05	0.802
AT3G61450	22738383	22738818	22738383	22738610	22738692	22738818	8.25e-08	3.27e-07	0.797
AT4G30130	14734454	14736433	14734454	14734909	14735348	14736433	1.33e-07	5.21e-07	0.785
AT1G26200	9063616	9064116	9063616	9063822	9063930	9064116	7.93e-05	0.000259161	0.767
AT1G48510	17935118	17935526	17935118	17935210	17935296	17935526	2.6e-05	8.86e-05	0.758
AT5G06800	2104699	2104888	2104699	2104739	2104818	2104888	1.78e-141	5.26e-140	0.742
AT5G01060	22683	23271	22683	23054	23135	23271	0.000114908	0.000370404	0.725
AT5G04370	1231608	1232307	1231608	1232064	1232174	1232307	0.000221111	0.00069802	0.724
AT5G01400	169923	170174	169923	169999	170081	170174	0	0	0.701
AT5G28080	10091593	10092210	10091593	10091821	10092172	10092210	2.07e-21	1.33e-20	0.68
AT5G24960	8599734	8600697	8599734	8600314	8600412	8600697	1.87e-15	1.02e-14	0.677
AT5G38340	15320374	15322410	15320374	15321108	15321278	15322410	2.26e-99	4.47e-98	0.663
AT4G15396	8810094	8810512	8810094	8810222	8810319	8810512	7.7e-09	3.22e-08	0.662
AT4G15215	8671358	8671951	8671358	8671526	8671602	8671951	5.68e-09	2.39e-08	0.658
AT4G20380	11004834	11005150	11004834	11004896	11004963	11005150	0	0	0.641
AT5G36110	14197036	14197761	14197036	14197224	14197313	14197761	7.49e-05	0.000245333	0.641
AT1G04750	1332848	1333260	1332848	1333160	1333236	1333260	3.29e-06	1.19e-05	0.639
AT1G20490	7097593	7098073	7097593	7097851	7097928	7098073	2.31e-140	6.71e-139	0.63
AT4G39830	18478889	18479554	18478889	18479396	18479461	18479554	1.05e-130	2.76e-129	0.626
AT1G26680	9219459	9220019	9219459	9219632	9219712	9220019	1.37e-07	5.35e-07	0.625
AT5G65560	26200013	26200769	26200013	26200436	26200515	26200769	5.5e-73	8.24e-72	0.624
AT1G03920	1001435	1002067	1001435	1001747	1001808	1002067	5.44e-236	3.13e-234	0.623
AT3G47790	17629743	17630212	17629743	17630056	17630147	17630212	2.45e-05	8.37e-05	0.619
AT3G12220	3898565	3899019	3898565	3898711	3898784	3899019	0.000531089	0.00162314	0.618
AT5G51660	20988462	20988994	20988462	20988536	20988635	20988994	4.04e-13	2.02e-12	0.604
AT5G61960	24883907	24884174	24883907	24883955	24884059	24884174	1.85e-10	8.34e-10	0.602
AT5G43660	17536393	17536703	17536393	17536505	17536581	17536703	1.93e-07	7.45e-07	0.599
AT1G08620	2736853	2737341	2736853	2737048	2737267	2737341	1.44e-12	7.03e-12	0.598
AT2G24680	10495312	10496275	10495312	10495723	10496153	10496275	1.03e-25	7.33e-25	0.596
AT3G27870	10330590	10332743	10330590	10331342	10331406	10332743	1.1e-175	4.36e-174	0.583
AT3G20480	7152988	7153464	7152988	7153112	7153196	7153464	1.15e-122	2.69e-121	0.581
AT4G17910	9953622	9954236	9953622	9953668	9953731	9954236	0	0	0.58
AT2G44065	18228429	18228715	18228429	18228558	18228669	18228715	4.44e-215	2.24e-213	0.578
AT5G13590	4378629	4379356	4378629	4378725	4379055	4379356	3.02e-13	1.52e-12	0.569
AT2G45540	18770275	18772459	18770275	18772281	18772421	18772459	2.75e-25	1.94e-24	0.551
AT5G65560	26200013	26200769	26200013	26200441	26200515	26200769	8.44e-148	2.64e-146	0.55
AT2G17970	7820264	7820985	7820264	7820858	7820931	7820985	8.43e-225	4.48e-223	0.545
AT4G26830	13495054	13496738	13495054	13496326	13496426	13496738	0.010031	0.0268188	0.542
AT1G63670	23609810	23610327	23609810	23610073	23610219	23610327	2.72e-248	1.68e-246	0.541
AT5G28080	10092172	10092721	10092172	10092210	10092314	10092721	3.53e-09	1.49e-08	0.54
AT2G48130	19682508	19683832	19682508	19682866	19682958	19683832	8.1e-05	0.000264442	0.539
AT3G58780	21741100	21741341	21741100	21741200	21741299	21741341	6.34e-17	3.58e-16	0.537
AT3G08505	2580076	2580455	2580076	2580280	2580376	2580455	0.00128527	0.00377931	0.534
AT2G37280	15650958	15651197	15650958	15651044	15651112	15651197	1.75e-05	6.05e-05	0.533
AT2G31865	13547181	13547536	13547181	13547382	13547451	13547536	1.32e-18	7.86e-18	0.532
AT3G20200	7050126	7051030	7050126	7050888	7050957	7051030	1.95e-247	1.19e-245	0.53
AT3G30305	11924744	11925110	11924744	11924934	11925025	11925110	3.62e-86	6.39e-85	0.524
AT5G48710	19755467	19755713	19755467	19755585	19755658	19755713	0.00850668	0.0229441	0.524
AT4G15215	8671358	8671951	8671358	8671459	8671602	8671951	9.41e-05	0.000305838	0.523
AT3G56730	21014073	21014547	21014073	21014235	21014349	21014547	6.04e-15	3.2e-14	0.522
AT1G07170	2200462	2201049	2200462	2200539	2200637	2201049	9.41e-15	4.97e-14	0.521
AT5G45350	18381836	18383283	18381836	18382877	18383144	18383283	0	0	0.52
AT2G22670	9636807	9637623	9636807	9636897	9637105	9637623	8.51e-18	4.95e-17	0.519
AT4G13190	7660472	7661514	7660472	7660939	7661012	7661514	2.89e-07	1.11e-06	0.518
AT3G58930	21779048	21780663	21779048	21780122	21780245	21780663	3.93e-11	1.83e-10	0.515
AT5G58940	23798051	23798908	23798051	23798099	23798654	23798908	1.03e-20	6.48e-20	0.514
AT1G22150	7820857	7821111	7820857	7820943	7821034	7821111	0.000507192	0.00155399	0.511
AT4G28840	14241964	14242251	14241964	14242038	14242175	14242251	3.59e-13	1.8e-12	0.51
AT4G33280	16047744	16048939	16047744	16047866	16048275	16048939	1.15e-07	4.52e-07	0.509
AT1G19800	6846368	6846858	6846368	6846470	6846539	6846858	0	0	0.507
AT1G26208	9069032	9069344	9069032	9069092	9069235	9069344	1.63e-143	4.93e-142	0.507
AT4G36060	17055225	17055680	17055225	17055491	17055561	17055680	9.34e-10	4.07e-09	0.507
AT2G24680	10494254	10495223	10494254	10494698	10494791	10495223	1.83e-124	4.45e-123	0.506
AT3G18100	6201639	6202112	6201639	6201686	6201756	6202112	4.65e-36	4.09e-35	0.506
AT4G28020	13934937	13935479	13934937	13935059	13935161	13935479	2.98e-28	2.24e-27	0.502
AT4G24350	12610007	12610526	12610007	12610075	12610362	12610526	4.21e-16	2.32e-15	0.502
AT4G35940	17022788	17023813	17022788	17022911	17023030	17023813	0	0	0.5
AT3G19500	6759015	6759656	6759015	6759471	6759554	6759656	6.82e-08	2.71e-07	0.498
AT2G21500	9207431	9208894	9207431	9207886	9207960	9208894	0	0	0.494
AT5G50665	20613505	20614300	20613505	20613907	20614197	20614300	1.3e-21	8.39e-21	0.492
AT2G46380	19039023	19041556	19039023	19039497	19039710	19041556	4.36e-66	5.95e-65	0.486
AT2G24140	10262855	10264065	10262855	10263825	10263956	10264065	3.72e-08	1.5e-07	0.485
AT5G43650	17533129	17533909	17533129	17533411	17533618	17533909	0.000439321	0.00136139	0.485
AT4G15563	8890210	8891249	8890210	8890849	8890942	8891249	1.21e-06	4.49e-06	0.482
AT2G24350	10361053	10361936	10361053	10361364	10361835	10361936	3.96e-29	3.02e-28	0.48
AT2G03810	1160946	1161729	1160946	1161296	1161669	1161729	0.00455939	0.0126607	0.48
AT1G21810	7658540	7659167	7658540	7658657	7658985	7659167	8.14e-78	1.28e-76	0.476
AT5G11210	3571107	3572276	3571107	3571668	3571813	3572276	9.91e-07	3.68e-06	0.476
AT1G76170	28585191	28585740	28585191	28585523	28585597	28585740	2e-49	2.17e-48	0.475
AT4G38960	18160902	18161668	18160902	18161120	18161232	18161668	4.23e-43	4.17e-42	0.475
AT1G21580	7558474	7559031	7558474	7558578	7558643	7559031	1.46e-74	2.22e-73	0.474
AT3G54510	20180171	20180840	20180171	20180631	20180696	20180840	3.54e-11	1.65e-10	0.472
AT3G04500	1212469	1212931	1212469	1212735	1212833	1212931	0	0	0.471
AT2G14620	6244771	6245265	6244771	6245090	6245164	6245265	0	0	0.467
AT4G21410	11402862	11403337	11402862	11403019	11403093	11403337	0	0	0.466
AT3G26100	9536858	9537956	9536858	9537827	9537904	9537956	1.33e-88	2.45e-87	0.465
AT2G42960	17871145	17871599	17871145	17871261	17871339	17871599	2.69e-09	1.15e-08	0.465
AT4G13040	7615020	7615955	7615020	7615142	7615215	7615955	1.16e-53	1.35e-52	0.464
AT3G14870	5002906	5005875	5002906	5004042	5004170	5005875	1.23e-05	4.29e-05	0.46
AT2G40340	16849780	16850487	16849780	16849853	16850334	16850487	0.00300436	0.00846762	0.46
AT5G43990	17698815	17698999	17698815	17698872	17698960	17698999	2.12e-207	1.01e-205	0.458
AT5G01730	276702	277081	276702	276826	276917	277081	3.95e-89	7.32e-88	0.458
AT2G43680	18108629	18109138	18108629	18108719	18109068	18109138	1.12e-82	1.91e-81	0.457
AT2G26810	11434142	11434534	11434142	11434254	11434432	11434534	1.42e-68	2.02e-67	0.454
AT2G41705	17397721	17398460	17397721	17397771	17398039	17398460	4.75e-19	2.87e-18	0.451
AT5G64630	25835674	25836400	25835674	25835775	25835841	25836400	5.02e-128	1.27e-126	0.449
AT3G28700	10759558	10759904	10759558	10759778	10759842	10759904	2.48e-16	1.38e-15	0.448
AT3G56160	20837889	20838187	20837889	20837991	20838066	20838187	0	0	0.446
AT5G13660	4405093	4406813	4405093	4406365	4406443	4406813	2.31e-71	3.38e-70	0.446
AT1G63810	23675389	23675949	23675389	23675568	23675797	23675949	1.74e-08	7.17e-08	0.446
AT1G17640	6068901	6069257	6068901	6069110	6069202	6069257	3.82e-12	1.84e-11	0.445
AT2G35160	14822971	14826162	14822971	14823090	14823549	14826162	6.6e-43	6.49e-42	0.443
AT1G58007	21446834	21447502	21446834	21447082	21447220	21447502	1.07e-14	5.64e-14	0.442
AT1G03905	993399	993951	993399	993631	993705	993951	5.82e-09	2.45e-08	0.442
AT3G26360	9656077	9656545	9656077	9656389	9656461	9656545	3.14e-54	3.69e-53	0.441
AT2G39690	16540926	16541281	16540926	16541096	16541161	16541281	9.73e-16	5.33e-15	0.44
AT4G14520	8341243	8342238	8341243	8341478	8341935	8342238	2.17e-124	5.25e-123	0.439
AT3G45750	16796783	16797236	16796783	16796963	16797047	16797236	7.63e-43	7.48e-42	0.439
AT3G43540	15430659	15431298	15430659	15431017	15431094	15431298	0	0	0.438
AT5G06690	2060871	2061047	2060871	2060889	2060980	2061047	7.14e-35	6.12e-34	0.438
AT4G15215	8671602	8671951	8671602	8671763	8671881	8671951	6.73e-14	3.45e-13	0.437
AT5G39380	15758716	15761123	15758716	15760714	15761061	15761123	4.31e-38	3.93e-37	0.436
AT1G30545	10821386	10821829	10821386	10821522	10821594	10821829	1.47e-35	1.27e-34	0.436
AT1G07780	2411823	2412216	2411823	2411929	2412193	2412216	1.2e-32	9.87e-32	0.432
AT4G00020	4838	5119	4838	4901	4976	5119	3.34e-32	2.71e-31	0.432
AT3G55630	20636894	20637170	20636894	20637025	20637104	20637170	0	0	0.427
AT3G14550	4886377	4887487	4886377	4887054	4887151	4887487	1.45e-23	9.95e-23	0.427
AT1G05320	1553606	1553949	1553606	1553759	1553893	1553949	2.78e-17	1.59e-16	0.426
AT1G12750	4347423	4348390	4347423	4347790	4348240	4348390	1.12e-15	6.09e-15	0.423
AT4G02120	942473	942672	942473	942543	942609	942672	0	0	0.421
AT5G62165	24964645	24965256	24964645	24964959	24965049	24965256	6.96e-81	1.15e-79	0.421
AT3G16120	5464727	5465172	5464727	5464853	5465009	5465172	9.9e-144	3.01e-142	0.42
AT3G02980	671434	671989	671434	671534	671844	671989	5.9e-08	2.36e-07	0.42
AT4G07405	13027580	13028194	13027580	13027892	13027996	13028194	2.59e-37	2.33e-36	0.418
AT5G50565	20580198	20580958	20580198	20580493	20580855	20580958	2.41e-10	1.07e-09	0.417
AT2G17970	7820931	7821385	7820931	7820985	7821125	7821385	1.15e-09	5e-09	0.417
AT5G37500	14890672	14891003	14890672	14890748	14890814	14891003	0	0	0.416
AT1G03980	1020981	1021443	1020981	1021220	1021286	1021443	4.1e-97	8.05e-96	0.416
AT1G60140	22178085	22180474	22178085	22180151	22180329	22180474	4.37e-12	2.1e-11	0.414
AT2G48150	19688868	19689229	19688868	19688945	19689045	19689229	1.63e-05	5.63e-05	0.414
AT5G61540	24745717	24746276	24745717	24745782	24745880	24746276	6.55e-26	4.68e-25	0.413
AT4G38240	17931569	17932122	17931569	17931921	17931995	17932122	4.17e-53	4.79e-52	0.412
AT5G61960	24883550	24883955	24883550	24883573	24883907	24883955	0.00132655	0.00389833	0.412
AT5G18245	6028150	6029282	6028150	6028330	6028828	6029282	6.15e-10	2.7e-09	0.41
AT5G24630	8435631	8436170	8435631	8435742	8435859	8436170	3.6e-17	2.05e-16	0.408
AT1G09170	2957370	2957830	2957370	2957571	2957666	2957830	1.99e-34	1.7e-33	0.407
AT5G37380	14816744	14819105	14816744	14818453	14819062	14819105	1.43e-13	7.25e-13	0.407
AT5G62165	24964645	24965256	24964645	24964959	24965037	24965256	5.02e-07	1.9e-06	0.405
AT5G53180	21570833	21571253	21570833	21570894	21571043	21571253	3.58e-63	4.71e-62	0.403
AT1G22275	7871402	7871615	7871402	7871486	7871552	7871615	7.68e-07	2.87e-06	0.401
AT2G47860	19599685	19600203	19599685	19600073	19600136	19600203	3.42e-12	1.66e-11	0.4
AT5G19430	6553702	6554638	6553702	6554214	6554507	6554638	4.93e-168	1.88e-166	0.399
AT4G32280	15583922	15584447	15583922	15584251	15584356	15584447	5.15e-79	8.21e-78	0.399
AT5G01215	84465	86258	84465	85261	85356	86258	2.87e-42	2.76e-41	0.399
AT5G24040	8126536	8127346	8126536	8127011	8127082	8127346	2.1e-05	7.2e-05	0.399
AT3G52720	19541043	19541284	19541043	19541149	19541255	19541284	7.96e-162	2.82e-160	0.398
AT3G04610	1254101	1254956	1254101	1254282	1254768	1254956	3.19e-47	3.32e-46	0.398
AT1G55120	20566484	20566938	20566484	20566773	20566929	20566938	1.22e-32	1e-31	0.396
AT3G18900	6519008	6519299	6519008	6519095	6519170	6519299	1.24e-61	1.6e-60	0.395
AT2G43465	18047877	18048194	18047877	18048032	18048100	18048194	8.12e-20	5.02e-19	0.395
AT1G03620	905942	906361	905942	906023	906313	906361	1.33e-11	6.3e-11	0.393
AT5G06440	1966255	1966596	1966255	1966378	1966474	1966596	5.25e-23	3.51e-22	0.392
AT2G16990	7387364	7387604	7387364	7387443	7387533	7387604	9.21e-51	1.02e-49	0.391
AT1G26440	9144994	9146106	9144994	9145696	9145984	9146106	4.24e-114	9.09e-113	0.389
AT3G55630	20636673	20637346	20636673	20637170	20637236	20637346	1.2e-24	8.34e-24	0.388
AT5G60590	24357702	24358248	24357702	24357878	24357944	24358248	8.71e-20	5.38e-19	0.384
AT2G28210	12030314	12032025	12030314	12030424	12031922	12032025	7.47e-05	0.000245176	0.384
AT1G07170	2200173	2200539	2200173	2200219	2200462	2200539	8.35e-143	2.51e-141	0.383
AT3G51360	19066069	19066734	19066069	19066208	19066300	19066734	8.08e-05	0.000263904	0.383
AT5G55970	22667219	22668530	22667219	22667748	22667986	22668530	2.61e-42	2.53e-41	0.381
AT5G17530	5781602	5781863	5781602	5781680	5781752	5781863	0	0	0.377
AT5G64470	25777050	25777963	25777050	25777300	25777457	25777963	1.56e-16	8.73e-16	0.377
AT4G31480	15263655	15266190	15263655	15263833	15264133	15266190	7.67e-43	7.5e-42	0.376
AT3G24840	9066600	9067307	9066600	9067045	9067253	9067307	3.38e-11	1.58e-10	0.376
AT1G26890	9317588	9319246	9317588	9318869	9318955	9319246	8.03e-09	3.35e-08	0.375
AT1G22430	7921032	7921386	7921032	7921128	7921224	7921386	0	0	0.374
AT1G16560	5668392	5668709	5668392	5668464	5668572	5668709	7.02e-43	6.89e-42	0.374
AT5G64520	25789986	25790540	25789986	25790090	25790175	25790540	7.97e-16	4.38e-15	0.374
AT3G26085	9531001	9531384	9531001	9531042	9531129	9531384	0	0	0.373
AT5G08130	2609534	2610123	2609534	2609914	2610094	2610123	1.09e-188	4.68e-187	0.371
AT3G13580	4433152	4433988	4433152	4433596	4433806	4433988	1.05e-179	4.23e-178	0.371
AT2G41720	17403644	17404025	17403644	17403808	17403904	17404025	7.13e-89	1.32e-87	0.371
AT2G02760	773683	774144	773683	773924	774003	774144	7.05e-35	6.06e-34	0.37
AT2G22980	9779238	9779527	9779238	9779384	9779450	9779527	6.09e-59	7.54e-58	0.368
AT5G20180	6811094	6811466	6811094	6811168	6811300	6811466	6.69e-11	3.07e-10	0.368
AT3G59770	22084712	22085562	22084712	22084845	22084937	22085562	2.96e-50	3.26e-49	0.367
AT3G26690	9805327	9805781	9805327	9805408	9805472	9805781	1.97e-58	2.41e-57	0.366
AT5G61960	24883550	24883955	24883550	24883573	24883691	24883955	0.000204777	0.000648548	0.366
AT5G24630	8435631	8436170	8435631	8435730	8435859	8436170	1.11e-07	4.36e-07	0.365
AT4G14520	8341935	8343258	8341935	8342238	8342453	8343258	1.86e-87	3.4e-86	0.364
AT3G59210	21889475	21890877	21889475	21889695	21889780	21890877	2.75e-47	2.88e-46	0.364
AT3G16030	5441658	5442406	5441658	5441869	5441935	5442406	3.14e-38	2.88e-37	0.364
AT2G46040	18936880	18938447	18936880	18937826	18938310	18938447	1.18e-07	4.6e-07	0.364
AT5G13590	4378629	4379356	4378629	4378725	4379191	4379356	0	0	0.363
AT3G18430	6325914	6326249	6325914	6326026	6326121	6326249	9.74e-159	3.38e-157	0.363
AT3G24515	8935742	8935984	8935742	8935848	8935914	8935984	2.83e-124	6.81e-123	0.363
AT1G58007	21446834	21447502	21446834	21447082	21447251	21447502	1.8e-51	2.03e-50	0.363
AT1G20620	7143132	7144303	7143132	7144105	7144206	7144303	4.84e-165	1.78e-163	0.361
AT3G61490	22757760	22758901	22757760	22758187	22758428	22758901	9.33e-06	3.27e-05	0.36
AT3G58640	21692426	21692821	21692426	21692693	21692791	21692821	2.62e-34	2.23e-33	0.359
AT2G43500	18062530	18063659	18062530	18062599	18062690	18063659	1.87e-22	1.24e-21	0.359
AT2G25670	10930298	10931090	10930298	10930719	10930827	10931090	0	0	0.358
AT5G11380	3632374	3633022	3632374	3632653	3632732	3633022	1.09e-231	5.99e-230	0.358
AT3G48880	18126932	18128237	18126932	18127230	18127860	18128237	4.13e-08	1.66e-07	0.358
AT3G28460	10672824	10673091	10672824	10672881	10672975	10673091	1.57e-104	3.18e-103	0.357
AT2G36080	15149792	15151575	15149792	15149814	15149902	15151575	3.74e-68	5.3e-67	0.357
AT1G74810	28107821	28108747	28107821	28107935	28108394	28108747	6.81e-12	3.25e-11	0.357
AT1G62660	23200642	23201676	23200642	23200651	23201431	23201676	1.36e-10	6.18e-10	0.355
AT5G62165	24967327	24967882	24967327	24967427	24967840	24967882	1.89e-10	8.49e-10	0.354
AT3G08840	2682386	2682856	2682386	2682478	2682619	2682856	1.34e-09	5.8e-09	0.354
AT2G01275	143563	144136	143563	143845	144069	144136	0.000200321	0.000635259	0.354
AT2G46500	19087214	19089229	19087214	19088710	19088852	19089229	0	0	0.352
AT5G02860	653985	657003	653985	656619	656890	657003	0	0	0.352
AT1G34844	12751757	12752796	12751757	12752280	12752366	12752796	1.45e-29	1.12e-28	0.352
AT1G79580	29942735	29943498	29942735	29942977	29943246	29943498	1.34e-08	5.55e-08	0.351
AT1G56540	21181584	21183360	21181584	21182139	21182264	21183360	2.09e-06	7.64e-06	0.351
AT1G07890	2437680	2438123	2437680	2437833	2437992	2438123	1.29e-51	1.46e-50	0.35
AT1G44180	16807827	16808322	16807827	16808095	16808201	16808322	0.00488764	0.0135491	0.35
AT1G01920	318564	319101	318564	318813	318985	319101	0	0	0.349
AT1G17090	5842167	5843267	5842167	5842858	5843210	5843267	1.11e-58	1.36e-57	0.349
AT1G79880	30047899	30048203	30047899	30048049	30048124	30048203	2.37e-33	1.98e-32	0.349
AT4G03260	1428306	1428954	1428306	1428529	1428672	1428954	0.0017801	0.00514461	0.349
AT5G18230	6023895	6024669	6023895	6024546	6024615	6024669	0	0	0.348
AT1G22880	8095448	8096549	8095448	8095964	8096045	8096549	3.33e-123	7.9e-122	0.347
AT4G18070	10032233	10032495	10032233	10032335	10032423	10032495	2.52e-33	2.1e-32	0.347
AT3G63430	23420144	23421402	23420144	23420527	23420622	23421402	5.05e-07	1.91e-06	0.347
AT1G43620	16429349	16430226	16429349	16429558	16429642	16430226	3.48e-77	5.44e-76	0.346
AT3G20480	7151769	7152023	7151769	7151850	7151963	7152023	1.1e-26	8.01e-26	0.346
AT5G09330	2894551	2895480	2894551	2895062	2895310	2895480	0	0	0.345
AT4G27040	13574948	13575638	13574948	13575299	13575398	13575638	0	0	0.345
AT4G26700	13466807	13467090	13466807	13466928	13466998	13467090	2.22e-222	1.17e-220	0.345
AT5G09690	3001164	3001403	3001164	3001284	3001373	3001403	2.48e-63	3.27e-62	0.345
AT2G44798	18466066	18466674	18466066	18466525	18466642	18466674	0.015774	0.0411385	0.345
AT1G13650	4681010	4681946	4681010	4681492	4681882	4681946	1.69e-113	3.59e-112	0.344
AT3G54930	20350838	20352684	20350838	20351389	20351471	20352684	6.35e-38	5.78e-37	0.343
AT1G31950	11477556	11478548	11477556	11477805	11477894	11478548	7.7e-09	3.22e-08	0.343
AT3G10500	3271975	3272514	3271975	3272253	3272331	3272514	3.25e-51	3.64e-50	0.342
AT4G21400	11399611	11400376	11399611	11399768	11399837	11400376	8.96e-256	5.69e-254	0.341
AT2G02470	654135	654985	654135	654262	654336	654985	1.04e-60	1.33e-59	0.34
AT4G27490	13739747	13740099	13739747	13739835	13739945	13740099	6.66e-12	3.19e-11	0.34
AT3G09540	2929409	2929783	2929409	2929466	2929572	2929783	8.39e-08	3.32e-07	0.34
AT5G42690	17119402	17119892	17119402	17119528	17119597	17119892	2.96e-07	1.13e-06	0.34
AT3G11440	3603546	3605172	3603546	3604555	3604648	3605172	4.47e-12	2.14e-11	0.339
AT5G35210	13474195	13474642	13474195	13474507	13474591	13474642	2.05e-45	2.09e-44	0.337
AT3G49500	18350490	18353673	18350490	18353226	18353466	18353673	1.54e-167	5.76e-166	0.336
AT4G31150	15145184	15145640	15145184	15145446	15145518	15145640	2.25e-162	8.04e-161	0.336
AT1G79700	29993079	29993404	29993079	29993088	29993321	29993404	5.38e-28	4.01e-27	0.336
AT1G09195	2967939	2968536	2967939	2968403	2968474	2968536	8.03e-10	3.51e-09	0.336
AT5G27270	9605483	9607679	9605483	9606192	9606260	9607679	2.08e-94	4e-93	0.335
AT1G60200	22203492	22205400	22203492	22204553	22204826	22205400	2.6e-29	2e-28	0.334
AT2G23040	9809182	9809408	9809182	9809255	9809337	9809408	1.36e-23	9.36e-23	0.334
AT5G14610	4710562	4711570	4710562	4710728	4711261	4711570	5.48e-23	3.66e-22	0.334
AT3G51490	19106830	19107797	19106830	19107397	19107483	19107797	0.0164305	0.0427596	0.333
AT5G01670	252447	252690	252447	252521	252602	252690	1.37e-219	7.11e-218	0.332
AT1G77580	29144024	29146337	29144024	29144568	29144661	29146337	4.79e-150	1.53e-148	0.332
AT1G49620	18365335	18366024	18365335	18365761	18365838	18366024	6.26e-15	3.32e-14	0.332
AT3G24530	8947109	8947396	8947109	8947208	8947285	8947396	5.58e-168	2.1e-166	0.331
AT4G01420	580037	580413	580037	580074	580300	580413	8.54e-06	3e-05	0.329
AT2G42640	17759613	17759833	17759613	17759633	17759709	17759833	4.77e-32	3.84e-31	0.328
AT1G51645	19150247	19152074	19150247	19151040	19151139	19152074	1.14e-10	5.21e-10	0.328
AT1G67060	25037052	25038168	25037052	25037148	25038083	25038168	1.09e-67	1.53e-66	0.327
AT1G68240	25574863	25575438	25574863	25575217	25575285	25575438	8.23e-05	0.000268357	0.327
AT5G18190	6013361	6014864	6013361	6013783	6014398	6014864	1.2e-67	1.68e-66	0.326
AT3G19780	6870525	6871675	6870525	6870930	6871378	6871675	3.69e-14	1.91e-13	0.326
AT5G25490	8877248	8877904	8877248	8877374	8877559	8877904	0	0	0.325
AT4G13150	7650651	7650846	7650651	7650717	7650790	7650846	0	0	0.325
AT5G06620	2035077	2035427	2035077	2035147	2035244	2035427	4.9e-87	8.91e-86	0.325
AT1G60850	22400020	22400413	22400020	22400178	22400284	22400413	2.59e-31	2.06e-30	0.325
AT3G05600	1623243	1624070	1623243	1623752	1623819	1624070	1.24e-27	9.21e-27	0.325
AT1G33615	12193811	12194413	12193811	12194261	12194350	12194413	9.88e-16	5.4e-15	0.324
AT1G16540	5664136	5664590	5664136	5664288	5664357	5664590	1.86e-12	9.09e-12	0.324
AT4G32000	15475757	15476257	15475757	15475969	15476095	15476257	3.35e-11	1.56e-10	0.322
AT5G30490	11612001	11612351	11612001	11612045	11612177	11612351	1.97e-07	7.59e-07	0.322
AT2G23040	9809337	9810073	9809337	9809694	9809792	9810073	3.62e-06	1.31e-05	0.322
AT1G16930	5789678	5790907	5789678	5789853	5789929	5790907	8.95e-157	3.04e-155	0.321
AT3G51950	19279733	19281037	19279733	19280646	19280944	19281037	7.15e-41	6.75e-40	0.321
AT2G23980	10203940	10204557	10203940	10204040	10204387	10204557	2.65e-18	1.57e-17	0.321
AT5G18245	6028150	6029282	6028150	6028582	6028828	6029282	2.54e-07	9.74e-07	0.321
AT5G11010	3483631	3484342	3483631	3483963	3484153	3484342	1.19e-07	4.66e-07	0.32
AT5G46710	18952602	18953462	18952602	18953057	18953243	18953462	1.65e-50	1.83e-49	0.319
AT2G35330	14868860	14870879	14868860	14869060	14869225	14870879	2.27e-43	2.25e-42	0.319
AT1G16060	5508833	5509155	5508833	5508916	5509146	5509155	2.17e-23	1.48e-22	0.319
AT1G34844	12751757	12752280	12751757	12752025	12752117	12752280	7.56e-23	5.05e-22	0.319
AT1G26440	9145300	9146080	9145300	9145340	9145412	9146080	4.08e-292	2.98e-290	0.318
AT1G06710	2056233	2057043	2056233	2056771	2056851	2057043	9.61e-54	1.11e-52	0.318
AT4G04790	2438328	2439053	2438328	2438934	2439005	2439053	6.01e-38	5.48e-37	0.318
AT4G18140	10048859	10049438	10048859	10049117	10049343	10049438	0.00664093	0.0181217	0.318
AT3G45960	16892701	16893329	16892701	16892946	16893034	16893329	2.41e-80	3.94e-79	0.317
AT3G17100	5831135	5832733	5831135	5831383	5831465	5832733	4.4e-45	4.45e-44	0.317
AT3G11880	3752770	3753106	3752770	3752903	3752976	3753106	3.82e-23	2.57e-22	0.317
AT4G14520	8341243	8342238	8341243	8341478	8342197	8342238	7.71e-05	0.000252288	0.316
AT3G54510	20182382	20182964	20182382	20182661	20182730	20182964	6.6e-146	2.04e-144	0.315
AT3G49500	18350490	18353673	18350490	18353210	18353466	18353673	1.27e-123	3.03e-122	0.314
AT1G77800	29255543	29255891	29255543	29255721	29255802	29255891	1.18e-86	2.12e-85	0.314
AT1G05870	1771891	1772533	1771891	1772141	1772308	1772533	3.16e-77	4.95e-76	0.314
AT5G65740	26302829	26303051	26302829	26302904	26302972	26303051	9.31e-75	1.41e-73	0.314
AT2G13800	5753497	5753777	5753497	5753639	5753705	5753777	2.75e-10	1.23e-09	0.314
AT2G39300	16412630	16413206	16412630	16412899	16413060	16413206	7.14e-06	2.53e-05	0.314
AT5G37380	14819062	14819346	14819062	14819105	14819191	14819346	4.92e-150	1.56e-148	0.313
AT3G45050	16477019	16477524	16477019	16477128	16477299	16477524	0	0	0.312
AT2G44180	18270839	18271260	18270839	18271085	18271152	18271260	0	0	0.312
AT4G20430	11016808	11018074	11016808	11017428	11017650	11018074	6.3e-26	4.5e-25	0.312
AT1G14970	5164277	5165139	5164277	5164347	5164536	5165139	1.4e-30	1.1e-29	0.311
AT3G11950	3784186	3785660	3784186	3785119	3785416	3785660	3.18e-78	5.03e-77	0.31
AT1G71200	26837020	26837991	26837020	26837235	26837766	26837991	3.03e-43	3e-42	0.31
AT3G05270	1502815	1503481	1502815	1502960	1503248	1503481	1.16e-13	5.91e-13	0.31
AT5G44160	17772855	17774054	17772855	17773229	17773657	17774054	0	0	0.309
AT2G16990	7387364	7387976	7387364	7387604	7387690	7387976	3.97e-117	8.87e-116	0.309
AT3G49500	18350490	18353673	18350490	18353210	18353443	18353673	6.62e-13	3.29e-12	0.308
AT5G17010	5587350	5587982	5587350	5587757	5587843	5587982	4.55e-11	2.11e-10	0.308
AT1G11280	3789339	3790935	3789339	3790647	3790724	3790935	3.1e-10	1.38e-09	0.308
AT5G14340	4623590	4624960	4623590	4623720	4624250	4624960	0.000360412	0.00112399	0.308
AT3G47550	17524810	17525054	17524810	17524894	17524964	17525054	0	0	0.307
AT5G47510	19274852	19275371	19274852	19275205	19275271	19275371	1.02e-33	8.54e-33	0.307
AT4G00520	227858	228207	227858	227951	228038	228207	1.76e-06	6.47e-06	0.307
AT3G61750	22858570	22859669	22858570	22858970	22859047	22859669	4.02e-14	2.08e-13	0.306
AT4G26640	13438520	13439893	13438520	13439473	13439762	13439893	7.33e-10	3.21e-09	0.306
AT3G59810	22096502	22096955	22096502	22096596	22096769	22096955	1.17e-07	4.58e-07	0.306
AT5G56370	22835930	22836729	22835930	22836514	22836597	22836729	1.96e-06	7.19e-06	0.306
AT1G04490	1218281	1219980	1218281	1219352	1219793	1219980	0.0023328	0.00665541	0.306
AT1G29170	10190529	10190839	10190529	10190646	10190746	10190839	2.52e-193	1.13e-191	0.305
AT4G35620	16903370	16904001	16903370	16903549	16903618	16904001	7.4e-13	3.66e-12	0.305
AT1G33720	12220857	12222172	12220857	12221574	12221649	12222172	1.52e-08	6.27e-08	0.305
AT2G04800	1687172	1687939	1687172	1687616	1687721	1687939	1.03e-156	3.48e-155	0.304
AT3G03970	1028736	1030677	1028736	1029910	1030477	1030677	1.26e-83	2.18e-82	0.304
AT1G28560	10040526	10040797	10040526	10040588	10040671	10040797	0.00050852	0.00155708	0.304
AT5G20450	6912486	6913323	6912486	6912654	6912769	6913323	0.00328444	0.00923042	0.304
AT4G27040	13574948	13575299	13574948	13575081	13575225	13575299	0	0	0.303
AT3G52660	19521653	19522957	19521653	19521823	19522135	19522957	9.41e-214	4.65e-212	0.303
AT5G38360	15332390	15332604	15332390	15332488	15332555	15332604	6.36e-159	2.22e-157	0.3
AT1G33500	12152518	12152822	12152518	12152638	12152729	12152822	2.38e-86	4.24e-85	0.3
AT1G14270	4876360	4876767	4876360	4876472	4876669	4876767	0	0	0.299
AT4G21560	11468665	11470327	11468665	11469779	11470114	11470327	5.61e-25	3.94e-24	0.299
AT5G37590	14928124	14928379	14928124	14928187	14928267	14928379	7.18e-09	3.01e-08	0.298
AT4G14520	8341935	8343258	8341935	8342045	8342197	8343258	0.00127153	0.00374791	0.297
AT3G04160	1091088	1092186	1091088	1091549	1091634	1092186	3.71e-275	2.63e-273	0.296
AT2G38695	16179147	16179331	16179147	16179201	16179265	16179331	2.16e-191	9.61e-190	0.296
AT4G20350	10988388	10988624	10988388	10988486	10988563	10988624	1.46e-45	1.5e-44	0.296
AT3G57470	21269732	21270022	21269732	21269855	21269935	21270022	7.04e-51	7.83e-50	0.295
AT4G21510	11445848	11446548	11445848	11446399	11446473	11446548	6.74e-26	4.8e-25	0.294
AT3G44540	16126345	16127237	16126345	16126427	16126967	16127237	5.21e-18	3.06e-17	0.294
AT1G76970	28924570	28924900	28924570	28924649	28924744	28924900	2.01e-15	1.09e-14	0.294
AT2G41880	17476473	17476899	17476473	17476609	17476683	17476899	4.79e-90	8.93e-89	0.293
AT3G13580	4433152	4433988	4433152	4433422	4433518	4433988	2.28e-08	9.35e-08	0.293
AT3G09410	2898133	2898582	2898133	2898350	2898436	2898582	0	0	0.291
AT5G52070	21162095	21163968	21162095	21162208	21163578	21163968	3.21e-19	1.96e-18	0.291
AT5G25370	8807451	8807783	8807451	8807555	8807668	8807783	0.00707925	0.0192748	0.291
AT4G18020	10002845	10004098	10002845	10003914	10004023	10004098	4.44e-41	4.2e-40	0.29
AT4G16620	9358436	9358821	9358436	9358588	9358656	9358821	4.25e-124	1.02e-122	0.289
AT4G20310	10962020	10962385	10962020	10962112	10962215	10962385	2.39e-60	3.02e-59	0.289
AT3G17310	5912956	5913345	5912956	5913038	5913148	5913345	2.95e-10	1.31e-09	0.289
AT3G02290	458411	459504	458411	459181	459280	459504	6.48e-06	2.29e-05	0.289
AT1G19025	6569197	6569600	6569197	6569303	6569379	6569600	0.00917431	0.0246361	0.289
AT5G04680	1348043	1348857	1348043	1348535	1348675	1348857	6.11e-73	9.14e-72	0.288
AT2G43500	18062530	18063659	18062530	18062595	18062690	18063659	1.87e-42	1.82e-41	0.288
AT3G20070	7006577	7006941	7006577	7006635	7006705	7006941	1.98e-21	1.27e-20	0.288
AT1G67520	25303219	25303680	25303219	25303373	25303442	25303680	4.16e-16	2.3e-15	0.288
AT5G43910	17667860	17668174	17667860	17667987	17668073	17668174	1.16e-90	2.17e-89	0.287
AT1G07745	2400947	2401258	2400947	2401103	2401187	2401258	8.19e-29	6.22e-28	0.287
AT4G02550	1120364	1121191	1120364	1121016	1121103	1121191	8.81e-13	4.35e-12	0.287
AT3G17120	5841820	5842860	5841820	5842067	5842157	5842860	0.000409327	0.00127167	0.287
AT1G30755	10905730	10906607	10905730	10906477	10906562	10906607	1.24e-184	5.06e-183	0.286
AT2G45870	18876682	18877172	18876682	18876850	18876965	18877172	4.85e-42	4.64e-41	0.286
AT3G48050	17733514	17734137	17733514	17733983	17734063	17734137	4.35e-25	3.06e-24	0.285
AT1G29410	10297749	10299001	10297749	10298330	10298429	10299001	3.84e-07	1.46e-06	0.285
AT4G15563	8890395	8891249	8890395	8890988	8891078	8891249	2.08e-45	2.12e-44	0.284
AT1G54390	20304514	20305171	20304514	20304925	20305038	20305171	1.61e-27	1.19e-26	0.284
AT3G20010	6971562	6972839	6971562	6972239	6972767	6972839	4.19e-07	1.59e-06	0.284
AT5G13950	4500348	4500735	4500348	4500431	4500605	4500735	6.95e-07	2.61e-06	0.284
AT2G20850	8976108	8976742	8976108	8976245	8976331	8976742	0	0	0.283
AT2G31600	13448179	13448805	13448179	13448407	13448484	13448805	7.79e-83	1.34e-81	0.283
AT5G61310	24653260	24654918	24653260	24653752	24654795	24654918	1.01e-45	1.04e-44	0.283
AT5G20450	6912486	6913313	6912486	6912683	6912769	6913313	7.46e-05	0.000244889	0.283
AT5G19480	6571500	6571855	6571500	6571698	6571803	6571855	3.04e-293	2.29e-291	0.282
AT3G54480	20170656	20171493	20170656	20171261	20171434	20171493	2.24e-158	7.72e-157	0.282
AT2G02450	649965	650820	649965	650395	650500	650820	2.32e-14	1.21e-13	0.282
AT1G47278	17331227	17331553	17331227	17331277	17331364	17331553	6.31e-07	2.38e-06	0.281
AT1G52290	19470651	19471029	19470651	19470813	19470878	19471029	2.4e-09	1.03e-08	0.28
AT1G51380	19049122	19049427	19049122	19049230	19049307	19049427	2.98e-06	1.08e-05	0.28
AT2G37150	15605888	15608558	15605888	15607600	15607694	15608558	0.0028836	0.00813692	0.28
AT5G53486	21721698	21722293	21721698	21722013	21722228	21722293	9.59e-10	4.18e-09	0.279
AT5G59710	24057377	24058171	24057377	24057584	24058084	24058171	0	0	0.278
AT2G35840	15053482	15054011	15053482	15053719	15053932	15054011	2.43e-15	1.31e-14	0.278
AT3G06880	2170630	2170971	2170630	2170775	2170845	2170971	1.95e-14	1.02e-13	0.278
AT3G12550	3980737	3981395	3980737	3980944	3981141	3981395	0.00886206	0.0238631	0.278
AT1G32127	11556743	11557521	11556743	11557077	11557160	11557521	7.53e-137	2.12e-135	0.277
AT1G57610	21338043	21339034	21338043	21338480	21338626	21339034	1.54e-21	9.9e-21	0.277
AT2G03140	949989	950717	949989	950208	950308	950717	5.08e-14	2.61e-13	0.277
AT2G27930	11892057	11892542	11892057	11892242	11892357	11892542	0.00401377	0.0112156	0.277
AT2G31130	13265447	13266565	13265447	13265570	13266294	13266565	0.0129787	0.0342689	0.277
AT5G56020	22686095	22686466	22686095	22686300	22686397	22686466	1.32e-190	5.83e-189	0.276
AT5G49470	20066982	20067542	20066982	20067064	20067436	20067542	0.00332745	0.0093459	0.276
AT2G37150	15605888	15607840	15605888	15605993	15607694	15607840	5.34e-157	1.83e-155	0.275
AT5G26160	9142864	9145322	9142864	9143049	9143233	9145322	1.57e-11	7.45e-11	0.275
AT3G11890	3755541	3757006	3755541	3755708	3756019	3757006	0.00479915	0.0133113	0.275
AT1G69530	26141835	26142166	26141835	26141919	26142008	26142166	0	0	0.274
AT3G17609	6023843	6024294	6023843	6024034	6024107	6024294	7.38e-62	9.55e-61	0.274
AT1G55350	20653819	20654768	20653819	20654235	20654322	20654768	9.87e-14	5.03e-13	0.274
AT2G44798	18467672	18468395	18467672	18467841	18468075	18468395	2.41e-47	2.52e-46	0.272
AT3G62750	23216168	23216355	23216168	23216194	23216267	23216355	9.02e-34	7.59e-33	0.271
AT2G31130	13265447	13266565	13265447	13265570	13266459	13266565	1.64e-28	1.24e-27	0.271
AT3G62750	23215853	23216355	23215853	23216083	23216168	23216355	0	0	0.27
AT1G05950	1804400	1805106	1804400	1804882	1804951	1805106	1.11e-23	7.66e-23	0.27
AT3G21755	7666297	7669480	7666297	7667043	7667123	7669480	0.0191028	0.0493464	0.27
AT3G45040	16472537	16473152	16472537	16473015	16473100	16473152	0	0	0.269
AT2G03640	1106238	1106905	1106238	1106420	1106729	1106905	3.14e-185	1.3e-183	0.269
AT4G05110	2628643	2629058	2628643	2628723	2628812	2629058	1.96e-22	1.3e-21	0.268
AT4G35030	16675381	16676552	16675381	16676069	16676180	16676552	9.16e-07	3.41e-06	0.268
AT5G14020	4523908	4524236	4523908	4524013	4524081	4524236	0.000161161	0.00051307	0.268
AT2G25420	10820484	10821168	10820484	10820660	10820741	10821168	1.28e-61	1.64e-60	0.267
AT5G13660	4405093	4406515	4405093	4406365	4406446	4406515	3.75e-27	2.75e-26	0.267
AT4G22120	11718830	11719807	11718830	11719164	11719461	11719807	7.71e-18	4.5e-17	0.267
AT2G39690	16542599	16542872	16542599	16542683	16542761	16542872	9.43e-50	1.03e-48	0.266
AT3G59330	21926960	21927224	21926960	21927053	21927141	21927224	3.58e-201	1.65e-199	0.265
AT1G43620	16429642	16430226	16429642	16429749	16430028	16430226	1.25e-53	1.44e-52	0.265
AT1G07940	2464330	2465076	2464330	2464814	2464912	2465076	6.73e-52	7.64e-51	0.265
AT2G30740	13095322	13096492	13095322	13095484	13095593	13096492	2.52e-16	1.4e-15	0.265
AT5G09690	3000722	3001284	3000722	3001076	3001164	3001284	2.41e-126	6e-125	0.264
AT5G07940	2535020	2537134	2535020	2536468	2536591	2537134	5.1e-46	5.27e-45	0.264
AT3G45020	16469166	16469901	16469166	16469574	16469859	16469901	3.62e-25	2.55e-24	0.264
AT3G27320	10090055	10091151	10090055	10090592	10090688	10091151	1.65e-20	1.04e-19	0.264
AT2G40640	16961682	16962094	16961682	16961778	16961871	16962094	9.03e-274	6.22e-272	0.263
AT5G51370	20872718	20874349	20872718	20873846	20873915	20874349	1.65e-115	3.62e-114	0.263
AT3G02600	551190	552529	551190	551584	551704	552529	1.2e-08	4.99e-08	0.263
AT3G54740	20262336	20264115	20262336	20262679	20262795	20264115	1.99e-111	4.22e-110	0.262
AT1G20380	7062143	7062636	7062143	7062363	7062435	7062636	8.01e-09	3.34e-08	0.262
AT1G18610	6408705	6409532	6408705	6408845	6408966	6409532	2.41e-31	1.92e-30	0.261
AT5G62100	24940760	24941974	24940760	24941017	24941112	24941974	4.65e-15	2.47e-14	0.261
AT4G10120	6313913	6315290	6313913	6314925	6315016	6315290	8.81e-09	3.67e-08	0.261
AT1G74810	28108394	28108747	28108394	28108592	28108664	28108747	5.98e-08	2.39e-07	0.26
AT4G35300	16798992	16799635	16798992	16799167	16799289	16799635	4e-07	1.52e-06	0.26
AT2G04395	1528964	1529724	1528964	1529166	1529440	1529724	0.000469286	0.00144783	0.26
AT4G00990	430988	431337	430988	431074	431206	431337	4.21e-72	6.22e-71	0.259
AT1G16560	5668572	5669039	5668572	5668739	5668918	5669039	4.03e-45	4.08e-44	0.259
AT3G45280	16611557	16611759	16611557	16611634	16611696	16611759	5.66e-44	5.65e-43	0.259
AT1G35220	12909514	12910138	12909514	12909632	12910041	12910138	8.66e-13	4.28e-12	0.259
AT3G26922	9922981	9924725	9922981	9924064	9924165	9924725	1.46e-106	3.02e-105	0.258
AT4G01510	642942	643176	642942	642979	643086	643176	0.0011845	0.0034956	0.258
AT2G27950	11902346	11903454	11902346	11903186	11903287	11903454	2.8e-230	1.5e-228	0.257
AT1G16610	5675618	5676319	5675618	5676006	5676107	5676319	1.01e-120	2.33e-119	0.257
AT3G53270	19752427	19753280	19752427	19752580	19752994	19753280	3.43e-16	1.9e-15	0.257
AT2G04845	1702557	1702824	1702557	1702596	1702662	1702824	2.36e-06	8.62e-06	0.257
AT5G65740	26302829	26303246	26302829	26303051	26303175	26303246	9.45e-198	4.28e-196	0.256
AT1G02145	404756	404953	404756	404842	404911	404953	2.15e-54	2.53e-53	0.256
AT3G13430	4367191	4369029	4367191	4367425	4367724	4369029	1.45e-45	1.49e-44	0.256
AT5G24740	8471516	8471879	8471516	8471621	8471732	8471879	1.63e-15	8.9e-15	0.256
AT1G03070	729829	730415	729829	730023	730139	730415	0.00340804	0.00956678	0.256
AT5G65740	26303175	26303514	26303175	26303246	26303332	26303514	6.02e-144	1.84e-142	0.255
AT5G25540	8891474	8892364	8891474	8891922	8891987	8892364	3.03e-29	2.32e-28	0.254
AT3G59660	22034634	22034847	22034634	22034696	22034783	22034847	2.14e-17	1.23e-16	0.254
AT5G10520	3320818	3321192	3320818	3320968	3321053	3321192	2.37e-16	1.32e-15	0.254
AT1G80770	30355114	30355786	30355114	30355353	30355423	30355786	3.55e-17	2.03e-16	0.253
AT5G01950	369284	369786	369284	369537	369690	369786	6.88e-15	3.63e-14	0.253
AT2G28290	12067482	12073132	12067482	12072240	12072333	12073132	0	0	0.252
AT2G04800	1687172	1687939	1687172	1687616	1687788	1687939	3.64e-125	8.94e-124	0.252
AT4G11830	7118726	7120476	7118726	7119481	7119577	7120476	6.26e-47	6.51e-46	0.252
AT5G15190	4932707	4933620	4932707	4933034	4933117	4933620	4.18e-10	1.84e-09	0.252
AT4G13345	7768705	7768937	7768705	7768775	7768865	7768937	6.05e-173	2.37e-171	0.251
AT1G25230	8841869	8842445	8841869	8842026	8842094	8842445	1.15e-25	8.17e-25	0.251
AT3G62220	23030779	23031155	23030779	23030877	23031063	23031155	4.06e-18	2.39e-17	0.251
AT5G60120	24209970	24210409	24209970	24210074	24210295	24210409	1.44e-82	2.44e-81	0.25
AT4G16700	9396082	9396353	9396082	9396205	9396275	9396353	2.94e-17	1.68e-16	0.25
AT5G49960	20324877	20325257	20324877	20324970	20325062	20325257	1.85e-09	7.99e-09	0.25
AT2G21710	9272698	9273444	9272698	9272973	9273045	9273444	2.21e-07	8.52e-07	0.25
AT5G44010	17708477	17708950	17708477	17708761	17708851	17708950	2.74e-05	9.33e-05	0.25
AT4G18375	10152800	10154005	10152800	10153409	10153489	10154005	0.00299659	0.00845059	0.25
AT5G36002	14141794	14142755	14141794	14141949	14142043	14142755	7.89e-64	1.05e-62	0.249
AT5G38480	15409696	15410149	15409696	15409811	15409971	15410149	1.14e-35	9.93e-35	0.249
AT5G52790	21391885	21392511	21391885	21392262	21392347	21392511	1.31e-16	7.35e-16	0.249
AT4G33130	15980116	15980443	15980116	15980197	15980346	15980443	1.29e-09	5.57e-09	0.249
AT3G61610	22798983	22799590	22798983	22799040	22799498	22799590	1.46e-06	5.37e-06	0.249
AT5G53180	21570833	21571253	21570833	21570891	21571043	21571253	0.000180919	0.000574851	0.249
AT3G09600	2947923	2948296	2947923	2947983	2948155	2948296	0	0	0.248
AT3G03030	682053	683426	682053	683199	683285	683426	4.95e-127	1.24e-125	0.248
AT3G50920	18923221	18923772	18923221	18923526	18923655	18923772	4.12e-18	2.42e-17	0.248
AT3G26490	9704455	9706446	9704455	9705694	9705762	9706446	1.85e-134	5.04e-133	0.247
AT5G15460	5019972	5020926	5019972	5020233	5020569	5020926	4.51e-114	9.64e-113	0.247
AT4G39380	18309025	18309771	18309025	18309449	18309600	18309771	3.24e-19	1.97e-18	0.247
AT5G62170	24973955	24975191	24973955	24975005	24975102	24975191	0.00186211	0.00536895	0.247
AT4G25440	13008946	13009618	13008946	13009433	13009534	13009618	3.18e-117	7.13e-116	0.246
AT3G26115	9542267	9542833	9542267	9542375	9542524	9542833	7.62e-26	5.42e-25	0.246
AT2G25730	10956262	10956916	10956262	10956620	10956704	10956916	6.28e-16	3.46e-15	0.246
AT1G21580	7558474	7559031	7558474	7558686	7558760	7559031	9.02e-83	1.54e-81	0.245
AT1G67710	25378098	25378715	25378098	25378488	25378562	25378715	3.79e-79	6.08e-78	0.245
AT3G51075	18970746	18971279	18970746	18971024	18971128	18971279	1.15e-41	1.1e-40	0.245
AT2G46810	19240130	19241767	19240130	19240810	19241167	19241767	1.46e-37	1.32e-36	0.245
AT1G05820	1752637	1753240	1752637	1752730	1753097	1753240	6.6e-36	5.8e-35	0.245
AT5G01780	303140	304279	303140	303854	304000	304279	2.86e-10	1.27e-09	0.245
AT2G28250	12043385	12044073	12043385	12043817	12043927	12044073	4.95e-07	1.87e-06	0.245
AT4G04221	2034087	2035794	2034087	2035321	2035436	2035794	3.03e-06	1.1e-05	0.245
AT2G19280	8362386	8364753	8362386	8362530	8362647	8364753	2.76e-59	3.46e-58	0.244
AT1G07728	2394984	2397399	2394984	2396434	2396528	2397399	5.36e-08	2.15e-07	0.244
AT5G60100	24198482	24198778	24198482	24198668	24198747	24198778	1.17e-07	4.6e-07	0.244
AT1G24030	8503233	8503789	8503233	8503460	8503601	8503789	8.37e-05	0.000272634	0.244
AT1G15790	5439752	5440131	5439752	5439852	5439994	5440131	0.000548098	0.00167408	0.244
AT1G36070	13470095	13470394	13470095	13470266	13470338	13470394	7.59e-189	3.28e-187	0.243
AT3G54230	20074345	20075222	20074345	20075060	20075150	20075222	6.35e-52	7.22e-51	0.243
AT4G27270	13662801	13663371	13662801	13662895	13663220	13663371	1.08e-07	4.24e-07	0.243
AT1G67792	25417377	25420252	25417377	25418000	25418097	25420252	0.000596506	0.00181853	0.243
AT4G10730	6614433	6614887	6614433	6614665	6614757	6614887	2.61e-07	1e-06	0.242
AT2G24140	10262855	10264065	10262855	10263713	10263956	10264065	0.00713388	0.0193804	0.242
AT1G66980	25000096	25000507	25000096	25000381	25000468	25000507	5.95e-18	3.49e-17	0.241
AT1G05710	1716558	1716735	1716558	1716624	1716690	1716735	1.57e-15	8.58e-15	0.241
AT1G05630	1685318	1685627	1685318	1685484	1685586	1685627	2.55e-09	1.09e-08	0.241
AT5G55100	22362891	22364235	22362891	22363626	22363849	22364235	7.85e-07	2.93e-06	0.241
AT1G61490	22687012	22689104	22687012	22688423	22688497	22689104	0.00155256	0.00452714	0.241
AT5G26780	9421576	9422228	9421576	9421773	9421861	9422228	0	0	0.24
AT4G16710	9398402	9398991	9398402	9398722	9398774	9398991	1.27e-44	1.28e-43	0.239
AT4G26140	13243075	13243832	13243075	13243615	13243721	13243832	2.19e-15	1.19e-14	0.239
AT3G22220	7840551	7842874	7840551	7842359	7842598	7842874	4.07e-08	1.64e-07	0.239
AT2G45830	18866313	18867160	18866313	18866503	18866606	18867160	0.000618865	0.00188434	0.239
AT1G49160	18181243	18181903	18181243	18181471	18181780	18181903	0.00158917	0.00462562	0.239
AT5G53220	21596255	21597734	21596255	21596711	21596812	21597734	0.00249183	0.00708022	0.239
AT3G63400	23412023	23412526	23412023	23412168	23412427	23412526	2.1e-128	5.37e-127	0.238
AT1G67420	25259735	25260045	25259735	25259899	25259962	25260045	7.94e-27	5.79e-26	0.238
AT1G04490	1218281	1219633	1218281	1219352	1219578	1219633	0.00911462	0.0244893	0.238
AT4G12560	7443117	7443775	7443117	7443376	7443523	7443775	6.08e-288	4.38e-286	0.237
AT3G23610	8479253	8479877	8479253	8479399	8479492	8479877	3.76e-23	2.53e-22	0.237
AT1G78810	29628300	29628756	29628300	29628545	29628635	29628756	3.82e-20	2.38e-19	0.237
AT4G32285	15585442	15588089	15585442	15585871	15585973	15588089	4.46e-14	2.3e-13	0.237
AT1G56230	21046667	21047028	21046667	21046819	21046903	21047028	0	0	0.236
AT3G13445	4381486	4381768	4381486	4381588	4381694	4381768	9.37e-16	5.14e-15	0.236
AT1G10990	3670242	3671191	3670242	3670901	3670979	3671191	9.4e-08	3.71e-07	0.236
AT1G50700	18783656	18784030	18783656	18783824	18783902	18784030	6.76e-07	2.54e-06	0.236
AT2G32620	13843748	13844425	13843748	13843843	13843986	13844425	1.06e-07	4.17e-07	0.235
AT2G20815	8959254	8960923	8959254	8960041	8960128	8960923	0.00740867	0.0200934	0.235
AT4G26700	13464189	13464688	13464189	13464431	13464516	13464688	3.17e-273	2.16e-271	0.234
AT1G22970	8131653	8132039	8131653	8131863	8131945	8132039	8.07e-27	5.88e-26	0.234
AT2G32880	13948732	13949407	13948732	13949125	13949240	13949407	1.33e-13	6.76e-13	0.234
AT2G30460	12976680	12977194	12976680	12976953	12977032	12977194	5.05e-214	2.52e-212	0.233
AT2G27340	11696936	11697554	11696936	11697163	11697448	11697554	1.17e-19	7.19e-19	0.233
AT4G30410	14870983	14872267	14870983	14871859	14872059	14872267	9.87e-16	5.4e-15	0.233
AT5G62130	24950294	24951238	24950294	24950971	24951050	24951238	5.25e-13	2.61e-12	0.233
AT2G16790	7284761	7284942	7284761	7284804	7284882	7284942	4e-09	1.69e-08	0.233
AT5G44980	18160203	18161499	18160203	18160365	18160597	18161499	0.00104182	0.00308944	0.233
AT1G72560	27324816	27325115	27324816	27324871	27324982	27325115	8.46e-274	5.91e-272	0.232
AT4G24160	12541693	12541989	12541693	12541793	12541865	12541989	2.46e-29	1.89e-28	0.232
AT2G38880	16240307	16240883	16240307	16240422	16240574	16240883	2.84e-11	1.33e-10	0.232
AT2G40830	17042622	17042892	17042622	17042783	17042880	17042892	0.0126172	0.0333685	0.232
AT5G37020	14630476	14630738	14630476	14630575	14630681	14630738	4.64e-299	3.55e-297	0.231
AT5G66070	26422590	26423240	26422590	26422743	26422910	26423240	5.34e-28	3.98e-27	0.231
AT4G08980	5758019	5759303	5758019	5758484	5758981	5759303	3.81e-15	2.03e-14	0.231
AT3G52340	19406852	19407471	19406852	19407119	19407204	19407471	1.51e-06	5.55e-06	0.231
AT1G17590	6051701	6052619	6051701	6052052	6052408	6052619	6.47e-06	2.29e-05	0.231
AT1G79790	30017371	30017632	30017371	30017442	30017517	30017632	0	0	0.23
AT4G23770	12383725	12384496	12383725	12384078	12384310	12384496	2.2e-128	5.61e-127	0.23
AT3G29644	11500666	11501419	11500666	11500727	11501158	11501419	4.48e-72	6.61e-71	0.23
AT2G20410	8802090	8802675	8802090	8802422	8802514	8802675	2.54e-56	3.05e-55	0.23
AT3G26115	9542920	9543372	9542920	9542963	9543042	9543372	1.41e-138	4.03e-137	0.229
AT4G16710	9398402	9398991	9398402	9398722	9398787	9398991	6.54e-138	1.85e-136	0.229
AT3G50630	18801056	18801595	18801056	18801224	18801293	18801595	1.03e-122	2.42e-121	0.229
AT1G49980	18511848	18512512	18511848	18511962	18512089	18512512	1.06e-104	2.15e-103	0.229
AT1G02960	667372	667641	667372	667437	667540	667641	2.39e-41	2.27e-40	0.229
AT2G03640	1106238	1106905	1106238	1106431	1106729	1106905	4.64e-20	2.88e-19	0.229
AT1G79985	30084113	30084745	30084113	30084348	30084516	30084745	3.04e-15	1.63e-14	0.229
AT1G68580	25753367	25753626	25753367	25753422	25753543	25753626	2.4e-75	3.69e-74	0.228
AT3G26020	9513671	9514192	9513671	9513854	9514079	9514192	8.89e-73	1.33e-71	0.228
AT1G10920	3646193	3647768	3646193	3646352	3646502	3647768	7.58e-09	3.17e-08	0.228
AT4G00450	202240	202549	202240	202292	202395	202549	1.75e-06	6.44e-06	0.228
AT2G16530	7163649	7164055	7163649	7163748	7163820	7164055	4.5e-242	2.65e-240	0.227
AT2G21800	9301175	9301456	9301175	9301265	9301341	9301456	1.84e-116	4.08e-115	0.227
AT5G06150	1859810	1860240	1859810	1859989	1860081	1860240	4.72e-86	8.27e-85	0.227
AT1G49390	18279558	18280154	18279558	18279833	18279906	18280154	3.82e-42	3.67e-41	0.227
AT4G22120	11718830	11719807	11718830	11719164	11719398	11719807	5.55e-39	5.14e-38	0.227
AT1G03620	905666	906653	905666	905784	905942	906653	1.63e-28	1.23e-27	0.227
AT2G03110	935162	935812	935162	935238	935308	935812	2.86e-05	9.72e-05	0.227
AT2G38995	16281958	16283200	16281958	16282354	16282630	16283200	5.23e-05	0.000173954	0.227
AT2G04360	1519863	1520111	1519863	1519946	1520012	1520111	1.64e-156	5.51e-155	0.226
AT1G30475	10789632	10790241	10789632	10789719	10790008	10790241	1.46e-124	3.56e-123	0.226
AT3G11890	3756019	3757809	3756019	3757006	3757087	3757809	6.32e-63	8.24e-62	0.226
AT4G24050	12499285	12500326	12499285	12499332	12499469	12500326	2.68e-36	2.37e-35	0.226
AT5G57700	23374872	23375385	23374872	23374983	23375289	23375385	2.28e-11	1.08e-10	0.226
AT1G48360	17871318	17871738	17871318	17871459	17871532	17871738	0.0056284	0.0155146	0.226
AT4G30820	15007601	15007858	15007601	15007675	15007754	15007858	2.5e-70	3.62e-69	0.225
AT2G22260	9460917	9461386	9460917	9461149	9461304	9461386	2.78e-48	2.96e-47	0.225
AT4G38090	17883678	17884228	17883678	17884052	17884122	17884228	6.73e-22	4.36e-21	0.225
AT3G05750	1705044	1706760	1705044	1705103	1705173	1706760	5.33e-11	2.46e-10	0.225
AT4G20380	11004834	11005150	11004834	11004896	11005018	11005150	0.000355319	0.00110881	0.225
AT2G30170	12880073	12880350	12880073	12880156	12880226	12880350	0	0	0.224
AT1G35780	13278466	13279566	13278466	13278596	13279492	13279566	1.26e-34	1.08e-33	0.224
AT5G11430	3647916	3650159	3647916	3648071	3648374	3650159	8.01e-142	2.39e-140	0.223
AT4G05040	2579600	2580746	2579600	2579722	2579880	2580746	2.59e-94	4.97e-93	0.223
AT3G52050	19304885	19305353	19304885	19305034	19305211	19305353	6.43e-27	4.7e-26	0.223
AT1G79740	30005073	30006911	30005073	30006627	30006714	30006911	1.34e-17	7.77e-17	0.223
AT4G00170	71819	72217	71819	71893	72033	72217	2.48e-247	1.5e-245	0.222
AT2G34310	14477744	14478487	14477744	14477985	14478359	14478487	3.01e-48	3.18e-47	0.222
AT2G46790	19233419	19233757	19233419	19233550	19233637	19233757	1.52e-23	1.04e-22	0.222
AT3G28080	10451837	10452133	10451837	10451903	10452019	10452133	2.51e-15	1.35e-14	0.222
AT1G54020	20162538	20162931	20162538	20162739	20162812	20162931	0.000630687	0.00191795	0.222
AT2G40630	16959772	16960220	16959772	16959883	16960157	16960220	2.18e-115	4.77e-114	0.221
AT4G22950	12023823	12024237	12023823	12024098	12024195	12024237	6.63e-27	4.84e-26	0.221
AT4G26070	13217474	13217867	13217474	13217685	13217794	13217867	2.63e-10	1.17e-09	0.221
AT5G26980	9488132	9488831	9488132	9488361	9488445	9488831	1.33e-09	5.75e-09	0.221
AT5G15630	5084970	5085597	5084970	5085050	5085140	5085597	5.48e-08	2.2e-07	0.221
AT3G53830	19941510	19941921	19941510	19941600	19941684	19941921	0.000490457	0.00150744	0.221
AT1G11450	3853757	3854111	3853757	3853820	3853994	3854111	9.33e-119	2.12e-117	0.22
AT4G19670	10700919	10702174	10700919	10701360	10701833	10702174	1.42e-95	2.77e-94	0.22
AT1G02960	667150	667437	667150	667281	667372	667437	7.88e-47	8.18e-46	0.22
AT1G49980	18508710	18509088	18508710	18508884	18508964	18509088	0.00163732	0.00475728	0.22
AT5G57240	23192871	23193589	23192871	23193223	23193432	23193589	2.87e-23	1.94e-22	0.219
AT3G54000	19997540	19997984	19997540	19997805	19997894	19997984	1.07e-05	3.75e-05	0.219
AT3G24740	9031846	9033475	9031846	9032064	9032376	9033475	1.08e-56	1.31e-55	0.218
AT3G01770	276151	276418	276151	276218	276302	276418	1.33e-40	1.25e-39	0.218
AT1G02205	419296	420889	419296	419894	420513	420889	3.79e-38	3.47e-37	0.218
AT2G46920	19278881	19281811	19278881	19281115	19281215	19281811	2.66e-14	1.38e-13	0.218
AT3G60500	22355767	22356164	22355767	22356006	22356105	22356164	2.4e-13	1.21e-12	0.218
AT2G32250	13693104	13695479	13693104	13693270	13693381	13695479	0.000220972	0.00069802	0.218
AT3G05920	1769361	1769806	1769361	1769437	1769510	1769806	0.00436085	0.01213	0.218
AT4G18975	10393608	10393923	10393608	10393673	10393767	10393923	5.85e-90	1.09e-88	0.217
AT3G15354	5169759	5170336	5169759	5170071	5170189	5170336	1.02e-243	6.09e-242	0.216
AT5G50915	20710102	20710838	20710102	20710590	20710724	20710838	1.21e-184	4.98e-183	0.216
AT4G24480	12654527	12654984	12654527	12654722	12654797	12654984	1.38e-07	5.37e-07	0.215
AT2G40640	16961871	16962094	16961871	16961960	16962036	16962094	5.95e-252	3.73e-250	0.214
AT1G48030	17716892	17718682	17716892	17717320	17717420	17718682	2.19e-60	2.77e-59	0.214
AT5G01770	294960	295237	294960	295042	295151	295237	1.42e-54	1.67e-53	0.214
AT1G66840	24936029	24936512	24936029	24936140	24936218	24936512	1.03e-06	3.82e-06	0.214
AT5G60100	24200234	24201415	24200234	24200655	24201128	24201415	0.000494234	0.00151714	0.214
AT3G46180	16954880	16955122	16954880	16954949	16955035	16955122	3.28e-217	1.69e-215	0.213
AT3G07960	2537655	2538374	2537655	2537716	2537801	2538374	9.03e-59	1.11e-57	0.213
AT4G33000	15925656	15925890	15925656	15925765	15925837	15925890	1.79e-34	1.53e-33	0.213
AT3G46130	16945229	16945750	16945229	16945550	16945620	16945750	2.2e-23	1.49e-22	0.213
AT1G27770	9673280	9675363	9673280	9675232	9675308	9675363	2.7e-17	1.55e-16	0.213
AT3G58930	21779048	21780663	21779048	21780014	21780245	21780663	2.57e-16	1.43e-15	0.213
AT3G62310	23058404	23059858	23058404	23058520	23058773	23059858	1.31e-09	5.68e-09	0.213
AT4G27270	13662801	13663371	13662801	13662931	13663220	13663371	6.26e-09	2.63e-08	0.213
AT2G47410	19449671	19450503	19449671	19449829	19450266	19450503	3.67e-08	1.48e-07	0.213
AT5G01650	242449	243123	242449	242769	243033	243123	3.06e-95	5.93e-94	0.212
AT3G25980	9503395	9503643	9503395	9503411	9503512	9503643	7.54e-80	1.22e-78	0.212
AT4G35300	16798992	16799635	16798992	16799167	16799424	16799635	4.03e-22	2.65e-21	0.212
AT4G00060	28155	28574	28155	28281	28372	28574	2.92e-12	1.42e-11	0.212
AT4G31408	15241686	15242987	15241686	15242754	15242865	15242987	2.64e-09	1.13e-08	0.212
AT1G80000	30092806	30093661	30092806	30093078	30093160	30093661	3.46e-09	1.47e-08	0.212
AT1G27360	9500893	9502800	9500893	9501973	9502076	9502800	0.00711545	0.0193504	0.212
AT5G21222	7209057	7209592	7209057	7209245	7209387	7209592	0.0115313	0.0306123	0.212
AT2G45850	18871478	18872366	18871478	18872134	18872204	18872366	2.05e-19	1.26e-18	0.211
AT5G06800	2104699	2104888	2104699	2104739	2104833	2104888	3.46e-05	0.000116643	0.211
AT2G39690	16542599	16542872	16542599	16542683	16542764	16542872	0.000446521	0.00138108	0.211
AT2G48020	19646339	19646581	19646339	19646402	19646467	19646581	6.59e-123	1.56e-121	0.21
AT1G14690	5054858	5055299	5054858	5054994	5055077	5055299	1.16e-23	8e-23	0.21
AT1G10900	3636405	3637250	3636405	3636514	3636997	3637250	0.00320267	0.00901097	0.21
AT5G14490	4670790	4671568	4670790	4671006	4671080	4671568	0.0112473	0.0299071	0.21
AT3G11820	3730294	3731251	3730294	3730848	3730965	3731251	3.22e-138	9.16e-137	0.209
AT3G14080	4667307	4667777	4667307	4667491	4667601	4667777	9.01e-69	1.29e-67	0.209
AT4G19670	10700919	10702174	10700919	10701365	10701833	10702174	6.06e-68	8.51e-67	0.209
AT2G45100	18598026	18598481	18598026	18598177	18598381	18598481	3.72e-08	1.5e-07	0.209
AT1G73470	27625115	27625485	27625115	27625294	27625406	27625485	3.62e-119	8.28e-118	0.208
AT3G59320	21925940	21926305	21925940	21926135	21926247	21926305	1.45e-118	3.26e-117	0.208
AT1G20770	7215682	7215962	7215682	7215732	7215815	7215962	1.05e-79	1.69e-78	0.208
AT3G09920	3042459	3044989	3042459	3043812	3044664	3044989	6.49e-69	9.31e-68	0.208
AT4G33130	15980116	15980443	15980116	15980200	15980346	15980443	7e-31	5.54e-30	0.208
AT4G21720	11543532	11543899	11543532	11543586	11543743	11543899	4.14e-05	0.000139174	0.208
AT5G05550	1639453	1640960	1639453	1639551	1639823	1640960	9.31e-129	2.4e-127	0.207
AT3G16800	5721273	5722029	5721273	5721501	5721741	5722029	4.36e-33	3.6e-32	0.207
AT5G02860	653985	657003	653985	656619	656912	657003	6.3e-30	4.9e-29	0.207
AT5G06100	1838366	1838899	1838366	1838421	1838502	1838899	2.56e-19	1.57e-18	0.207
AT3G56830	21043688	21044393	21043688	21043889	21044097	21044393	2.66e-18	1.57e-17	0.207
AT5G62850	25229937	25230553	25229937	25230347	25230433	25230553	0.00939021	0.0251744	0.207
AT2G48100	19672191	19672530	19672191	19672380	19672449	19672530	0	0	0.206
AT1G60850	22400020	22400413	22400020	22400167	22400284	22400413	4.28e-105	8.73e-104	0.206
AT1G69840	26294961	26295649	26294961	26295159	26295447	26295649	9.01e-49	9.71e-48	0.206
AT4G21310	11339415	11340085	11339415	11339621	11339688	11340085	2.22e-31	1.77e-30	0.206
AT5G41220	16496573	16496823	16496573	16496634	16496749	16496823	5.71e-17	3.23e-16	0.206
AT2G22260	9462856	9463507	9462856	9463075	9463151	9463507	5.76e-07	2.17e-06	0.206
AT4G38960	18162722	18163341	18162722	18162884	18162961	18163341	4.89e-21	3.11e-20	0.205
AT4G30820	15007106	15007675	15007106	15007516	15007601	15007675	1.22e-07	4.79e-07	0.205
AT2G24530	10422272	10424402	10422272	10422312	10422416	10424402	1.41e-05	4.91e-05	0.205
AT1G03620	905666	906023	905666	905784	905910	906023	0.00109271	0.00323251	0.205
AT1G48430	17902631	17903203	17902631	17902999	17903107	17903203	8.63e-231	4.69e-229	0.204
AT2G19280	8364952	8366144	8364952	8365547	8365620	8366144	4.37e-66	5.96e-65	0.204
AT1G58350	21666654	21667629	21666654	21667007	21667179	21667629	1.08e-64	1.46e-63	0.204
AT3G43740	15644587	15644893	15644587	15644659	15644749	15644893	1.34e-54	1.58e-53	0.204
AT4G24740	12755141	12755375	12755141	12755239	12755310	12755375	5.17e-51	5.78e-50	0.204
AT5G19210	6461804	6462105	6461804	6461898	6461995	6462105	0.0108672	0.0289279	0.204
AT4G30310	14832193	14832469	14832193	14832273	14832351	14832469	6.18e-172	2.4e-170	0.203
AT1G69740	26231702	26232107	26231702	26231936	26232050	26232107	3.71e-15	1.98e-14	0.203
AT5G53900	21882328	21882907	21882328	21882734	21882856	21882907	6.26e-139	1.81e-137	0.202
AT1G61150	22542836	22542981	22542836	22542862	22542957	22542981	1.72e-97	3.4e-96	0.202
AT5G36290	14302661	14303054	14302661	14302852	14302952	14303054	5.92e-79	9.4e-78	0.202
AT1G76970	28924744	28925423	28924744	28924900	28925205	28925423	2.7e-13	1.36e-12	0.202
AT2G47500	19497184	19498189	19497184	19497666	19497758	19498189	3.44e-86	6.1e-85	0.201
AT5G53620	21780946	21781342	21780946	21781075	21781160	21781342	1.93e-48	2.06e-47	0.201
AT1G01240	99865	101987	99865	100220	100656	101987	1.78e-06	6.55e-06	0.201
AT4G32350	15617777	15618101	15617777	15617910	15617997	15618101	6.08e-06	2.16e-05	0.201
AT1G14270	4876360	4876767	4876360	4876468	4876669	4876767	2.16e-36	1.91e-35	0.2
AT1G76520	28714764	28715521	28714764	28715256	28715343	28715521	6.96e-13	3.45e-12	0.2
AT5G57565	23311213	23311855	23311213	23311285	23311383	23311855	1.21e-10	5.49e-10	0.2
AT3G23370	8357805	8359545	8357805	8357899	8358218	8359545	0.0147764	0.038702	0.2
AT2G44140	18256708	18257235	18256708	18257008	18257168	18257235	3.21e-13	1.61e-12	0.199
AT1G55810	20860506	20861414	20860506	20860831	20861270	20861414	7.05e-07	2.64e-06	0.199
AT5G49840	20258754	20259982	20258754	20258907	20258990	20259982	0	0	0.198
AT3G51640	19153733	19155769	19153733	19153944	19154084	19155769	3.89e-26	2.79e-25	0.198
AT3G07360	2354686	2355337	2354686	2355174	2355245	2355337	3.35e-05	0.000113394	0.198
AT2G30460	12978632	12978949	12978632	12978677	12978842	12978949	0.0117287	0.0311195	0.198
AT3G52120	19331152	19331633	19331152	19331347	19331454	19331633	6.32e-238	3.68e-236	0.197
AT5G45560	18466090	18466312	18466090	18466144	18466246	18466312	1.23e-20	7.77e-20	0.197
AT1G80555	30287288	30287741	30287288	30287418	30287492	30287741	5.88e-15	3.12e-14	0.197
AT1G70505	26571746	26571995	26571746	26571812	26571903	26571995	8.35e-10	3.65e-09	0.197
AT3G25440	9224263	9225739	9224263	9224542	9224611	9225739	0.000515928	0.00157878	0.197
AT5G16610	5445438	5445755	5445438	5445592	5445663	5445755	1.94e-177	7.79e-176	0.196
AT1G77290	29038365	29039125	29038365	29038543	29038876	29039125	1.44e-115	3.18e-114	0.196
AT4G32360	15624271	15625003	15624271	15624417	15624489	15625003	4.48e-102	8.9e-101	0.196
AT1G18415	6342939	6344692	6342939	6343851	6343949	6344692	4.29e-79	6.85e-78	0.196
AT1G20065	6956469	6957090	6956469	6956623	6956964	6957090	3.21e-15	1.72e-14	0.196
AT4G11840	7124898	7126317	7124898	7125245	7125335	7126317	0.000117787	0.000378932	0.196
AT5G67110	26785617	26785827	26785617	26785683	26785761	26785827	0.000182123	0.000578298	0.196
AT4G10770	6631550	6631877	6631550	6631648	6631722	6631877	2.05e-08	8.42e-08	0.195
AT1G72050	27116857	27117470	27116857	27117001	27117087	27117470	0	0	0.194
AT4G17370	9706576	9706979	9706576	9706747	9706814	9706979	1.45e-187	6.09e-186	0.194
AT2G43920	18190253	18190665	18190253	18190340	18190428	18190665	1.56e-08	6.44e-08	0.194
AT2G42850	17832721	17833545	17832721	17832909	17833012	17833545	0.000140169	0.000449167	0.194
AT2G16990	7386762	7386931	7386762	7386795	7386877	7386931	5.57e-66	7.57e-65	0.193
AT1G29560	10333169	10333748	10333169	10333361	10333430	10333748	7.13e-32	5.71e-31	0.193
AT1G34020	12366830	12367488	12366830	12367011	12367274	12367488	1.5e-10	6.76e-10	0.193
AT2G41540	17326510	17327455	17326510	17326606	17326792	17327455	6.12e-08	2.44e-07	0.193
AT2G33620	14234064	14235217	14234064	14234374	14234738	14235217	1.07e-06	3.97e-06	0.193
AT5G14210	4579143	4579692	4579143	4579355	4579448	4579692	3.14e-06	1.14e-05	0.193
AT3G05250	1496038	1496292	1496038	1496133	1496212	1496292	6.6e-05	0.000217966	0.193
AT2G28470	12172981	12173991	12172981	12173298	12173402	12173991	0.00400574	0.0111996	0.193
AT1G21580	7557139	7558578	7557139	7558211	7558474	7558578	3.66e-177	1.45e-175	0.192
AT2G41050	17125304	17125641	17125304	17125347	17125461	17125641	1.27e-33	1.07e-32	0.192
AT3G26932	9931152	9932249	9931152	9931372	9931468	9932249	5.36e-09	2.26e-08	0.192
AT4G21940	11642900	11643210	11642900	11643028	11643110	11643210	2.37e-07	9.13e-07	0.192
AT2G38160	15986824	15987736	15986824	15987370	15987636	15987736	4.94e-09	2.09e-08	0.191
AT1G48490	17928053	17928930	17928053	17928633	17928718	17928930	2.9e-08	1.18e-07	0.191
AT1G61490	22687012	22688267	22687012	22687479	22687557	22688267	0.000225745	0.00071127	0.191
AT5G53020	21498423	21500829	21498423	21498605	21499888	21500829	0.00187339	0.00539827	0.191
AT1G05785	1730242	1731008	1730242	1730332	1730921	1731008	7.44e-25	5.2e-24	0.19
AT4G20310	10962020	10962385	10962020	10962112	10962237	10962385	3.5e-11	1.63e-10	0.19
AT5G41220	16496445	16496634	16496445	16496499	16496573	16496634	1.39e-10	6.29e-10	0.19
AT5G52890	21444792	21446241	21444792	21445425	21445509	21446241	5e-06	1.78e-05	0.19
AT5G12440	4041473	4042254	4041473	4041709	4042037	4042254	3.22e-05	0.000109051	0.19
AT4G14410	8299777	8300764	8299777	8300132	8300298	8300764	0.00104658	0.00310168	0.19
AT4G03115	1383686	1383964	1383686	1383835	1383914	1383964	0.0133649	0.0351935	0.19
AT5G13660	4405093	4406813	4405093	4406515	4406614	4406813	2.98e-58	3.63e-57	0.189
AT4G30890	15038810	15039417	15038810	15038899	15039142	15039417	1.57e-33	1.31e-32	0.189
AT4G35020	16673962	16674189	16673962	16674026	16674124	16674189	1.38e-26	9.99e-26	0.189
AT5G57790	23411886	23412894	23411886	23412239	23412675	23412894	8.72e-07	3.25e-06	0.189
AT2G30120	12860146	12860938	12860146	12860489	12860846	12860938	0.000492403	0.00151247	0.189
AT2G24960	10618289	10618974	10618289	10618754	10618823	10618974	0.000499414	0.00153208	0.189
AT2G17780	7727037	7727503	7727037	7727109	7727324	7727503	0.0081161	0.021939	0.189
AT1G25420	8916360	8916674	8916360	8916493	8916570	8916674	0	0	0.188
AT5G22860	7640969	7641595	7640969	7641125	7641342	7641595	6.95e-145	2.14e-143	0.188
AT1G22640	8006498	8007460	8006498	8006628	8006708	8007460	7.43e-34	6.26e-33	0.188
AT2G04270	1475599	1476208	1475599	1475781	1475949	1476208	2.88e-29	2.21e-28	0.188
AT3G22420	7947890	7949177	7947890	7948263	7948344	7949177	4.87e-19	2.94e-18	0.188
AT5G37850	15065299	15065701	15065299	15065512	15065604	15065701	9.76e-15	5.14e-14	0.188
AT1G16489	5629981	5630314	5629981	5630118	5630226	5630314	1.83e-05	6.32e-05	0.188
AT4G17410	9715760	9716525	9715760	9716189	9716349	9716525	0.00208443	0.00597472	0.188
AT1G70490	26565004	26565416	26565004	26565161	26565317	26565416	0.0187194	0.0484035	0.188
AT1G01220	91742	92933	91742	92501	92568	92933	1.69e-84	2.95e-83	0.187
AT2G31955	13586418	13586703	13586418	13586521	13586588	13586703	2.15e-81	3.56e-80	0.187
AT1G01448	165448	166353	165448	165656	165768	166353	7.95e-17	4.48e-16	0.187
AT4G32420	15652482	15652756	15652482	15652530	15652715	15652756	0.0004899	0.00150668	0.187
AT1G05750	1721508	1724734	1721508	1723343	1723856	1724734	1.03e-37	9.3e-37	0.186
AT5G04680	1347526	1347718	1347526	1347571	1347658	1347718	1.01e-27	7.51e-27	0.186
AT2G41880	17475811	17476383	17475811	17476174	17476261	17476383	2.36e-14	1.23e-13	0.186
AT3G13970	4613905	4614124	4613905	4613968	4614055	4614124	1.95e-13	9.83e-13	0.186
AT2G35660	14988777	14989075	14988777	14988924	14989001	14989075	1.33e-08	5.51e-08	0.186
AT2G03530	1071508	1072403	1071508	1072187	1072264	1072403	2.58e-08	1.05e-07	0.186
AT2G17150	7469301	7470694	7469301	7469349	7469699	7470694	6.35e-07	2.39e-06	0.186
AT3G04020	1040873	1041151	1040873	1040998	1041064	1041151	0.000244485	0.00076883	0.186
AT2G40340	16848159	16849667	16848159	16849051	16849180	16849667	0.00504787	0.0139695	0.186
AT4G36140	17103690	17104576	17103690	17103825	17103901	17104576	0.00975255	0.0261029	0.186
AT3G24740	9031846	9033844	9031846	9033475	9033553	9033844	7.57e-163	2.72e-161	0.185
AT3G05270	1502815	1503481	1502815	1503006	1503248	1503481	4.29e-66	5.87e-65	0.185
AT1G29120	10177860	10178508	10177860	10177958	10178038	10178508	1.28e-40	1.2e-39	0.185
AT5G52070	21163578	21163968	21163578	21163648	21163726	21163968	6.7e-35	5.77e-34	0.185
AT1G04950	1407058	1407530	1407058	1407205	1407313	1407530	0.000104801	0.000339387	0.185
AT3G46200	16968422	16969522	16968422	16969369	16969447	16969522	0.000812776	0.00244884	0.185
AT1G35340	12977676	12978148	12977676	12978013	12978079	12978148	9.03e-235	5.14e-233	0.184
AT1G65070	24173555	24174617	24173555	24174017	24174092	24174617	2.55e-08	1.04e-07	0.184
AT3G52340	19407204	19407471	19407204	19407274	19407406	19407471	8.79e-08	3.47e-07	0.184
AT4G26640	13438520	13439473	13438520	13439025	13439180	13439473	2.68e-06	9.76e-06	0.184
AT3G44480	16095860	16096477	16095860	16096046	16096225	16096477	1.57e-05	5.45e-05	0.184
AT3G23210	8284280	8285081	8284280	8284685	8284856	8285081	0	0	0.183
AT4G30993	15099298	15099616	15099298	15099410	15099503	15099616	4.42e-63	5.79e-62	0.183
AT1G61430	22664573	22665205	22664573	22664965	22665054	22665205	4.81e-22	3.14e-21	0.183
AT3G53610	19878191	19878792	19878191	19878266	19878389	19878792	9.05e-21	5.75e-20	0.183
AT1G78960	29700554	29701410	29700554	29700638	29700901	29701410	3.55e-10	1.57e-09	0.183
AT3G44670	16216805	16217410	16216805	16217057	16217236	16217410	2.38e-09	1.02e-08	0.183
AT5G06440	1966255	1966596	1966255	1966364	1966474	1966596	4.82e-198	2.2e-196	0.182
AT4G19500	10626344	10628039	10626344	10627381	10627467	10628039	1.95e-44	1.95e-43	0.182
AT4G10430	6454812	6455374	6454812	6455241	6455325	6455374	1.81e-29	1.4e-28	0.182
AT1G36070	13470095	13470394	13470095	13470269	13470338	13470394	7.61e-18	4.44e-17	0.182
AT5G60580	24353561	24354369	24353561	24354185	24354295	24354369	2.14e-10	9.58e-10	0.182
AT5G15790	5148949	5149919	5148949	5149014	5149599	5149919	5.62e-130	1.47e-128	0.181
AT5G27730	9822142	9822400	9822142	9822224	9822308	9822400	1.38e-116	3.06e-115	0.181
AT1G52540	19571388	19572204	19571388	19571536	19571840	19572204	2.23e-35	1.93e-34	0.181
AT4G27490	13739747	13740099	13739747	13739835	13739922	13740099	1.89e-07	7.33e-07	0.181
AT4G34840	16606432	16606655	16606432	16606496	16606563	16606655	2.61e-05	8.89e-05	0.181
AT5G43880	17642721	17643982	17642721	17642859	17642928	17643982	0.000315084	0.000985142	0.181
AT1G61610	22735955	22736858	22735955	22736103	22736200	22736858	0.00207763	0.00595871	0.181
AT4G01440	596811	597504	596811	596874	597387	597504	2.15e-64	2.88e-63	0.18
AT5G27840	9863412	9863786	9863412	9863506	9863606	9863786	5.15e-28	3.85e-27	0.18
AT2G02960	863782	864452	863782	864020	864247	864452	4.07e-21	2.59e-20	0.18
AT4G15090	8614066	8616929	8614066	8614486	8614692	8616929	9.67e-14	4.93e-13	0.18
AT1G66810	24927245	24928642	24927245	24927933	24928007	24928642	0.00013563	0.000434906	0.18
AT4G35810	16970287	16970667	16970287	16970394	16970476	16970667	0.000727324	0.00220224	0.18
AT3G02150	391496	392767	391496	392355	392447	392767	5.89e-293	4.36e-291	0.179
AT3G45190	16547144	16547622	16547144	16547231	16547518	16547622	3.04e-206	1.43e-204	0.179
AT3G44400	16046171	16047353	16046171	16046201	16046288	16047353	7.05e-13	3.5e-12	0.179
AT2G22570	9589796	9590214	9589796	9589982	9590080	9590214	8.55e-06	3e-05	0.179
AT1G01490	181346	182135	181346	181422	181593	182135	0.0002245	0.000707805	0.179
AT1G01520	191966	192436	191966	192026	192106	192436	4.9e-203	2.28e-201	0.178
AT2G38580	16141635	16141911	16141635	16141746	16141818	16141911	7.73e-41	7.27e-40	0.178
AT5G54569	22167272	22167988	22167272	22167466	22167686	22167988	2.89e-15	1.56e-14	0.178
AT3G27460	10159737	10160014	10159737	10159751	10159860	10160014	4.02e-12	1.94e-11	0.178
AT1G54730	20427299	20428447	20427299	20427343	20428387	20428447	3.4e-05	0.000114658	0.178
AT1G34160	12441243	12442828	12441243	12441574	12441680	12442828	0.00327201	0.00920076	0.178
AT1G61010	22474629	22476597	22474629	22474669	22474929	22476597	2.74e-131	7.28e-130	0.177
AT5G50130	20392587	20393255	20392587	20392634	20392843	20393255	1.83e-55	2.17e-54	0.177
AT5G11640	3741781	3742319	3741781	3742199	3742262	3742319	6.94e-50	7.59e-49	0.177
AT3G09370	2879352	2880059	2879352	2879575	2879898	2880059	6.67e-22	4.33e-21	0.177
AT1G02960	667150	667641	667150	667464	667540	667641	7.6e-22	4.9e-21	0.177
AT3G50240	18627962	18628327	18627962	18628112	18628180	18628327	4.26e-17	2.42e-16	0.177
AT4G02210	975587	976154	975587	975942	976088	976154	4.13e-11	1.92e-10	0.177
AT5G59780	24082988	24083528	24082988	24083118	24083197	24083528	6.39e-11	2.94e-10	0.177
AT3G26920	9920428	9921840	9920428	9920763	9920974	9921840	9.15e-10	3.99e-09	0.177
AT3G29575	11383266	11384145	11383266	11383675	11383923	11384145	6.69e-09	2.81e-08	0.177
AT3G16030	5441658	5442406	5441658	5442173	5442269	5442406	8.32e-09	3.47e-08	0.177
AT3G45590	16732539	16732788	16732539	16732670	16732747	16732788	5.29e-07	1.99e-06	0.177
AT2G38460	16103163	16103760	16103163	16103362	16103599	16103760	5.87e-07	2.21e-06	0.177
AT5G65685	26275328	26276281	26275328	26275583	26275685	26276281	0.000140782	0.000450835	0.177
AT4G15090	8614066	8616929	8614066	8614449	8614692	8616929	0.000927469	0.00277051	0.177
AT5G28030	10030848	10031058	10030848	10030908	10030978	10031058	3.73e-82	6.29e-81	0.176
AT1G31850	11430256	11431443	11430256	11430452	11431135	11431443	9.77e-35	8.36e-34	0.176
AT5G48690	19747025	19747745	19747025	19747590	19747661	19747745	0.00120212	0.00354545	0.176
AT1G73650	27688231	27688666	27688231	27688457	27688560	27688666	2.42e-129	6.31e-128	0.175
AT4G26582	13414091	13416178	13414091	13415107	13415275	13416178	3.16e-32	2.57e-31	0.175
AT4G03440	1527056	1527628	1527056	1527173	1527399	1527628	2.48e-29	1.91e-28	0.175
AT1G18650	6418837	6419459	6418837	6419264	6419425	6419459	1.61e-185	6.75e-184	0.174
AT2G42170	17579456	17580397	17579456	17580061	17580156	17580397	4.45e-67	6.15e-66	0.174
AT3G18090	6198842	6200424	6198842	6199150	6199702	6200424	7.26e-41	6.84e-40	0.174
AT3G62620	23159747	23160320	23159747	23160075	23160198	23160320	4.57e-36	4.04e-35	0.174
AT1G61560	22709622	22709819	22709622	22709690	22709783	22709819	2.49e-05	8.52e-05	0.174
AT2G04360	1520012	1520394	1520012	1520111	1520234	1520394	0	0	0.173
AT1G78200	29420182	29420518	29420182	29420380	29420476	29420518	6.59e-135	1.83e-133	0.173
AT1G51790	19211317	19211971	19211317	19211690	19211767	19211971	4.81e-54	5.62e-53	0.173
AT3G52340	19406852	19407471	19406852	19407119	19407406	19407471	1.81e-50	2e-49	0.173
AT2G42170	17577713	17578286	17577713	17577815	17578220	17578286	0.000133583	0.000428905	0.173
AT4G26795	13487329	13488868	13487329	13487630	13487754	13488868	0.000153341	0.000489131	0.173
AT2G22260	9462581	9463509	9462581	9462774	9462856	9463509	0.000312929	0.000979029	0.173
AT5G55950	22659512	22659958	22659512	22659721	22659806	22659958	0.00403216	0.0112558	0.173
AT4G36860	17360900	17361209	17360900	17361006	17361078	17361209	1.26e-212	6.16e-211	0.172
AT2G41880	17476683	17476899	17476683	17476729	17476808	17476899	2.47e-152	7.94e-151	0.172
AT4G20350	10988388	10988624	10988388	10988411	10988563	10988624	4.06e-93	7.72e-92	0.172
AT1G66760	24901977	24902981	24901977	24902358	24902436	24902981	3.17e-43	3.13e-42	0.172
AT4G33000	15925959	15926253	15925959	15926040	15926140	15926253	1.02e-09	4.43e-09	0.172
AT1G19870	6897543	6898818	6897543	6898137	6898446	6898818	2.62e-08	1.07e-07	0.172
AT3G17860	6120028	6121328	6120028	6121039	6121128	6121328	0.00234794	0.00669469	0.172
AT3G29010	11006581	11007123	11006581	11006762	11006931	11007123	0.00710548	0.0193354	0.172
AT1G32400	11690634	11691465	11690634	11691147	11691365	11691465	0.00984228	0.0263286	0.172
AT1G55810	20863325	20863558	20863325	20863419	20863485	20863558	0	0	0.171
AT5G16540	5403068	5403753	5403068	5403494	5403592	5403753	5.24e-75	8.01e-74	0.171
AT1G09863	29907249	29908894	29907249	29907330	29907707	29908894	1.52e-36	1.35e-35	0.171
AT2G04270	1475599	1476208	1475599	1475781	1475972	1476208	8.17e-14	4.18e-13	0.171
AT2G17970	7818893	7819999	7818893	7819583	7819688	7819999	3.7e-05	0.00012469	0.171
AT4G01440	597594	598257	597594	597994	598105	598257	1.9e-152	6.14e-151	0.17
AT2G26980	11515562	11515817	11515562	11515619	11515703	11515817	6.83e-70	9.85e-69	0.17
AT3G26890	9909317	9911790	9909317	9910792	9911606	9911790	6.45e-48	6.81e-47	0.17
AT4G17310	9685665	9686616	9685665	9685710	9685902	9686616	2.25e-20	1.41e-19	0.17
AT3G13580	4433152	4433988	4433152	4433175	4433336	4433988	1.66e-07	6.44e-07	0.17
AT3G58900	21772837	21774195	21772837	21773965	21774054	21774195	1.94e-07	7.49e-07	0.17
AT4G20380	11004834	11005150	11004834	11004896	11005021	11005150	0	0	0.169
AT4G27040	13574525	13574852	13574525	13574622	13574741	13574852	9.94e-73	1.48e-71	0.169
AT2G25710	10952776	10953223	10952776	10952830	10952949	10953223	7.8e-31	6.16e-30	0.169
AT5G20450	6912769	6913313	6912769	6912811	6913126	6913313	6.54e-19	3.93e-18	0.169
AT3G10915	3416444	3416759	3416444	3416514	3416617	3416759	6.94e-18	4.06e-17	0.169
AT4G38670	18069463	18069946	18069463	18069740	18069814	18069946	4.98e-08	2e-07	0.169
AT3G60070	22183242	22183756	22183242	22183467	22183554	22183756	0.000116107	0.000374021	0.169
AT3G11745	3714128	3714334	3714128	3714172	3714253	3714334	0.0155046	0.0404836	0.169
AT5G53550	21755290	21755903	21755290	21755474	21755823	21755903	6.86e-67	9.42e-66	0.168
AT4G22880	12005562	12006209	12005562	12006082	12006183	12006209	8.88e-57	1.08e-55	0.168
AT2G47920	19615776	19616093	19615776	19615867	19615982	19616093	1.76e-25	1.25e-24	0.168
AT3G47000	17315696	17316275	17315696	17315787	17316070	17316275	2.1e-17	1.21e-16	0.168
AT2G03480	1053940	1054613	1053940	1054164	1054249	1054613	4.31e-17	2.45e-16	0.168
AT3G15660	5309311	5309624	5309311	5309449	5309526	5309624	7.33e-10	3.21e-09	0.168
AT3G26510	9710325	9711459	9710325	9711338	9711399	9711459	2.26e-07	8.71e-07	0.168
AT5G24155	8179702	8180660	8179702	8180167	8180548	8180660	0.00216577	0.00619333	0.168
AT1G22310	7882535	7883824	7882535	7883125	7883196	7883824	6.55e-166	2.43e-164	0.167
AT1G48540	17949993	17950598	17949993	17950151	17950225	17950598	8.12e-135	2.24e-133	0.167
AT3G26020	9513644	9514192	9513644	9513854	9514037	9514192	3.19e-12	1.54e-11	0.167
AT3G62620	23159747	23160075	23159747	23159923	23160035	23160075	1.96e-07	7.58e-07	0.167
AT3G63300	23384987	23385595	23384987	23385386	23385469	23385595	0.00961127	0.0257529	0.167
AT3G09370	2879352	2880059	2879352	2879575	2879883	2880059	6.92e-19	4.15e-18	0.166
AT1G30080	10550854	10552463	10550854	10551317	10551739	10552463	5.29e-10	2.33e-09	0.166
AT1G01220	91742	92933	91742	92070	92269	92933	6.39e-06	2.27e-05	0.166
AT1G44125	16784147	16786828	16784147	16786291	16786374	16786828	8.08e-06	2.85e-05	0.166
AT2G24650	10487040	10487427	10487040	10487115	10487180	10487427	0.00511242	0.0141401	0.166
AT2G02410	633872	634081	633872	633942	634026	634081	6.65e-154	2.2e-152	0.165
AT3G06590	2053078	2055666	2053078	2053688	2054642	2055666	1.93e-60	2.45e-59	0.165
AT4G34680	16553144	16553981	16553144	16553479	16553694	16553981	5.35e-59	6.66e-58	0.165
AT4G01915	828072	828824	828072	828128	828211	828824	4.41e-55	5.22e-54	0.165
AT1G80810	30368219	30369139	30368219	30368294	30368390	30369139	4.59e-13	2.29e-12	0.165
AT1G32380	11681733	11682753	11681733	11682176	11682588	11682753	1.74e-08	7.15e-08	0.165
AT1G09195	2967939	2968536	2967939	2968199	2968379	2968536	3.55e-06	1.28e-05	0.165
AT5G54840	22276932	22277436	22276932	22276994	22277396	22277436	3.77e-06	1.36e-05	0.165
AT3G25790	9414394	9415240	9414394	9414471	9414615	9415240	0.00452364	0.0125685	0.165
AT5G67385	26884912	26885699	26884912	26884982	26885084	26885699	0	0	0.164
AT1G26190	9057989	9058315	9057989	9058104	9058187	9058315	1.24e-114	2.67e-113	0.164
AT3G24929	9105605	9106883	9105605	9106239	9106323	9106883	0.0125646	0.0332473	0.164
AT5G64470	25777050	25777963	25777050	25777300	25777434	25777963	7.61e-209	3.69e-207	0.163
AT5G26910	9469414	9470403	9469414	9469534	9469812	9470403	2.03e-49	2.2e-48	0.163
AT3G46960	17296725	17297410	17296725	17296986	17297152	17297410	1.93e-32	1.58e-31	0.163
AT2G30480	12992888	12993416	12992888	12992970	12993160	12993416	2.7e-28	2.03e-27	0.163
AT1G43650	16444119	16444513	16444119	16444271	16444354	16444513	5.35e-22	3.48e-21	0.163
AT2G36670	15367172	15367414	15367172	15367302	15367399	15367414	4.57e-17	2.6e-16	0.163
AT1G04160	1095517	1095721	1095517	1095574	1095664	1095721	7.33e-17	4.13e-16	0.163
AT5G27950	9985172	9985559	9985172	9985334	9985452	9985559	1.11e-10	5.04e-10	0.162
AT2G46200	18975031	18975463	18975031	18975072	18975149	18975463	1.65e-10	7.46e-10	0.162
AT5G19210	6461804	6462105	6461804	6461898	6461991	6462105	0.00190092	0.00546794	0.162
AT1G21560	7556131	7556628	7556131	7556348	7556539	7556628	0	0	0.161
AT4G24740	12754945	12755239	12754945	12755048	12755141	12755239	3.11e-19	1.9e-18	0.161
AT3G11520	3625285	3626294	3625285	3625619	3625707	3626294	1.17e-12	5.7e-12	0.161
AT5G01950	364901	365835	364901	365507	365584	365835	1.58e-07	6.15e-07	0.161
AT4G24710	12746244	12746582	12746244	12746372	12746491	12746582	7.22e-07	2.7e-06	0.161
AT5G49470	20064109	20065305	20064109	20064563	20064635	20065305	0.000646101	0.0019636	0.161
AT5G52070	21162095	21163968	21162095	21162208	21163726	21163968	6.28e-135	1.75e-133	0.16
AT5G48610	19713874	19716059	19713874	19714760	19715052	19716059	2.45e-104	4.92e-103	0.16
AT4G21910	11625308	11625883	11625308	11625742	11625821	11625883	2.86e-28	2.15e-27	0.16
AT5G13590	4373238	4375787	4373238	4373622	4373750	4375787	4.53e-24	3.13e-23	0.16
AT1G65060	24167769	24168150	24167769	24167837	24168004	24168150	1.45e-22	9.63e-22	0.16
AT3G48360	17909584	17910235	17909584	17909888	17910092	17910235	2.71e-22	1.79e-21	0.16
AT5G09230	2873143	2873443	2873143	2873271	2873343	2873443	7.42e-13	3.67e-12	0.16
AT3G54760	20269641	20272046	20269641	20270980	20271073	20272046	2.9e-09	1.23e-08	0.16
AT5G38200	15257556	15258755	15257556	15257766	15257928	15258755	4.48e-05	0.000150254	0.16
AT1G75700	28424074	28424317	28424074	28424173	28424260	28424317	0.0006011	0.00183139	0.16
AT4G10360	6420283	6420768	6420283	6420549	6420635	6420768	0.00237202	0.0067555	0.16
AT2G34310	14478359	14478653	14478359	14478487	14478557	14478653	0.00684066	0.0186355	0.16
AT1G17410	5968776	5969165	5968776	5968886	5969057	5969165	8.25e-209	3.95e-207	0.159
AT1G49730	18403365	18403627	18403365	18403455	18403559	18403627	1.08e-119	2.49e-118	0.159
AT4G29540	14497559	14498042	14497559	14497859	14497962	14498042	1.96e-42	1.9e-41	0.159
AT3G17470	5980432	5981727	5980432	5981365	5981436	5981727	1.34e-19	8.25e-19	0.159
AT1G66980	24998686	24999013	24998686	24998713	24998794	24999013	3.57e-18	2.11e-17	0.159
AT1G28090	9797974	9798203	9797974	9798034	9798141	9798203	6.18e-10	2.71e-09	0.159
AT5G53900	21882328	21882734	21882328	21882434	21882590	21882734	8.21e-07	3.06e-06	0.159
AT1G06710	2056233	2057043	2056233	2056719	2056851	2057043	0.00211774	0.00605954	0.159
AT1G01060	37372	37780	37372	37398	37568	37780	0	0	0.158
AT3G55850	20722116	20722442	20722116	20722232	20722310	20722442	1.81e-147	5.64e-146	0.158
AT2G41640	17360962	17362601	17360962	17361040	17361177	17362601	2.51e-141	7.34e-140	0.158
AT5G23430	7899834	7900563	7899834	7899995	7900085	7900563	0.000669675	0.00203272	0.158
AT1G65040	24162832	24163379	24162832	24162882	24162951	24163379	0	0	0.157
AT4G14340	8248886	8249351	8248886	8249023	8249287	8249351	2.56e-269	1.71e-267	0.157
AT2G18860	8164741	8165503	8164741	8165332	8165403	8165503	4.53e-30	3.53e-29	0.157
AT2G30170	12880073	12880525	12880073	12880350	12880427	12880525	8.25e-25	5.75e-24	0.157
AT3G29185	11156183	11156888	11156183	11156304	11156793	11156888	6.74e-19	4.05e-18	0.157
AT5G67440	26913482	26914773	26913482	26914625	26914703	26914773	7.9e-14	4.05e-13	0.157
AT5G22860	7639075	7639990	7639075	7639812	7639910	7639990	2.16e-11	1.02e-10	0.157
AT4G32295	15592892	15593615	15592892	15593282	15593500	15593615	2.03e-09	8.75e-09	0.157
AT1G76320	28631222	28633642	28631222	28633401	28633585	28633642	2.77e-05	9.43e-05	0.157
AT4G08590	5464321	5464554	5464321	5464424	5464489	5464554	4.53e-103	9.05e-102	0.156
AT5G02810	640621	641050	640621	640755	640888	641050	1.45e-64	1.94e-63	0.156
AT1G02205	419296	419894	419296	419529	419674	419894	9e-36	7.86e-35	0.156
AT2G04852	1705147	1706465	1705147	1705618	1705715	1706465	1.91e-07	7.4e-07	0.156
AT2G32250	13693104	13695479	13693104	13693270	13693584	13695479	2.45e-07	9.42e-07	0.156
AT1G79840	30037496	30037980	30037496	30037603	30037705	30037980	7.3e-05	0.000240125	0.156
AT3G49320	18288698	18289022	18288698	18288770	18288902	18289022	5.93e-76	9.18e-75	0.155
AT3G50240	18623253	18624042	18623253	18623775	18623870	18624042	1e-72	1.49e-71	0.155
AT4G19985	10831009	10831748	10831009	10831078	10831195	10831748	1.07e-20	6.72e-20	0.155
AT1G47570	17482890	17483502	17482890	17482951	17483030	17483502	3.62e-19	2.2e-18	0.155
AT5G63220	25353033	25353420	25353033	25353267	25353339	25353420	2.84e-15	1.53e-14	0.155
AT2G43010	17888259	17889081	17888259	17888577	17888715	17889081	5.54e-10	2.44e-09	0.155
AT2G32760	13891536	13892806	13891536	13892325	13892577	13892806	0.00254208	0.0072188	0.155
AT1G61430	22665288	22665815	22665288	22665526	22665604	22665815	0.0104696	0.0279173	0.155
AT2G28550	12227519	12227644	12227519	12227550	12227618	12227644	0	0	0.154
AT4G27960	13917133	13917500	13917133	13917240	13917342	13917500	1.09e-27	8.07e-27	0.154
AT1G55520	20726143	20726405	20726143	20726224	20726303	20726405	2.1e-22	1.39e-21	0.154
AT5G40240	16084251	16085213	16084251	16084897	16085023	16085213	1.47e-14	7.72e-14	0.154
AT2G35380	14892494	14893261	14892494	14892860	14893069	14893261	1.11e-12	5.42e-12	0.154
AT2G44280	18303751	18304627	18303751	18303985	18304129	18304627	0.000107081	0.000346312	0.154
AT5G20480	6921508	6925197	6921508	6921983	6922167	6925197	0.000627076	0.00190815	0.154
AT5G48560	19686459	19687187	19686459	19686693	19686772	19687187	0.00118051	0.00348593	0.154
AT5G07890	2519009	2519270	2519009	2519112	2519210	2519270	0.00127541	0.00375639	0.154
AT1G69520	26128287	26128721	26128287	26128402	26128624	26128721	0.0027306	0.00772722	0.154
AT5G47380	19221273	19222218	19221273	19222015	19222083	19222218	0.00715726	0.0194331	0.154
AT3G47630	17564321	17564648	17564321	17564414	17564579	17564648	1.31e-118	2.97e-117	0.153
AT5G63120	25319180	25320163	25319180	25319414	25319642	25320163	3.72e-67	5.15e-66	0.153
AT5G17010	5587343	5587982	5587343	5587752	5587843	5587982	3.19e-16	1.77e-15	0.153
AT1G75295	28255107	28256323	28255107	28255966	28256054	28256323	0.0150232	0.0393063	0.153
AT5G46340	18796598	18796819	18796598	18796695	18796762	18796819	4.98e-168	1.89e-166	0.152
AT5G55580	22515957	22516231	22515957	22516030	22516103	22516231	4.32e-71	6.31e-70	0.152
AT5G56190	22742066	22742800	22742066	22742575	22742684	22742800	5.29e-68	7.46e-67	0.152
AT1G27720	9643611	9643906	9643611	9643771	9643855	9643906	2.06e-27	1.52e-26	0.152
AT5G18980	6336463	6337637	6336463	6337099	6337170	6337637	2.84e-12	1.38e-11	0.152
AT1G79790	30017371	30017764	30017371	30017632	30017712	30017764	9.74e-11	4.45e-10	0.152
AT3G08840	2680056	2680908	2680056	2680590	2680664	2680908	7.79e-06	2.75e-05	0.152
AT5G66070	26422434	26422743	26422434	26422518	26422590	26422743	2.65e-05	9.05e-05	0.152
AT3G12620	4010668	4011675	4010668	4011100	4011188	4011675	0.00102355	0.00303897	0.152
AT2G31865	13547181	13547536	13547181	13547352	13547451	13547536	6.36e-87	1.15e-85	0.151
AT2G04845	1702220	1702824	1702220	1702596	1702691	1702824	9.28e-81	1.52e-79	0.151
AT2G22650	9626334	9626652	9626334	9626479	9626543	9626652	7.33e-54	8.52e-53	0.151
AT3G14150	4692539	4693133	4692539	4692688	4692926	4693133	8.75e-37	7.82e-36	0.151
AT2G46040	18936880	18938447	18936880	18937826	18937959	18938447	2.67e-14	1.38e-13	0.151
AT1G27960	9742974	9743968	9742974	9743187	9743479	9743968	3.21e-13	1.61e-12	0.151
AT1G05590	1669349	1670660	1669349	1669527	1669850	1670660	3.31e-13	1.66e-12	0.151
AT1G64625	24018682	24019380	24018682	24018784	24018857	24019380	9.35e-13	4.59e-12	0.151
AT1G09195	2970362	2971541	2970362	2970721	2971077	2971541	1.2e-08	4.97e-08	0.151
AT4G28880	14253913	14254946	14253913	14254297	14254479	14254946	1.83e-06	6.73e-06	0.151
AT4G34480	16481588	16482304	16481588	16481850	16481971	16482304	0	1.23e-306	0.15
AT2G09795	3669905	3672766	3669905	3672125	3672205	3672766	6.35e-80	1.03e-78	0.15
AT2G14620	6244771	6245265	6244771	6245090	6245187	6245265	9.45e-21	5.99e-20	0.15
AT4G03230	1421540	1423194	1421540	1422524	1422631	1423194	3.18e-19	1.94e-18	0.15
AT1G77220	29014557	29015147	29014557	29014813	29014901	29015147	0.000555317	0.00169507	0.15
AT1G72560	27324366	27324871	27324366	27324728	27324816	27324871	0.00165083	0.00479083	0.15
AT4G34140	16351769	16352617	16351769	16352079	16352341	16352617	0.00316374	0.00890656	0.15
AT5G63160	25334383	25335173	25334383	25334687	25335033	25335173	6.44e-188	2.74e-186	0.149
AT2G18760	8132869	8134401	8132869	8133581	8133842	8134401	9.06e-95	1.75e-93	0.149
AT3G53270	19752427	19752676	19752427	19752528	19752618	19752676	1.82e-45	1.86e-44	0.149
AT4G31200	15163558	15164936	15163558	15164617	15164831	15164936	5.58e-30	4.35e-29	0.149
AT5G55550	22503436	22503846	22503436	22503669	22503756	22503846	5.07e-13	2.53e-12	0.149
AT5G60880	24488758	24489065	24488758	24488850	24488933	24489065	5.63e-13	2.8e-12	0.149
AT2G21590	9238364	9239098	9238364	9238931	9239032	9239098	0.00565853	0.0155889	0.149
AT4G07405	13027580	13028194	13027580	13027892	13028071	13028194	0.00591249	0.0162427	0.149
AT3G55170	20452909	20453435	20452909	20453210	20453278	20453435	0	0	0.148
AT2G45400	18703771	18704396	18703771	18704098	18704200	18704396	5.63e-153	1.85e-151	0.148
AT5G21900	7239531	7239858	7239531	7239693	7239782	7239858	4.62e-57	5.6e-56	0.148
AT5G53850	21863652	21864225	21863652	21863700	21863801	21864225	5.5e-11	2.53e-10	0.148
AT4G30820	15006493	15007211	15006493	15006702	15007106	15007211	3.13e-05	0.000106058	0.148
AT5G64360	25736244	25736890	25736244	25736550	25736688	25736890	0.000286698	0.000898688	0.148
AT3G16700	5689215	5689448	5689215	5689266	5689330	5689448	0.00132994	0.00390596	0.148
AT1G08043	20617323	20618241	20617323	20617859	20618149	20618241	0.00643249	0.0175726	0.148
AT2G20585	8865657	8866775	8865657	8866403	8866573	8866775	0.00806834	0.021822	0.148
AT1G52730	19642451	19642983	19642451	19642668	19642853	19642983	4.04e-127	1.02e-125	0.147
AT2G32010	13628602	13628888	13628602	13628700	13628778	13628888	6.53e-75	9.95e-74	0.147
AT1G48360	17872184	17873261	17872184	17872418	17872493	17873261	6.63e-36	5.82e-35	0.147
AT1G28210	9859370	9860158	9859370	9859460	9859856	9860158	4.3e-33	3.57e-32	0.147
AT5G06690	2060442	2061047	2060442	2060749	2060871	2061047	2.62e-14	1.36e-13	0.147
AT5G18500	6138241	6138670	6138241	6138464	6138551	6138670	1.14e-12	5.59e-12	0.147
AT5G20450	6911201	6911600	6911201	6911375	6911477	6911600	2.93e-06	1.06e-05	0.147
AT2G41510	17316103	17317354	17316103	17316366	17316452	17317354	4.64e-06	1.66e-05	0.147
AT5G26760	9405127	9406063	9405127	9405754	9405964	9406063	4.74e-06	1.7e-05	0.147
AT3G62860	23241886	23242274	23241886	23241977	23242113	23242274	3.38e-05	0.000114311	0.147
AT5G22760	7575478	7576070	7575478	7575948	7576041	7576070	7.09e-82	1.18e-80	0.146
AT3G55640	20641485	20642659	20641485	20641553	20642169	20642659	1.35e-35	1.17e-34	0.146
AT4G38060	17873000	17875201	17873000	17873758	17874018	17875201	2.57e-26	1.85e-25	0.146
AT5G61270	24639872	24640765	24639872	24640293	24640437	24640765	1.74e-16	9.7e-16	0.146
AT2G40690	16976226	16976534	16976226	16976344	16976457	16976534	3.07e-15	1.65e-14	0.146
AT4G22530	11858443	11859882	11858443	11858858	11859224	11859882	9.65e-05	0.00031284	0.146
AT2G28550	12226641	12227013	12226641	12226861	12226968	12227013	0.00175445	0.00507348	0.146
AT4G18530	10219800	10220066	10219800	10219854	10219940	10220066	0.00276047	0.00780722	0.146
AT3G29290	11238010	11239872	11238010	11238201	11238307	11239872	0.0140711	0.0369337	0.146
AT2G35060	14778034	14779106	14778034	14778202	14778749	14779106	6.25e-29	4.75e-28	0.145
AT3G14980	5039811	5040666	5039811	5040400	5040464	5040666	4.19e-22	2.75e-21	0.145
AT1G67792	25417377	25420252	25417377	25419294	25419490	25420252	7.31e-22	4.73e-21	0.145
AT5G22820	7622961	7623699	7622961	7623363	7623564	7623699	1.67e-20	1.05e-19	0.145
AT5G09690	3001164	3001403	3001164	3001262	3001373	3001403	5.19e-19	3.13e-18	0.145
AT4G36480	17220319	17220649	17220319	17220415	17220507	17220649	9.46e-18	5.49e-17	0.145
AT1G22430	7920827	7921386	7920827	7920892	7921032	7921386	6.53e-15	3.46e-14	0.145
AT2G17780	7726541	7727503	7726541	7726960	7727324	7727503	3.87e-14	2e-13	0.145
AT1G45249	17165710	17167451	17165710	17165782	17165934	17167451	6.22e-08	2.48e-07	0.145
AT4G17150	9640785	9641347	9640785	9640923	9641005	9641347	1.31e-06	4.86e-06	0.145
AT3G11240	3520769	3521188	3520769	3520808	3520947	3521188	0.000135532	0.000434877	0.145
AT4G25500	13025162	13026168	13025162	13025273	13025599	13026168	0.00150795	0.00441022	0.145
AT1G73875	27783741	27784151	27783741	27783874	27784065	27784151	1.72e-133	4.65e-132	0.144
AT1G09195	2967939	2969494	2967939	2968758	2968969	2969494	4.17e-110	8.79e-109	0.144
AT3G53270	19752427	19753280	19752427	19752683	19752994	19753280	1.87e-51	2.1e-50	0.144
AT3G08730	2652757	2654212	2652757	2653591	2654108	2654212	7.59e-22	4.9e-21	0.144
AT1G11340	3814513	3814974	3814513	3814658	3814736	3814974	3.51e-15	1.87e-14	0.144
AT2G26540	11287866	11288204	11287866	11288001	11288118	11288204	6.1e-11	2.81e-10	0.144
AT5G10900	3436315	3436490	3436315	3436336	3436418	3436490	6.65e-05	0.000219358	0.144
AT1G05870	1771384	1772533	1771384	1771814	1771891	1772533	7.48e-05	0.000245204	0.144
AT1G24265	8600390	8600655	8600390	8600512	8600583	8600655	0.0138425	0.0363729	0.144
AT2G32850	13935155	13935834	13935155	13935641	13935701	13935834	1.08e-108	2.25e-107	0.143
AT3G57410	21250819	21251159	21250819	21250845	21250981	21251159	2.16e-71	3.17e-70	0.143
AT5G66180	26450357	26450585	26450357	26450425	26450523	26450585	3.11e-68	4.42e-67	0.143
AT4G27860	13875662	13876528	13875662	13875724	13875793	13876528	2.92e-25	2.06e-24	0.143
AT4G13150	7650651	7650995	7650651	7650846	7650922	7650995	4.54e-22	2.97e-21	0.143
AT2G02170	558580	558955	558580	558659	558758	558955	0.000450181	0.00139152	0.143
AT5G37370	14815697	14816046	14815697	14815843	14815937	14816046	2.02e-257	1.3e-255	0.142
AT1G21610	7577627	7578162	7577627	7577896	7578051	7578162	4.1e-85	7.16e-84	0.142
AT2G32250	13696222	13696486	13696222	13696288	13696417	13696486	4.23e-50	4.65e-49	0.142
AT1G31540	11289345	11291506	11289345	11290527	11291095	11291506	7.64e-20	4.73e-19	0.142
AT1G80650	30315233	30316002	30315233	30315357	30315440	30316002	3.41e-06	1.23e-05	0.142
AT1G10070	3288086	3288320	3288086	3288153	3288237	3288320	0.0150039	0.0392769	0.142
AT5G66240	26466173	26466443	26466173	26466274	26466363	26466443	1.28e-134	3.51e-133	0.141
AT2G34090	14396450	14396756	14396450	14396543	14396630	14396756	4.64e-109	9.7e-108	0.141
AT1G30520	10812665	10813322	10812665	10813051	10813119	10813322	1.29e-30	1.02e-29	0.141
AT1G15790	5439752	5440131	5439752	5439837	5439994	5440131	3.15e-29	2.41e-28	0.141
AT3G51075	18970447	18971024	18970447	18970649	18970746	18971024	5.55e-17	3.14e-16	0.141
AT4G12990	7594775	7595999	7594775	7595535	7595823	7595999	0.000460396	0.0014222	0.141
AT4G29930	14644859	14645117	14644859	14644982	14645060	14645117	1.18e-114	2.56e-113	0.14
AT3G26510	9711709	9712660	9711709	9712331	9712443	9712660	1.33e-109	2.78e-108	0.14
AT2G36680	15369245	15369495	15369245	15369366	15369448	15369495	6.56e-87	1.18e-85	0.14
AT4G14300	8231771	8233159	8231771	8232877	8233099	8233159	7.71e-71	1.12e-69	0.14
AT1G80360	30210580	30211097	30210580	30210671	30210761	30211097	1.95e-62	2.54e-61	0.14
AT3G56160	20838066	20838394	20838066	20838187	20838308	20838394	7.56e-48	7.97e-47	0.14
AT1G63260	23467410	23467693	23467410	23467536	23467625	23467693	9.07e-39	8.39e-38	0.14
AT5G55100	22362891	22364235	22362891	22363935	22364074	22364235	3.5e-34	2.97e-33	0.14
AT4G35760	16942030	16943033	16942030	16942822	16942895	16943033	4.35e-32	3.51e-31	0.14
AT4G18975	10393608	10393923	10393608	10393695	10393767	10393923	2.11e-22	1.39e-21	0.14
AT2G27110	11578251	11580817	11578251	11580462	11580609	11580817	4.46e-19	2.7e-18	0.14
AT4G15765	8976583	8977451	8976583	8976813	8976886	8977451	1.56e-12	7.61e-12	0.14
AT2G21940	9352490	9352733	9352490	9352569	9352668	9352733	1.57e-06	5.78e-06	0.14
AT4G10360	6420283	6420768	6420283	6420509	6420635	6420768	0.00189729	0.00546071	0.14
AT5G03540	889887	890309	889887	889983	890103	890309	1.87e-164	6.81e-163	0.139
AT3G19960	6955392	6955781	6955392	6955522	6955634	6955781	2.73e-129	7.05e-128	0.139
AT5G60590	24357702	24358248	24357702	24357878	24357956	24358248	1.73e-67	2.41e-66	0.139
AT3G54740	20262374	20264115	20262374	20262845	20263036	20264115	6.62e-56	7.91e-55	0.139
AT5G41100	16449773	16450909	16449773	16450575	16450663	16450909	6.34e-42	6.05e-41	0.139
AT1G52100	19384925	19385602	19384925	19385140	19385232	19385602	1.03e-16	5.78e-16	0.139
AT2G38460	16103911	16104845	16103911	16104259	16104362	16104845	2.46e-11	1.15e-10	0.139
AT5G12920	4077457	4078331	4077457	4077988	4078204	4078331	2.06e-10	9.25e-10	0.139
AT1G01080	44969	45954	44969	45559	45645	45954	7.29e-153	2.38e-151	0.138
AT1G09300	3004360	3004778	3004360	3004435	3004514	3004778	6.69e-84	1.16e-82	0.138
AT1G58350	21666654	21667629	21666654	21667007	21667463	21667629	3.05e-75	4.68e-74	0.138
AT3G63400	23412023	23412526	23412023	23412168	23412446	23412526	4.67e-61	5.98e-60	0.138
AT1G13770	4723820	4724153	4723820	4723864	4723965	4724153	3.75e-37	3.36e-36	0.138
AT4G30900	15039335	15039768	15039335	15039566	15039641	15039768	6.9e-22	4.47e-21	0.138
AT1G50280	18624962	18626441	18624962	18626144	18626229	18626441	2.42e-08	9.92e-08	0.138
AT1G09910	3223733	3224541	3223733	3223831	3224378	3224541	9.64e-05	0.000312711	0.138
AT5G36880	14539927	14540245	14539927	14539980	14540138	14540245	0.000852914	0.00256031	0.138
AT2G38630	16154616	16155162	16154616	16154887	16154969	16155162	0.00403275	0.0112558	0.138
AT2G01735	325264	325636	325264	325397	325477	325636	0.00622611	0.0170373	0.138
AT1G28090	9795717	9796135	9795717	9795948	9796059	9796135	4.77e-23	3.21e-22	0.137
AT1G54820	20449351	20450077	20449351	20449752	20449944	20450077	0.00113288	0.00334932	0.137
AT5G52040	21131075	21131887	21131075	21131186	21131561	21131887	3.52e-37	3.16e-36	0.136
AT5G27830	9861231	9862108	9861231	9861425	9861737	9862108	3.27e-19	1.98e-18	0.136
AT1G11000	3672499	3672704	3672499	3672560	3672636	3672704	8.25e-18	4.8e-17	0.136
AT1G76580	28737148	28737967	28737148	28737293	28737385	28737967	3.06e-07	1.17e-06	0.136
AT1G77765	29245728	29246237	29245728	29245887	29245965	29246237	0.000486302	0.00149812	0.136
AT5G27390	9674999	9675186	9674999	9675057	9675128	9675186	7.74e-266	5.05e-264	0.135
AT5G65685	26275328	26275514	26275328	26275407	26275480	26275514	1.23e-86	2.2e-85	0.135
AT3G02460	507269	507616	507269	507467	507556	507616	7.06e-64	9.43e-63	0.135
AT4G14713	8427174	8427491	8427174	8427362	8427427	8427491	5.9e-59	7.32e-58	0.135
AT2G39650	16528634	16529494	16528634	16528851	16529070	16529494	8.89e-27	6.46e-26	0.135
AT4G31115	15130074	15130652	15130074	15130346	15130418	15130652	2.04e-20	1.28e-19	0.135
AT1G45249	17165710	17167451	17165710	17166069	17166341	17167451	1.28e-18	7.64e-18	0.135
AT1G09160	2952596	2953418	2952596	2953074	2953162	2953418	1.3e-18	7.71e-18	0.135
AT3G57930	21446855	21448842	21446855	21447725	21448281	21448842	2.48e-15	1.34e-14	0.135
AT3G04380	1162043	1162933	1162043	1162292	1162373	1162933	2.63e-11	1.23e-10	0.135
AT3G03010	679249	679529	679249	679319	679459	679529	1.29e-05	4.47e-05	0.135
AT2G37760	15831655	15832102	15831655	15831894	15831970	15832102	7.01e-05	0.00023071	0.135
AT1G62540	23154452	23154837	23154452	23154588	23154663	23154837	0.000234374	0.000737983	0.135
AT1G30450	10767982	10769616	10767982	10769114	10769243	10769616	0.00157893	0.00459856	0.135
AT1G19400	6712980	6714483	6712980	6713787	6714168	6714483	1.95e-48	2.08e-47	0.134
AT1G02010	351411	351819	351411	351632	351728	351819	1.58e-39	1.47e-38	0.134
AT2G38660	16165951	16166563	16165951	16166033	16166368	16166563	1.62e-28	1.23e-27	0.134
AT1G77000	28941821	28942639	28941821	28941963	28942027	28942639	3.58e-24	2.48e-23	0.134
AT5G65440	26156305	26156655	26156305	26156500	26156583	26156655	5.86e-11	2.7e-10	0.134
AT5G27360	9658587	9658890	9658587	9658677	9658830	9658890	0.000837483	0.00252018	0.134
AT1G73350	27576238	27576479	27576238	27576339	27576430	27576479	0.00566701	0.0156034	0.134
AT5G02020	386660	387192	386660	386721	387040	387192	2.42e-161	8.52e-160	0.133
AT5G46450	18836181	18837289	18836181	18836366	18836435	18837289	1.35e-120	3.11e-119	0.133
AT5G46150	18707545	18708780	18707545	18708093	18708694	18708780	6.83e-62	8.86e-61	0.133
AT2G35360	14889693	14890030	14889693	14889758	14889920	14890030	1.25e-59	1.57e-58	0.133
AT2G17780	7724425	7725373	7724425	7725213	7725276	7725373	1.12e-40	1.06e-39	0.133
AT1G67060	25037052	25038168	25037052	25037198	25038083	25038168	2.25e-33	1.88e-32	0.133
AT3G16700	5688438	5688889	5688438	5688491	5688826	5688889	3e-33	2.49e-32	0.133
AT4G39560	18382258	18383885	18382258	18382506	18382592	18383885	7.9e-33	6.53e-32	0.133
AT5G10745	3396729	3397712	3396729	3396811	3397644	3397712	1.95e-23	1.33e-22	0.133
AT4G24250	12575264	12575476	12575264	12575325	12575408	12575476	2.38e-06	8.69e-06	0.133
AT5G10800	3413753	3414793	3413753	3414490	3414568	3414793	0.00436084	0.01213	0.133
AT3G45650	16760347	16761430	16760347	16760868	16760946	16761430	0.00516894	0.0142884	0.133
AT1G26730	9243812	9244462	9243812	9244238	9244325	9244462	7.05e-45	7.11e-44	0.132
AT2G06005	2335587	2335831	2335587	2335700	2335768	2335831	4.22e-31	3.35e-30	0.132
AT1G30410	10739325	10740001	10739325	10739689	10739822	10740001	2.6e-20	1.62e-19	0.132
AT5G18440	6112737	6113169	6112737	6112926	6113022	6113169	2.85e-15	1.54e-14	0.132
AT4G17310	9685185	9686024	9685185	9685454	9685665	9686024	9.55e-05	0.000310122	0.132
AT5G11380	3632374	3633022	3632374	3632653	3632737	3633022	0.00926851	0.0248618	0.132
AT5G05435	1606959	1607311	1606959	1607060	1607140	1607311	3.81e-54	4.46e-53	0.131
AT1G23360	8296253	8296509	8296253	8296342	8296418	8296509	3.13e-42	3.02e-41	0.131
AT4G12560	7443117	7443775	7443117	7443193	7443523	7443775	1.41e-19	8.68e-19	0.131
AT1G14170	4844653	4845283	4844653	4845150	4845225	4845283	1.06e-18	6.36e-18	0.131
AT2G20585	8865657	8866403	8865657	8865779	8866347	8866403	8.22e-18	4.79e-17	0.131
AT3G02170	396011	397224	396011	396923	397073	397224	3.33e-15	1.78e-14	0.131
AT1G04945	1402066	1403103	1402066	1402520	1402622	1403103	1.61e-08	6.63e-08	0.131
AT1G80210	30163128	30163618	30163128	30163479	30163563	30163618	0.000156338	0.00049804	0.131
AT4G34610	16531847	16533362	16531847	16532573	16532785	16533362	0.00127594	0.00375639	0.131
AT5G03690	964438	965327	964438	964666	964954	965327	0.00544633	0.0150297	0.131
AT4G20380	11005833	11006145	11005833	11005973	11006073	11006145	4.32e-61	5.54e-60	0.13
AT3G02460	507556	507788	507556	507616	507689	507788	9.75e-61	1.24e-59	0.13
AT2G41440	17271337	17271886	17271337	17271439	17271566	17271886	1.21e-49	1.31e-48	0.13
AT4G15570	8893241	8893727	8893241	8893386	8893593	8893727	1.47e-47	1.54e-46	0.13
AT1G06630	2028052	2029199	2028052	2028976	2029049	2029199	6.07e-09	2.55e-08	0.13
AT5G61440	24708226	24709396	24708226	24708391	24708489	24709396	7.16e-06	2.53e-05	0.13
AT5G11010	3483631	3484342	3483631	3483863	3484153	3484342	8.13e-115	1.77e-113	0.129
AT1G80260	30179602	30179988	30179602	30179701	30179856	30179988	2.06e-79	3.31e-78	0.129
AT1G12860	4386018	4386651	4386018	4386189	4386308	4386651	3.48e-59	4.34e-58	0.129
AT1G16460	5620037	5620230	5620037	5620105	5620166	5620230	2.9e-25	2.05e-24	0.129
AT2G33820	14307336	14307702	14307336	14307438	14307612	14307702	8.34e-19	4.99e-18	0.129
AT4G10050	6286911	6287293	6286911	6286996	6287070	6287293	5.31e-14	2.73e-13	0.129
AT5G10320	3244523	3244686	3244523	3244604	3244673	3244686	1.37e-10	6.21e-10	0.129
AT2G40110	16748947	16749198	16748947	16749056	16749142	16749198	3.53e-08	1.43e-07	0.129
AT1G31050	11075982	11076198	11075982	11076021	11076132	11076198	4.83e-05	0.000161561	0.129
AT1G63855	23699834	23700331	23699834	23700108	23700280	23700331	0.000884055	0.00264406	0.129
AT2G26430	11245186	11245528	11245186	11245261	11245352	11245528	1.12e-32	9.26e-32	0.128
AT3G18900	6519170	6519824	6519170	6519299	6519389	6519824	4.09e-10	1.81e-09	0.128
AT5G57790	23411886	23412894	23411886	23412250	23412675	23412894	0.002595	0.00736053	0.128
AT5G55810	22584566	22584913	22584566	22584668	22584759	22584913	0.0063803	0.0174397	0.128
AT1G80780	30357999	30359555	30357999	30358295	30358378	30359555	9.36e-71	1.36e-69	0.127
AT2G40030	16720958	16722768	16720958	16722526	16722653	16722768	7.3e-07	2.73e-06	0.127
AT3G63340	23392347	23392576	23392347	23392402	23392493	23392576	5.6e-06	1.99e-05	0.127
AT5G61190	24618353	24619550	24618353	24618979	24619131	24619550	3.69e-05	0.000124391	0.127
AT2G44570	18394195	18395219	18394195	18394742	18394934	18395219	0.00616521	0.0168896	0.127
AT3G25820	9440464	9441287	9440464	9440683	9441148	9441287	1.27e-83	2.19e-82	0.126
AT5G47430	19235554	19237054	19235554	19236502	19236963	19237054	9.47e-77	1.47e-75	0.126
AT1G03055	710694	711016	710694	710801	710954	711016	6.5e-20	4.03e-19	0.126
AT5G05610	1676888	1677582	1676888	1677223	1677318	1677582	5.09e-16	2.81e-15	0.125
AT1G07990	2481795	2482042	2481795	2481825	2481971	2482042	3.61e-08	1.46e-07	0.125
AT2G25690	10940070	10941680	10940070	10940641	10940786	10941680	9.81e-07	3.65e-06	0.125
AT4G23570	12299748	12300174	12299748	12299923	12300007	12300174	8.64e-05	0.000280938	0.125
AT1G72840	27409195	27411279	27409195	27409947	27410040	27411279	0.00033313	0.0010409	0.125
AT3G16030	5441935	5442406	5441935	5442173	5442252	5442406	0.00172021	0.0049833	0.125
AT3G48040	17732804	17733075	17732804	17732870	17732971	17733075	0.00243774	0.00693458	0.125
AT2G04039	1333639	1333983	1333639	1333703	1333777	1333983	0	0	0.124
AT1G27630	9611548	9612671	9611548	9612429	9612589	9612671	4.04e-69	5.82e-68	0.124
AT1G14710	5064147	5065303	5064147	5064811	5064971	5065303	5.72e-67	7.88e-66	0.124
AT2G32250	13696222	13696486	13696222	13696288	13696411	13696486	6.99e-51	7.79e-50	0.124
AT3G29010	11007530	11008216	11007530	11007679	11007755	11008216	5.26e-42	5.02e-41	0.124
AT5G06770	2090702	2092166	2090702	2091519	2092105	2092166	1.45e-27	1.07e-26	0.124
AT2G02960	863782	864452	863782	863995	864247	864452	2.22e-27	1.64e-26	0.124
AT1G05710	1714872	1716308	1714872	1716080	1716195	1716308	2.34e-23	1.58e-22	0.124
AT2G36720	15393046	15394301	15393046	15393287	15393404	15394301	1.05e-14	5.5e-14	0.124
AT1G12520	4268374	4268555	4268374	4268447	4268528	4268555	3.78e-14	1.96e-13	0.124
AT4G34310	16418809	16419095	16418809	16418893	16418993	16419095	4.04e-08	1.63e-07	0.124
AT5G65460	26161623	26162539	26161623	26162283	26162380	26162539	1.13e-06	4.18e-06	0.124
AT3G03900	1003337	1003634	1003337	1003422	1003515	1003634	0.000752183	0.00227328	0.124
AT3G09600	2947923	2948296	2947923	2947983	2948177	2948296	7.03e-132	1.88e-130	0.123
AT1G42540	15975631	15976151	15975631	15975663	15975744	15976151	3.65e-86	6.42e-85	0.123
AT5G04090	1107275	1107660	1107275	1107381	1107581	1107660	3.07e-46	3.17e-45	0.123
AT4G01915	827597	827988	827597	827717	827800	827988	2.73e-17	1.57e-16	0.123
AT5G66210	26456141	26457108	26456141	26456839	26456934	26457108	3.56e-08	1.44e-07	0.123
AT5G60370	24284058	24284419	24284058	24284212	24284342	24284419	5.56e-08	2.23e-07	0.123
AT5G55100	22361034	22362768	22361034	22361296	22361419	22362768	0.000444159	0.00137464	0.123
AT3G15430	5208924	5209746	5208924	5209029	5209114	5209746	0.000764871	0.00230735	0.123
AT3G46200	16970400	16970781	16970400	16970544	16970622	16970781	0.00174307	0.00504355	0.123
AT5G62480	25089239	25089626	25089239	25089295	25089373	25089626	0.00209164	0.00598836	0.123
AT5G60142	24216516	24217313	24216516	24216608	24216694	24217313	0.00747093	0.0202398	0.123
AT3G44970	16433913	16434150	16433913	16434006	16434071	16434150	0.0122944	0.0325675	0.123
AT4G27650	13807505	13808031	13807505	13807573	13807742	13808031	2.43e-96	4.76e-95	0.122
AT5G01470	191985	192215	191985	192057	192128	192215	7.04e-82	1.18e-80	0.122
AT1G30300	10675003	10675455	10675003	10675065	10675153	10675455	3.44e-15	1.84e-14	0.122
AT3G59690	22048556	22049472	22048556	22048894	22049375	22049472	4.88e-11	2.25e-10	0.122
AT1G53090	19783351	19784368	19783351	19783466	19783683	19784368	3.4e-10	1.5e-09	0.122
AT3G29760	11590237	11590568	11590237	11590376	11590501	11590568	3.34e-08	1.35e-07	0.122
AT4G27490	13740869	13741299	13740869	13740958	13741149	13741299	4.98e-06	1.78e-05	0.122
AT2G15000	6481185	6481989	6481185	6481656	6481827	6481989	1.78e-05	6.15e-05	0.122
AT3G23560	8454544	8454976	8454544	8454663	8454737	8454976	0.000813865	0.00245062	0.122
AT2G30840	13135313	13136231	13135313	13135814	13135909	13136231	0.00228144	0.00651648	0.122
AT1G61660	22754369	22754674	22754369	22754521	22754620	22754674	2.36e-189	1.03e-187	0.121
AT2G41880	17476808	17477291	17476808	17476899	17476994	17477291	8.22e-59	1.01e-57	0.121
AT2G42380	17646884	17647700	17646884	17647377	17647573	17647700	9.97e-56	1.19e-54	0.121
AT1G27630	9611548	9612671	9611548	9611876	9612589	9612671	4.46e-23	3e-22	0.121
AT4G14720	8431972	8432717	8431972	8432459	8432526	8432717	1.11e-13	5.67e-13	0.121
AT5G45710	18541502	18542863	18541502	18541791	18541884	18542863	2.54e-11	1.19e-10	0.121
AT3G29760	11590237	11590568	11590237	11590423	11590501	11590568	2.45e-09	1.05e-08	0.121
AT5G37370	14815171	14816046	14815171	14815283	14815697	14816046	4.16e-05	0.000139744	0.121
AT3G21810	7684732	7686317	7684732	7684984	7686173	7686317	7.53e-05	0.000246494	0.121
AT4G01593	691004	691897	691004	691478	691630	691897	0.000910775	0.0027223	0.121
AT2G35070	14783253	14783736	14783253	14783400	14783510	14783736	0.000959257	0.002855	0.121
AT5G27410	9681990	9682187	9681990	9682071	9682151	9682187	1.51e-11	7.13e-11	0.12
AT4G24810	12787163	12787554	12787163	12787317	12787485	12787554	2.4e-10	1.07e-09	0.12
AT3G19460	6748758	6749322	6748758	6748909	6748990	6749322	1.05e-09	4.58e-09	0.12
AT2G39950	16678034	16679772	16678034	16678278	16678966	16679772	3.12e-09	1.33e-08	0.12
AT5G06710	2067940	2069490	2067940	2069042	2069164	2069490	0.00555429	0.0153189	0.12
AT1G54390	20306423	20306798	20306423	20306635	20306726	20306798	1.87e-57	2.27e-56	0.119
AT1G07350	2258538	2258845	2258538	2258602	2258749	2258845	5.13e-34	4.33e-33	0.119
AT3G29290	11239954	11240625	11239954	11240135	11240222	11240625	6.58e-11	3.02e-10	0.119
AT3G06210	1881887	1883491	1881887	1882809	1882885	1883491	1.55e-55	1.85e-54	0.118
AT5G60430	24301548	24302640	24301548	24301824	24302238	24302640	1.84e-26	1.33e-25	0.118
AT3G25620	9316073	9317709	9316073	9317318	9317539	9317709	7.37e-18	4.31e-17	0.118
AT2G26030	11092091	11093444	11092091	11092927	11093096	11093444	1.06e-12	5.21e-12	0.118
AT2G42280	17611729	17612088	17611729	17611795	17611908	17612088	1.21e-10	5.49e-10	0.118
AT5G07440	2355758	2356260	2355758	2356015	2356126	2356260	2.37e-10	1.06e-09	0.118
AT1G70100	26405396	26405654	26405396	26405496	26405597	26405654	0.000741641	0.0022442	0.118
AT3G62220	23030232	23030697	23030232	23030359	23030446	23030697	2.52e-88	4.61e-87	0.117
AT2G20100	8680808	8682175	8680808	8680853	8681611	8682175	1.43e-38	1.32e-37	0.117
AT1G55810	20860506	20861414	20860506	20860710	20861270	20861414	2.94e-17	1.68e-16	0.117
AT1G73350	27576238	27576479	27576238	27576345	27576430	27576479	2.51e-16	1.39e-15	0.117
AT4G13810	8006851	8007597	8006851	8006952	8007056	8007597	1.37e-08	5.66e-08	0.117
AT4G03000	1324587	1327520	1324587	1326512	1326627	1327520	1.78e-05	6.15e-05	0.117
AT1G13650	4681882	4682382	4681882	4681946	4682065	4682382	1.1e-45	1.13e-44	0.116
AT4G04620	2329889	2330590	2329889	2329943	2330059	2330590	1.38e-40	1.29e-39	0.116
AT4G01450	609567	610196	609567	609955	610044	610196	6.68e-12	3.19e-11	0.116
AT4G20310	10962020	10962385	10962020	10962112	10962199	10962385	2.53e-07	9.71e-07	0.116
AT5G58200	23549881	23550143	23549881	23549903	23550031	23550143	3.25e-59	4.07e-58	0.115
AT1G78200	29420476	29420828	29420476	29420518	29420591	29420828	9.35e-59	1.15e-57	0.115
AT4G12030	7211355	7211612	7211355	7211411	7211481	7211612	1e-35	8.75e-35	0.115
AT2G25740	10980121	10980688	10980121	10980344	10980620	10980688	5.98e-35	5.15e-34	0.115
AT4G37630	17680375	17681264	17680375	17680524	17680605	17681264	5.63e-32	4.52e-31	0.115
AT4G15563	8891078	8891998	8891078	8891249	8891749	8891998	3.3e-12	1.6e-11	0.115
AT3G27580	10218630	10220061	10218630	10219505	10219736	10220061	4.51e-09	1.91e-08	0.115
AT2G38880	16240307	16240883	16240307	16240360	16240574	16240883	2.72e-08	1.11e-07	0.115
AT5G07370	2330387	2332336	2330387	2330844	2331226	2332336	4.43e-06	1.59e-05	0.115
AT5G47970	19424888	19425142	19424888	19424961	19425058	19425142	1.63e-05	5.63e-05	0.115
AT4G15415	8817046	8818897	8817046	8817430	8817563	8818897	5.44e-05	0.000180512	0.115
AT1G80150	30148329	30150157	30148329	30149665	30149760	30150157	0.00605997	0.0166106	0.115
AT3G19720	6851048	6851381	6851048	6851209	6851317	6851381	8.06e-126	1.99e-124	0.114
AT2G44900	18514382	18516468	18514382	18516011	18516123	18516468	1.47e-93	2.82e-92	0.114
AT2G45010	18567851	18568869	18567851	18568155	18568754	18568869	2.14e-86	3.82e-85	0.114
AT1G54820	20450226	20450916	20450226	20450316	20450590	20450916	4.67e-68	6.61e-67	0.114
AT5G23760	8013964	8014350	8013964	8014043	8014120	8014350	1.01e-52	1.15e-51	0.114
AT4G19985	10830856	10831748	10830856	10831068	10831195	10831748	4.64e-42	4.45e-41	0.114
AT1G50410	18676287	18677177	18676287	18676869	18676967	18677177	6.73e-36	5.89e-35	0.114
AT5G01780	303140	304279	303140	303725	304000	304279	1.1e-29	8.56e-29	0.114
AT3G61010	22574072	22574491	22574072	22574183	22574454	22574491	3.39e-08	1.38e-07	0.114
AT5G43730	17563866	17564434	17563866	17563961	17564095	17564434	3.92e-08	1.58e-07	0.114
AT2G26210	11157117	11157821	11157117	11157247	11157615	11157821	2.99e-05	0.000101476	0.114
AT1G75150	28204386	28205121	28204386	28204774	28204857	28205121	4.51e-05	0.000151159	0.114
AT1G02670	576849	577592	576849	576912	576993	577592	0.00138518	0.00406574	0.114
AT4G01510	643688	644400	643688	643755	643908	644400	0.00412344	0.0114958	0.114
AT4G37670	17696058	17696639	17696058	17696396	17696479	17696639	0.0133434	0.0351749	0.114
AT5G51100	20773751	20773992	20773751	20773778	20773873	20773992	6.92e-139	1.99e-137	0.113
AT2G35360	14889047	14890030	14889047	14889404	14889693	14890030	8.95e-81	1.47e-79	0.113
AT2G20950	9003730	9004021	9003730	9003817	9003898	9004021	3.11e-53	3.58e-52	0.113
AT3G08800	2673411	2675333	2673411	2674041	2674138	2675333	7.84e-36	6.86e-35	0.113
AT1G17930	6168375	6168845	6168375	6168454	6168729	6168845	2.33e-32	1.9e-31	0.113
AT2G20790	8950469	8951469	8950469	8950526	8950600	8951469	1.38e-30	1.09e-29	0.113
AT4G37080	17476200	17476952	17476200	17476317	17476413	17476952	3.61e-20	2.25e-19	0.113
AT1G01540	197774	198183	197774	197904	197973	198183	6.69e-12	3.2e-11	0.113
AT5G54569	22168981	22170610	22168981	22169191	22170055	22170610	0.0010578	0.00313303	0.113
AT2G17850	7760379	7760839	7760379	7760530	7760626	7760839	0.00902904	0.024286	0.113
AT1G80810	30365051	30365730	30365051	30365289	30365526	30365730	2.85e-25	2.01e-24	0.112
AT2G46030	18933167	18933544	18933167	18933247	18933377	18933544	7.27e-25	5.08e-24	0.112
AT1G05940	1801578	1802260	1801578	1801674	1802023	1802260	9.15e-13	4.51e-12	0.112
AT5G65120	26014001	26014313	26014001	26014055	26014131	26014313	2.83e-12	1.38e-11	0.112
AT3G04890	1347645	1347980	1347645	1347758	1347831	1347980	2.49e-11	1.17e-10	0.112
AT2G23980	10202597	10203193	10202597	10202911	10202980	10203193	3.46e-06	1.25e-05	0.112
AT1G32240	11625615	11626786	11625615	11626007	11626725	11626786	1.22e-05	4.25e-05	0.112
AT4G06634	3765940	3766276	3765940	3766140	3766217	3766276	5.45e-05	0.000180676	0.112
AT5G50370	20509114	20509648	20509114	20509483	20509558	20509648	3.74e-234	2.1e-232	0.111
AT1G70280	26467956	26468302	26467956	26468133	26468221	26468302	4.02e-131	1.06e-129	0.111
AT3G14930	5022399	5023146	5022399	5022583	5022665	5023146	7.61e-49	8.21e-48	0.111
AT5G05930	1782268	1782742	1782268	1782393	1782485	1782742	2.05e-48	2.19e-47	0.111
AT4G00440	197502	198579	197502	198112	198211	198579	2.69e-48	2.87e-47	0.111
AT2G36680	15369245	15369495	15369245	15369361	15369448	15369495	2.88e-35	2.49e-34	0.111
AT3G55370	20527865	20529291	20527865	20528568	20528661	20529291	2.17e-23	1.48e-22	0.111
AT5G22700	7548442	7548921	7548442	7548517	7548651	7548921	1.37e-20	8.65e-20	0.111
AT5G18780	6264244	6265506	6264244	6264368	6264591	6265506	4.57e-13	2.28e-12	0.111
AT1G28210	9859370	9860158	9859370	9859460	9859892	9860158	2.82e-09	1.2e-08	0.111
AT1G13570	4642899	4643930	4642899	4643058	4643129	4643930	0.0071189	0.0193504	0.111
AT2G18630	8081112	8082901	8081112	8082319	8082480	8082901	3.55e-133	9.55e-132	0.11
AT3G16690	5684786	5685567	5684786	5684906	5685402	5685567	1.92e-81	3.2e-80	0.11
AT4G27970	13918761	13919664	13918761	13918793	13918893	13919664	1.15e-31	9.22e-31	0.11
AT2G42960	17869100	17869510	17869100	17869230	17869339	17869510	1.79e-24	1.24e-23	0.11
AT3G02600	551704	553152	551704	551847	552930	553152	8.64e-17	4.86e-16	0.11
AT2G45850	18873006	18873972	18873006	18873521	18873619	18873972	4.3e-12	2.07e-11	0.11
AT2G04880	1718480	1719380	1718480	1719127	1719199	1719380	2.26e-08	9.27e-08	0.11
AT4G17150	9641005	9641347	9641005	9641062	9641218	9641347	1.01e-06	3.74e-06	0.11
AT1G47500	17433882	17434155	17433882	17433941	17434024	17434155	2.24e-06	8.2e-06	0.11
AT5G08470	2741698	2742094	2741698	2741760	2741976	2742094	0.000660506	0.00200613	0.11
AT1G72855	27416524	27419122	27416524	27417724	27417840	27419122	0.000998575	0.00297022	0.11
AT3G01980	328741	329387	328741	328848	328958	329387	0.00101504	0.00301552	0.11
AT2G31560	13437232	13437683	13437232	13437422	13437534	13437683	0.00266123	0.00754401	0.11
AT2G44920	18526083	18526338	18526083	18526165	18526277	18526338	1.72e-233	9.56e-232	0.109
AT4G13100	7637036	7637726	7637036	7637529	7637662	7637726	3.3e-67	4.58e-66	0.109
AT3G21250	7461000	7462952	7461000	7461603	7461692	7462952	1.5e-39	1.4e-38	0.109
AT4G12640	7462787	7466444	7462787	7463069	7465236	7466444	1.05e-24	7.33e-24	0.109
AT1G09195	2968379	2968758	2968379	2968536	2968652	2968758	2.18e-19	1.34e-18	0.109
AT4G26795	13487754	13488868	13487754	13488364	13488443	13488868	1.83e-18	1.09e-17	0.109
AT3G54230	20073031	20073471	20073031	20073305	20073402	20073471	2.2e-09	9.47e-09	0.109
AT2G17970	7818893	7819583	7818893	7819425	7819511	7819583	3.37e-07	1.28e-06	0.109
AT5G40910	16395210	16397169	16395210	16395275	16395536	16397169	0.00376396	0.0105417	0.109
AT4G32900	15879071	15879418	15879071	15879111	15879345	15879418	4.32e-104	8.66e-103	0.108
AT3G25030	9122611	9123562	9122611	9122908	9123028	9123562	4.66e-63	6.09e-62	0.108
AT1G52100	19384925	19385602	19384925	19385140	19385479	19385602	1.87e-47	1.96e-46	0.108
AT3G22190	7833428	7834135	7833428	7833556	7833784	7834135	9.37e-43	9.15e-42	0.108
AT4G24740	12756539	12757788	12756539	12756934	12757551	12757788	8.6e-16	4.72e-15	0.108
AT5G14180	4571323	4571933	4571323	4571764	4571837	4571933	1.16e-09	5.01e-09	0.108
AT1G69750	26235308	26236361	26235308	26235354	26235776	26236361	0.000218709	0.000691328	0.108
AT2G17150	7466686	7469222	7466686	7467887	7468213	7469222	0.00490149	0.0135798	0.108
AT5G27270	9605483	9607679	9605483	9606192	9606277	9607679	0.0132701	0.0350005	0.108
AT3G10110	3117062	3117671	3117062	3117135	3117292	3117671	2.67e-32	2.18e-31	0.107
AT2G02410	634176	634378	634176	634260	634339	634378	4.84e-23	3.25e-22	0.107
AT5G55040	22326939	22329187	22326939	22327458	22327537	22329187	7.54e-38	6.85e-37	0.106
AT4G16143	9133749	9134825	9133749	9134324	9134447	9134825	1.04e-29	8.06e-29	0.106
AT1G08230	2584799	2586519	2584799	2585084	2586288	2586519	3.31e-18	1.95e-17	0.106
AT5G58690	23711703	23712558	23711703	23711986	23712060	23712558	1.81e-17	1.05e-16	0.106
AT1G05830	1761083	1761817	1761083	1761228	1761300	1761817	2.18e-17	1.26e-16	0.106
AT4G24740	12756539	12756934	12756539	12756566	12756744	12756934	5.05e-14	2.6e-13	0.106
AT4G37440	17603111	17604086	17603111	17603590	17603663	17604086	1.33e-07	5.21e-07	0.106
AT4G24590	12697216	12697842	12697216	12697377	12697448	12697842	2.51e-06	9.17e-06	0.106
AT1G75060	28181658	28181887	28181658	28181727	28181824	28181887	0.000241016	0.000758409	0.106
AT3G08780	2666062	2667560	2666062	2666426	2666561	2667560	1.01e-65	1.37e-64	0.105
AT3G01980	327585	328328	327585	328025	328098	328328	1.16e-64	1.56e-63	0.105
AT1G60560	22308477	22309536	22308477	22309321	22309400	22309536	4.85e-54	5.65e-53	0.105
AT1G06960	2137066	2137838	2137066	2137146	2137263	2137838	2.59e-20	1.62e-19	0.105
AT1G49360	18267337	18268715	18267337	18268529	18268661	18268715	9.02e-13	4.45e-12	0.105
AT3G51360	19064538	19064773	19064538	19064610	19064706	19064773	4.71e-11	2.18e-10	0.105
AT3G15720	5327334	5327672	5327334	5327451	5327614	5327672	2.47e-05	8.45e-05	0.105
AT5G08750	2851813	2853962	2851813	2852942	2853075	2853962	5.46e-05	0.000180725	0.105
AT3G13225	4261870	4262534	4261870	4261995	4262447	4262534	0.000778554	0.00234718	0.105
AT1G34630	12685675	12686158	12685675	12685816	12685894	12686158	0.00244949	0.00696397	0.105
AT1G70430	26545578	26546101	26545578	26545756	26545846	26546101	0.0180472	0.0467429	0.105
AT5G55260	22417302	22417641	22417302	22417455	22417578	22417641	1.82e-56	2.2e-55	0.104
AT3G01435	167717	168030	167717	167834	167930	168030	1.48e-52	1.69e-51	0.104
AT5G17300	5691550	5691810	5691550	5691612	5691698	5691810	8.99e-45	9.05e-44	0.104
AT5G60210	24245365	24245982	24245365	24245540	24245869	24245982	5.81e-19	3.5e-18	0.104
AT3G23200	8281337	8282316	8281337	8281789	8282183	8282316	5.52e-17	3.13e-16	0.104
AT1G67180	25131719	25132283	25131719	25131908	25131992	25132283	9.03e-11	4.13e-10	0.104
AT2G16900	7324736	7325411	7324736	7325029	7325250	7325411	4.27e-06	1.53e-05	0.104
AT4G24380	12612854	12613091	12612854	12612953	12613034	12613091	2.24e-05	7.69e-05	0.104
AT2G15000	6481592	6481989	6481592	6481656	6481870	6481989	0.000407971	0.00126826	0.104
AT4G30820	15007106	15007675	15007106	15007211	15007601	15007675	0.00259168	0.00735539	0.104
AT2G19940	8615541	8616117	8615541	8615668	8615767	8616117	6.52e-156	2.17e-154	0.103
AT3G26100	9536858	9537956	9536858	9537402	9537904	9537956	1.19e-43	1.19e-42	0.103
AT1G61560	22709407	22709819	22709407	22709468	22709622	22709819	7.07e-25	4.96e-24	0.103
AT5G11530	3699346	3701549	3699346	3700964	3701199	3701549	0.003899	0.0109136	0.103
AT3G53340	19775767	19776280	19775767	19776001	19776081	19776280	0.00735801	0.0199671	0.103
AT4G00730	300655	301283	300655	301017	301108	301283	7.58e-164	2.75e-162	0.102
AT2G01630	279803	281189	279803	279831	279935	281189	2.54e-73	3.82e-72	0.102
AT3G09970	3064907	3065577	3064907	3065087	3065166	3065577	3.61e-22	2.38e-21	0.102
AT4G11880	7146636	7146833	7146636	7146678	7146791	7146833	3.21e-10	1.42e-09	0.102
AT3G12550	3980737	3981395	3980737	3980947	3981141	3981395	8.98e-06	3.15e-05	0.102
AT5G66675	26615354	26617034	26615354	26616574	26616707	26617034	3.82e-05	0.000128545	0.102
AT3G58220	21564387	21565948	21564387	21565081	21565271	21565948	0.00622409	0.0170373	0.102
AT5G59980	24148319	24149578	24148319	24149272	24149348	24149578	0.0063005	0.0172312	0.102
AT1G49880	18465635	18466085	18465635	18465713	18465808	18466085	0.00842521	0.0227369	0.102
AT4G02120	943410	943787	943410	943496	943578	943787	8.39e-217	4.27e-215	0.101
AT1G01020	7156	7450	7156	7232	7383	7450	2.21e-169	8.52e-168	0.101
AT2G42300	17623633	17624852	17623633	17623705	17624461	17624852	2.05e-106	4.21e-105	0.101
AT5G49470	20066982	20067542	20066982	20067064	20067447	20067542	3.43e-74	5.18e-73	0.101
AT3G47990	17715329	17715890	17715329	17715554	17715851	17715890	1.73e-63	2.29e-62	0.101
AT1G13920	4758923	4760238	4758923	4759455	4759559	4760238	1.29e-43	1.28e-42	0.101
AT1G09840	3200035	3200403	3200035	3200103	3200182	3200403	1.11e-16	6.24e-16	0.101
AT3G54620	20218483	20218789	20218483	20218536	20218713	20218789	1.75e-15	9.54e-15	0.101
AT5G24318	8282403	8283752	8282403	8282698	8282775	8283752	2.28e-08	9.34e-08	0.101
AT1G53790	20079530	20080883	20079530	20079612	20079697	20080883	8.38e-06	2.95e-05	0.101
AT5G17240	5666822	5667226	5666822	5666996	5667075	5667226	0.000483956	0.00149215	0.101
AT1G06430	1961373	1962965	1961373	1962525	1962915	1962965	0.00183219	0.00528889	0.101
AT1G72770	27392287	27393327	27392287	27392393	27392516	27393327	5.85e-29	4.46e-28	0.1
AT1G05470	1607870	1608780	1607870	1607942	1608522	1608780	3.69e-19	2.23e-18	0.1
AT1G16710	5720460	5721045	5720460	5720539	5720652	5721045	2.36e-14	1.23e-13	0.1
AT4G13800	8002428	8002732	8002428	8002521	8002594	8002732	1.61e-05	5.59e-05	0.1
AT3G53880	19954736	19955291	19954736	19954985	19955084	19955291	0.000155571	0.000495919	0.1
AT3G27100	9995555	9995837	9995555	9995650	9995737	9995837	3.67e-105	7.51e-104	0.099
AT3G16940	5784127	5785853	5784127	5785378	5785559	5785853	1.19e-92	2.26e-91	0.099
AT2G29320	12592128	12592571	12592128	12592262	12592363	12592571	3.56e-32	2.88e-31	0.099
AT5G55290	22423988	22424380	22423988	22424099	22424205	22424380	1.51e-21	9.67e-21	0.099
AT4G12030	7211355	7212137	7211355	7211612	7211690	7212137	6.73e-21	4.28e-20	0.099
AT3G18535	6376451	6377625	6376451	6376709	6376943	6377625	1.85e-17	1.07e-16	0.099
AT3G14980	5040869	5041250	5040869	5040969	5041163	5041250	1.07e-08	4.45e-08	0.099
AT1G54730	20427299	20428309	20427299	20427343	20428048	20428309	8.4e-06	2.96e-05	0.099
AT4G11900	7150629	7151297	7150629	7150780	7151059	7151297	0.000151545	0.000483716	0.099
AT3G19570	6800612	6801814	6800612	6801213	6801293	6801814	0.000442521	0.00137044	0.099
AT5G09850	3062650	3063600	3062650	3063105	3063368	3063600	0.0161191	0.0419714	0.099
AT1G61660	22754768	22755029	22754768	22754834	22754963	22755029	5.16e-05	0.000171808	0.098
AT2G01900	405761	406311	405761	405987	406132	406311	0.000928659	0.00277237	0.098
AT4G14385	8287378	8287544	8287378	8287430	8287516	8287544	0.00094845	0.00282456	0.098
AT1G74510	28005550	28007739	28005550	28005724	28006056	28007739	2.12e-33	1.77e-32	0.097
AT1G27460	9535621	9537006	9535621	9536793	9536861	9537006	3.42e-28	2.56e-27	0.097
AT5G04510	1288531	1288906	1288531	1288697	1288771	1288906	3.19e-26	2.29e-25	0.097
AT3G60250	22270269	22271158	22270269	22270844	22270992	22271158	2.58e-21	1.65e-20	0.097
AT2G26695	11364995	11365680	11364995	11365132	11365248	11365680	3.36e-14	1.74e-13	0.097
AT3G02920	652044	652545	652044	652113	652468	652545	3.16e-10	1.4e-09	0.097
AT1G03960	1017057	1017481	1017057	1017183	1017331	1017481	6.95e-09	2.92e-08	0.097
AT1G13920	4758923	4759455	4758923	4759302	4759373	4759455	4.35e-06	1.56e-05	0.097
AT3G26115	9543723	9544497	9543723	9543894	9544020	9544497	5.45e-05	0.000180654	0.097
AT5G05930	1780771	1781151	1780771	1780844	1781089	1781151	7.14e-05	0.000234831	0.097
AT1G21610	7577627	7577896	7577627	7577756	7577848	7577896	0.0028837	0.00813692	0.097
AT3G03010	679121	679529	679121	679148	679249	679529	0.0101368	0.0270721	0.097
AT5G08710	2835233	2835486	2835233	2835337	2835431	2835486	6.47e-50	7.09e-49	0.096
AT1G27900	9716178	9716607	9716178	9716339	9716537	9716607	5.78e-37	5.18e-36	0.096
AT5G57630	23340810	23341376	23340810	23341136	23341241	23341376	8.57e-33	7.07e-32	0.096
AT2G01100	81736	83217	81736	81800	82185	83217	3.48e-31	2.77e-30	0.096
AT3G18160	6221082	6221526	6221082	6221244	6221335	6221526	2.15e-23	1.46e-22	0.096
AT3G60480	22347450	22347853	22347450	22347693	22347771	22347853	2.11e-11	9.97e-11	0.096
AT4G12460	7395341	7395788	7395341	7395551	7395680	7395788	3.55e-06	1.28e-05	0.096
AT2G20250	8733284	8735068	8733284	8734163	8734242	8735068	1.1e-05	3.84e-05	0.096
AT2G23950	10186890	10188022	10186890	10187569	10187642	10188022	1.74e-76	2.71e-75	0.095
AT2G38780	16213263	16213683	16213263	16213322	16213589	16213683	2.19e-42	2.12e-41	0.095
AT1G05940	1803197	1804000	1803197	1803607	1803692	1804000	1.47e-21	9.43e-21	0.095
AT2G25220	10743178	10743456	10743178	10743268	10743337	10743456	5.33e-05	0.000176898	0.095
AT3G20010	6971562	6972991	6971562	6972839	6972913	6972991	0.00042439	0.00131763	0.095
AT3G04910	1355717	1356244	1355717	1355945	1356023	1356244	7.49e-78	1.18e-76	0.094
AT3G23710	8535625	8535854	8535625	8535685	8535773	8535854	8.02e-53	9.19e-52	0.094
AT3G03340	789299	789654	789299	789328	789420	789654	1.92e-32	1.57e-31	0.094
AT4G10400	6446890	6448022	6446890	6447748	6447831	6448022	1.53e-30	1.2e-29	0.094
AT3G62750	23214746	23214944	23214746	23214796	23214868	23214944	2.13e-29	1.64e-28	0.094
AT3G53210	19720449	19720708	19720449	19720512	19720591	19720708	5.16e-22	3.36e-21	0.094
AT2G01930	427113	428900	427113	428223	428705	428900	1.28e-11	6.08e-11	0.094
AT4G28680	14157728	14158001	14157728	14157793	14157877	14158001	2.75e-06	1e-05	0.094
AT1G30475	10788225	10788988	10788225	10788682	10788912	10788988	0.000363777	0.00113376	0.094
AT1G73970	27819394	27820078	27819394	27819613	27819723	27820078	0.00153108	0.00447517	0.094
AT2G48020	19646467	19646705	19646467	19646581	19646645	19646705	6.33e-108	1.31e-106	0.093
AT3G28100	10458769	10460375	10458769	10459016	10460213	10460375	4.52e-34	3.83e-33	0.093
AT5G63700	25494356	25494637	25494356	25494407	25494577	25494637	2.91e-26	2.1e-25	0.093
AT2G41540	17326510	17327455	17326510	17326606	17326795	17327455	3.24e-22	2.14e-21	0.093
AT1G08720	2778736	2779308	2778736	2778913	2778992	2779308	2.79e-06	1.02e-05	0.093
AT4G09680	6121464	6122407	6121464	6121567	6122087	6122407	0.000133396	0.000428585	0.093
AT1G27900	9716178	9716607	9716178	9716398	9716537	9716607	0.0133569	0.0351913	0.093
AT5G66550	26559974	26560192	26559974	26560055	26560150	26560192	2.34e-30	1.83e-29	0.092
AT5G66005	26398726	26399001	26398726	26398817	26398909	26399001	2.32e-07	8.94e-07	0.092
AT1G04200	1112860	1113191	1112860	1112950	1113071	1113191	3.15e-07	1.2e-06	0.092
AT1G05710	1714872	1716308	1714872	1716102	1716195	1716308	9.07e-06	3.18e-05	0.092
AT5G50565	20580163	20580958	20580163	20580565	20580855	20580958	0.000253945	0.000798067	0.092
AT5G23150	7791153	7791912	7791153	7791640	7791816	7791912	0.000882654	0.00264148	0.092
AT1G05900	1788920	1789245	1788920	1789025	1789161	1789245	0.00822546	0.0222224	0.092
AT4G01440	598105	598752	598105	598257	598331	598752	0.00902125	0.0242784	0.092
AT2G36250	15199299	15200603	15199299	15200016	15200468	15200603	0.0186138	0.0481629	0.092
AT3G52050	19308824	19309019	19308824	19308883	19308974	19309019	2.52e-126	6.27e-125	0.091
AT4G11830	7116690	7117115	7116690	7116888	7116966	7117115	2.7e-32	2.19e-31	0.091
AT2G26280	11189076	11189724	11189076	11189147	11189285	11189724	9.25e-13	4.54e-12	0.091
AT5G25520	8888097	8888590	8888097	8888304	8888530	8888590	2.1e-10	9.4e-10	0.091
AT3G04460	1188630	1188938	1188630	1188717	1188800	1188938	6.29e-05	0.000208016	0.091
AT2G23390	9960974	9961404	9960974	9961185	9961351	9961404	0.00048706	0.00149888	0.091
AT5G66210	26456934	26457276	26456934	26457108	26457213	26457276	0.00233043	0.00665255	0.091
AT5G08600	2788713	2789318	2788713	2788791	2788922	2789318	0.0179054	0.0464002	0.091
AT4G21390	11394294	11395041	11394294	11394775	11394893	11395041	0.0186151	0.0481629	0.091
AT1G19430	6724954	6725483	6724954	6725149	6725240	6725483	7.74e-50	8.45e-49	0.09
AT4G35785	16953522	16953890	16953522	16953592	16953853	16953890	1.47e-09	6.35e-09	0.09
AT2G20750	8942014	8942706	8942014	8942144	8942226	8942706	2.3e-09	9.9e-09	0.09
AT4G32850	15854164	15855186	15854164	15854241	15854326	15855186	1.62e-08	6.68e-08	0.09
AT1G72130	27137432	27138259	27137432	27137650	27137735	27138259	6.3e-08	2.51e-07	0.09
AT2G45380	18700563	18701671	18700563	18700897	18701536	18701671	8.81e-08	3.48e-07	0.09
AT1G69310	26054274	26054928	26054274	26054522	26054774	26054928	2.2e-05	7.55e-05	0.09
AT1G14685	5042561	5044294	5042561	5042855	5043076	5044294	4.96e-05	0.000165631	0.09
AT3G13740	4505647	4506320	4505647	4505795	4505914	4506320	5.31e-05	0.000176397	0.09
AT4G27745	13839888	13840398	13839888	13840078	13840360	13840398	6.28e-05	0.000207879	0.09
AT2G41170	17159073	17159668	17159073	17159497	17159596	17159668	0.00046892	0.00144761	0.09
AT2G30120	12861024	12861971	12861024	12861218	12861335	12861971	0.00600145	0.0164686	0.09
AT5G15390	4996759	4997033	4996759	4996821	4996894	4997033	1.27e-63	1.69e-62	0.089
AT1G31600	11314623	11315640	11314623	11314994	11315568	11315640	1.45e-26	1.05e-25	0.089
AT4G19670	10700919	10702174	10700919	10701424	10701833	10702174	4.51e-22	2.96e-21	0.089
AT1G77080	28958601	28958844	28958601	28958663	28958744	28958844	1.09e-16	6.14e-16	0.089
AT4G04221	2034087	2036495	2034087	2035794	2036278	2036495	1.7e-13	8.57e-13	0.089
AT1G01860	305784	306310	305784	305934	306044	306310	8.09e-11	3.7e-10	0.089
AT2G25950	11070340	11070661	11070340	11070402	11070481	11070661	1.22e-09	5.3e-09	0.089
AT4G01995	873876	874152	873876	873968	874071	874152	2.36e-05	8.09e-05	0.089
AT5G26680	9311445	9312304	9311445	9311956	9312106	9312304	0.000389447	0.00121145	0.089
AT4G37460	17609177	17609395	17609177	17609268	17609353	17609395	0.00145177	0.00425865	0.089
AT1G10900	3636405	3637250	3636405	3636514	3637022	3637250	0.0113103	0.0300421	0.089
AT5G41150	16472763	16473566	16472763	16473254	16473342	16473566	0.0165681	0.0430948	0.089
AT5G19030	6357382	6357877	6357382	6357584	6357770	6357877	1.17e-13	5.92e-13	0.088
AT1G62560	23161768	23162881	23161768	23161942	23162329	23162881	2.58e-09	1.1e-08	0.088
AT1G26180	9055917	9056124	9055917	9055960	9056052	9056124	6.46e-08	2.57e-07	0.088
AT3G59770	22084712	22085562	22084712	22084845	22084966	22085562	5.59e-06	1.99e-05	0.088
AT1G10657	3531264	3531998	3531264	3531342	3531478	3531998	2.74e-05	9.33e-05	0.088
AT5G10150	3181982	3183093	3181982	3182293	3182369	3183093	0.000873019	0.00261424	0.088
AT5G58970	23808961	23809643	23808961	23809036	23809538	23809643	0.00115632	0.00341657	0.088
AT5G01160	53855	54534	53855	54196	54274	54534	0.00496179	0.013739	0.088
AT2G25530	10865527	10865893	10865527	10865690	10865765	10865893	0.00825434	0.0222881	0.088
AT3G08800	2673411	2675333	2673411	2673896	2673988	2675333	0.0123451	0.0326841	0.088
AT1G30755	10906562	10906760	10906562	10906607	10906683	10906760	1.06e-31	8.48e-31	0.087
AT5G44990	18164230	18164813	18164230	18164359	18164450	18164813	6.56e-27	4.8e-26	0.087
AT1G22140	7814662	7815292	7814662	7814937	7815129	7815292	2.04e-24	1.42e-23	0.087
AT3G09360	2878048	2878591	2878048	2878102	2878189	2878591	6.26e-24	4.32e-23	0.087
AT1G47490	17426037	17426340	17426037	17426096	17426209	17426340	4.85e-23	3.25e-22	0.087
AT5G55550	22502184	22503669	22502184	22503295	22503436	22503669	5.98e-22	3.89e-21	0.087
AT1G29380	10284385	10285353	10284385	10284991	10285310	10285353	2.19e-18	1.3e-17	0.087
AT1G67800	25421195	25421505	25421195	25421258	25421336	25421505	1.84e-17	1.06e-16	0.087
AT4G10925	6704034	6704638	6704034	6704351	6704463	6704638	9.12e-14	4.66e-13	0.087
AT1G08660	2756903	2757683	2756903	2757514	2757601	2757683	1.45e-11	6.87e-11	0.087
AT4G19985	10830856	10831748	10830856	10830913	10831009	10831748	0.0097077	0.0259971	0.087
AT5G37340	14787246	14787984	14787246	14787600	14787878	14787984	0.0120216	0.0318795	0.087
AT5G17690	5827170	5827700	5827170	5827551	5827639	5827700	6.27e-80	1.02e-78	0.086
AT2G14680	6283065	6283424	6283065	6283257	6283330	6283424	3.77e-17	2.15e-16	0.086
AT3G61010	22571491	22571766	22571491	22571557	22571704	22571766	5.84e-08	2.34e-07	0.086
AT1G09140	2943168	2944246	2943168	2943564	2944168	2944246	3.53e-05	0.000119134	0.086
AT3G59950	22146421	22146963	22146421	22146796	22146890	22146963	0.000279583	0.000876946	0.086
AT1G55110	20562408	20563269	20562408	20562629	20562788	20563269	0.0104704	0.0279173	0.086
AT1G21560	7554770	7554975	7554770	7554858	7554932	7554975	2.66e-34	2.26e-33	0.085
AT1G50630	18751455	18752214	18751455	18751790	18751874	18752214	1.87e-14	9.77e-14	0.085
AT1G31360	11236405	11236723	11236405	11236470	11236644	11236723	2.75e-08	1.12e-07	0.085
AT1G25280	8865424	8865728	8865424	8865512	8865595	8865728	1.29e-06	4.76e-06	0.085
AT4G22540	11860443	11861139	11860443	11860780	11860945	11861139	3.68e-06	1.33e-05	0.085
AT4G38600	18040622	18041568	18040622	18041298	18041380	18041568	5e-06	1.78e-05	0.085
AT1G16825	5759649	5760140	5759649	5759791	5760070	5760140	0.00770156	0.0208531	0.085
AT2G24280	10336495	10336696	10336495	10336575	10336646	10336696	2.96e-56	3.54e-55	0.084
AT1G63260	23466759	23467536	23466759	23467306	23467410	23467536	7.83e-28	5.83e-27	0.084
AT1G01290	114618	116407	114618	115339	115960	116407	2.16e-14	1.13e-13	0.084
AT2G02410	634026	634260	634026	634081	634176	634260	4.04e-13	2.02e-12	0.084
AT2G13650	5689496	5690317	5689496	5689626	5689953	5690317	4.64e-11	2.15e-10	0.084
AT4G19990	10835320	10835700	10835320	10835371	10835475	10835700	5.97e-10	2.62e-09	0.084
AT1G16070	5512076	5512316	5512076	5512144	5512223	5512316	1.14e-08	4.73e-08	0.084
AT2G32250	13696714	13697179	13696714	13696889	13696985	13697179	2.41e-07	9.25e-07	0.084
AT1G09195	2968969	2969494	2968969	2969077	2969374	2969494	2.71e-07	1.04e-06	0.084
AT5G65060	25990613	25991412	25990613	25990655	25990963	25991412	3.62e-06	1.31e-05	0.084
AT3G54770	20273671	20274810	20273671	20273906	20274563	20274810	4.03e-06	1.45e-05	0.084
AT5G01010	1278	1646	1278	1459	1571	1646	5.1e-05	0.000170036	0.084
AT4G02260	990214	990810	990214	990617	990748	990810	0.000486506	0.00149812	0.084
AT5G02080	410161	410615	410161	410206	410563	410615	0.00103673	0.00307623	0.084
AT2G37340	15671324	15671818	15671324	15671420	15671560	15671818	0.00194021	0.00557767	0.084
AT2G37050	15572468	15572799	15572468	15572537	15572612	15572799	0.00285906	0.00807672	0.084
AT1G75295	28256489	28256877	28256489	28256642	28256715	28256877	0.00363293	0.0101864	0.084
AT2G25000	10629962	10630538	10629962	10630025	10630229	10630538	1.68e-37	1.52e-36	0.083
AT1G60200	22203492	22205400	22203492	22203749	22204826	22205400	6.95e-12	3.31e-11	0.083
AT5G17370	5721800	5722084	5721800	5721877	5721973	5722084	2.07e-05	7.12e-05	0.083
AT3G10110	3116761	3117671	3116761	3116952	3117062	3117671	1.12e-22	7.45e-22	0.082
AT5G47620	19304367	19304816	19304367	19304453	19304558	19304816	9.18e-13	4.52e-12	0.082
AT4G19660	10696265	10696813	10696265	10696525	10696606	10696813	1.3e-08	5.37e-08	0.082
AT3G10490	3268010	3268997	3268010	3268294	3268719	3268997	4.41e-07	1.67e-06	0.082
AT4G38225	17927564	17928485	17927564	17928196	17928284	17928485	0.000366558	0.0011417	0.082
AT2G26350	11219939	11220136	11219939	11220029	11220104	11220136	0.00154618	0.00451392	0.082
AT3G29130	11102722	11103335	11102722	11102875	11103190	11103335	0.00197019	0.00565722	0.082
AT1G78870	29651771	29652046	29651771	29651845	29651948	29652046	1.22e-39	1.14e-38	0.081
AT1G10450	3437832	3438370	3437832	3437983	3438069	3438370	3.42e-15	1.83e-14	0.081
AT2G35840	15053482	15054011	15053482	15053647	15053932	15054011	1.07e-14	5.61e-14	0.081
AT1G62640	23192145	23192692	23192145	23192302	23192387	23192692	4.93e-10	2.17e-09	0.081
AT4G22540	11860443	11861139	11860443	11860738	11860945	11861139	6.49e-06	2.3e-05	0.081
AT4G16765	9431712	9432437	9431712	9431902	9432238	9432437	0.000430448	0.00133559	0.081
AT5G16190	5283446	5284075	5283446	5283810	5283883	5284075	0.000753857	0.00227694	0.081
AT1G11790	3984418	3984662	3984418	3984508	3984594	3984662	1.43e-36	1.27e-35	0.08
AT4G16950	9539173	9540879	9539173	9539381	9539511	9540879	3.31e-22	2.18e-21	0.08
AT2G02820	803655	805262	803655	804826	804913	805262	7.41e-11	3.4e-10	0.08
AT3G49530	18362442	18363170	18362442	18362842	18362960	18363170	1.49e-07	5.79e-07	0.08
AT3G19900	6923060	6923511	6923060	6923195	6923454	6923511	4.06e-06	1.46e-05	0.08
AT5G45340	18368531	18369389	18368531	18369070	18369163	18369389	0.00145521	0.00426617	0.08
AT4G32850	15853669	15855186	15853669	15853960	15854043	15855186	0.0026932	0.00762579	0.08
AT5G55170	22385256	22385819	22385256	22385578	22385669	22385819	0.00469541	0.013031	0.08
AT5G49580	20124454	20124834	20124454	20124541	20124672	20124834	0.00600485	0.0164687	0.08
AT3G01990	331524	333062	331524	331629	331713	333062	1.52e-38	1.4e-37	0.079
AT4G13040	7614071	7614350	7614071	7614142	7614219	7614350	4.59e-32	3.7e-31	0.079
AT5G39530	15826016	15826667	15826016	15826383	15826469	15826667	1e-28	7.59e-28	0.079
AT3G03180	733383	733757	733383	733561	733665	733757	3.09e-15	1.65e-14	0.079
AT5G62880	25238562	25238812	25238562	25238628	25238699	25238812	1.81e-11	8.55e-11	0.079
AT3G04770	1309677	1310130	1309677	1309855	1309932	1310130	0.00285057	0.00805738	0.079
AT1G75390	28291697	28293008	28291697	28292538	28292608	28293008	0.0112026	0.0298046	0.079
AT1G20890	7265793	7266432	7265793	7266230	7266341	7266432	0.0122455	0.0324556	0.079
AT3G27340	10122353	10123128	10122353	10122418	10122538	10123128	7.23e-15	3.82e-14	0.078
AT4G15415	8817046	8819721	8817046	8818897	8818971	8819721	2.49e-09	1.07e-08	0.078
AT3G04970	1377836	1378500	1377836	1377962	1378048	1378500	1.1e-07	4.33e-07	0.077
AT5G11410	3639251	3639722	3639251	3639387	3639495	3639722	7.34e-07	2.74e-06	0.077
AT3G56830	21043688	21044318	21043688	21043885	21044097	21044318	0.00108384	0.0032082	0.077
AT3G49640	18400993	18401391	18400993	18401100	18401254	18401391	0.00370056	0.01037	0.077
AT3G47560	17526286	17526572	17526286	17526408	17526489	17526572	5.14e-24	3.55e-23	0.076
AT4G37680	17700985	17701481	17700985	17701006	17701223	17701481	4.29e-22	2.81e-21	0.076
AT2G47060	19334101	19334579	19334101	19334228	19334325	19334579	1.98e-10	8.88e-10	0.076
AT5G65685	26275480	26276606	26275480	26275514	26275748	26276606	4.7e-06	1.68e-05	0.076
AT5G56850	22986909	22987195	22986909	22987004	22987116	22987195	0.000169659	0.000539775	0.076
AT1G10650	3524748	3525403	3524748	3525119	3525209	3525403	0.000278499	0.000874107	0.076
AT4G03390	1494447	1495214	1494447	1494613	1494691	1495214	0.000384739	0.00119757	0.076
AT4G28680	14157417	14158001	14157417	14157474	14157728	14158001	0.00675642	0.0184163	0.076
AT3G55070	20410159	20410622	20410159	20410293	20410435	20410622	0.00866091	0.0233472	0.076
AT1G17040	5827441	5827929	5827441	5827779	5827851	5827929	2.71e-12	1.32e-11	0.075
AT1G24706	8741835	8742344	8741835	8742063	8742150	8742344	1.53e-07	5.96e-07	0.075
AT1G48175	17790912	17791303	17790912	17791013	17791236	17791303	8.44e-06	2.97e-05	0.075
AT1G55200	20591874	20592521	20591874	20592140	20592318	20592521	0.0042637	0.01188	0.075
AT3G25585	9295818	9296103	9295818	9295992	9296093	9296103	0.005291	0.0146175	0.075
AT3G53970	19986685	19986960	19986685	19986758	19986879	19986960	0.0129525	0.034218	0.075
AT1G18670	6427353	6428512	6427353	6427486	6427972	6428512	2.21e-18	1.31e-17	0.074
AT5G40710	16296160	16296475	16296160	16296218	16296401	16296475	1.15e-16	6.45e-16	0.074
AT4G08170	5164947	5166082	5164947	5165068	5166049	5166082	3.71e-06	1.34e-05	0.074
AT1G02850	631602	632043	631602	631858	631927	632043	2.13e-05	7.3e-05	0.074
AT3G02890	643752	644669	643752	643983	644096	644669	3.38e-05	0.00011431	0.074
AT2G38660	16165951	16166563	16165951	16166033	16166383	16166563	0.00030208	0.000945691	0.074
AT5G06120	1844736	1845549	1844736	1844824	1845291	1845549	0.00195611	0.00562008	0.074
AT2G34450	14526618	14527511	14526618	14526891	14527008	14527511	0.0090419	0.0243072	0.074
AT4G34140	16353266	16353832	16353266	16353359	16353607	16353832	2.45e-23	1.66e-22	0.073
AT5G47760	19343522	19343803	19343522	19343622	19343705	19343803	3.4e-09	1.44e-08	0.073
AT1G52220	19453906	19454094	19453906	19453944	19454031	19454094	0.00157571	0.0045919	0.073
AT1G10240	3358293	3359853	3358293	3359301	3359771	3359853	0.0191869	0.0495375	0.073
AT1G06820	2093520	2093906	2093520	2093631	2093792	2093906	1.01e-38	9.29e-38	0.072
AT2G02710	758692	759160	758692	758952	759090	759160	5.31e-26	3.8e-25	0.072
AT5G17060	5612450	5613074	5612450	5612648	5612753	5613074	4.06e-21	2.59e-20	0.072
AT2G19080	8264133	8264449	8264133	8264194	8264304	8264449	5.76e-06	2.05e-05	0.072
AT1G09270	2997454	2998222	2997454	2997838	2997919	2998222	5.23e-05	0.000173943	0.072
AT5G13870	4476030	4477090	4476030	4476566	4476997	4477090	0.0005177	0.00158321	0.072
AT2G41020	17119837	17120392	17119837	17119930	17120275	17120392	3.44e-09	1.46e-08	0.071
AT2G03730	1139805	1140204	1139805	1139948	1140081	1140204	1.88e-05	6.47e-05	0.071
AT3G47990	17715329	17715890	17715329	17715403	17715487	17715890	0.00022448	0.000707805	0.071
AT5G19420	6548653	6551085	6548653	6548800	6548958	6551085	0.000341283	0.00106569	0.071
AT3G12640	4014951	4015303	4014951	4015180	4015252	4015303	0.00267704	0.00758442	0.071
AT4G22570	11882646	11882956	11882646	11882796	11882863	11882956	0.0136549	0.0359253	0.071
AT1G68690	25791447	25792033	25791447	25791609	25791691	25792033	2.84e-08	1.16e-07	0.07
AT4G16765	9430342	9430527	9430342	9430388	9430470	9430527	3.18e-05	0.000107639	0.07
AT2G26210	11157117	11157821	11157117	11157247	11157331	11157821	0.00166933	0.00483877	0.07
AT2G27840	11863141	11863329	11863141	11863177	11863270	11863329	0.0100489	0.026852	0.07
AT2G26100	11115872	11116531	11115872	11116306	11116388	11116531	3.85e-12	1.85e-11	0.069
AT5G24310	8275762	8276068	8275762	8275857	8275940	8276068	9.56e-06	3.35e-05	0.069
AT4G13345	7769228	7769763	7769228	7769302	7769376	7769763	4.32e-05	0.000145022	0.069
AT3G11580	3649879	3651726	3649879	3650052	3650694	3651726	0.000861634	0.00258332	0.069
AT5G51180	20796949	20797496	20796949	20797188	20797304	20797496	0.00128151	0.00377052	0.069
AT4G35030	16677197	16677660	16677197	16677428	16677510	16677660	0.00242868	0.00691285	0.069
AT5G58370	23595561	23596238	23595561	23595672	23595780	23596238	0.00596237	0.0163706	0.069
AT5G66040	26410731	26410993	26410731	26410805	26410868	26410993	2.4e-60	3.02e-59	0.068
AT2G46800	19237170	19238032	19237170	19237582	19237968	19238032	1.7e-10	7.64e-10	0.068
AT2G27110	11578251	11580462	11578251	11579962	11580251	11580462	1.82e-10	8.2e-10	0.068
AT3G45970	16896165	16896729	16896165	16896358	16896434	16896729	6.5e-07	2.44e-06	0.068
AT5G22770	7579155	7579997	7579155	7579516	7579833	7579997	4.99e-05	0.000166469	0.068
AT1G05870	1772096	1772533	1772096	1772141	1772355	1772533	0.00235843	0.00672069	0.068
AT3G60620	22407771	22408088	22407771	22407905	22407972	22408088	0.00875948	0.0235999	0.068
AT1G76040	28539930	28540273	28539930	28540058	28540173	28540273	0.0112631	0.029933	0.068
AT1G73320	27565986	27566365	27565986	27566100	27566180	27566365	1.26e-10	5.72e-10	0.067
AT2G38780	16212807	16213683	16212807	16212900	16213263	16213683	4.67e-05	0.000156345	0.067
AT2G38780	16212807	16213683	16212807	16212900	16213255	16213683	0.000110742	0.000357444	0.067
AT1G79500	29905932	29906653	29905932	29906013	29906104	29906653	0.000205189	0.000649433	0.067
AT1G07119	2186102	2186573	2186102	2186349	2186499	2186573	0.000720032	0.00218151	0.067
AT1G68740	25812916	25813470	25812916	25813053	25813191	25813470	0.000840442	0.00252753	0.067
AT5G11160	3551461	3551761	3551461	3551611	3551702	3551761	0.0173886	0.0451328	0.067
AT1G75760	28447116	28447393	28447116	28447241	28447312	28447393	0.0177102	0.0459431	0.067
AT3G62750	23216458	23217060	23216458	23216549	23216662	23217060	2.21e-09	9.51e-09	0.066
AT5G57100	23106947	23107383	23106947	23107118	23107216	23107383	0.000114055	0.000367894	0.066
AT1G56612	21214719	21215407	21214719	21214789	21215106	21215407	0.000763005	0.00230314	0.066
AT4G08590	5464489	5464733	5464489	5464554	5464633	5464733	0.00100543	0.0029888	0.066
AT4G24350	12610007	12610526	12610007	12610075	12610370	12610526	8.46e-05	0.000275353	0.065
AT3G01560	219581	220594	219581	220192	220312	220594	0.000123892	0.000398313	0.065
AT5G05310	1574041	1574613	1574041	1574158	1574254	1574613	0.00162463	0.00472322	0.065
AT5G50130	20389921	20391659	20389921	20390192	20391427	20391659	0.00300619	0.00846791	0.065
AT3G50210	18616195	18616489	18616195	18616275	18616369	18616489	0.0129038	0.034108	0.065
AT4G29170	14384513	14384751	14384513	14384565	14384706	14384751	7.06e-07	2.64e-06	0.064
AT1G46480	17236523	17237491	17236523	17237097	17237173	17237491	0.000842263	0.00253145	0.064
AT3G44620	16194914	16195138	16194914	16194982	16195051	16195138	1.7e-17	9.87e-17	0.063
AT4G38090	17883678	17884052	17883678	17883915	17883998	17884052	1.26e-10	5.72e-10	0.063
AT3G62330	23063304	23064244	23063304	23063685	23063942	23064244	1.05e-05	3.67e-05	0.063
AT1G32540	11767484	11768553	11767484	11768121	11768430	11768553	1.87e-05	6.45e-05	0.063
AT1G56500	21160436	21160666	21160436	21160493	21160571	21160666	0.000694955	0.00210684	0.063
AT2G17320	7533454	7533750	7533454	7533617	7533687	7533750	0.00165214	0.00479178	0.063
AT1G73150	27504462	27504699	27504462	27504555	27504653	27504699	0.0132172	0.0348798	0.063
AT2G18410	7992035	7992316	7992035	7992131	7992240	7992316	4.81e-11	2.22e-10	0.062
AT2G13650	5687737	5688105	5687737	5687835	5687988	5688105	4.45e-05	0.000149153	0.062
AT1G06620	2026433	2027413	2026433	2026755	2026842	2027413	0.0142688	0.0374325	0.062
AT1G64530	23960196	23960756	23960196	23960363	23960461	23960756	2.78e-08	1.13e-07	0.061
AT4G14385	8287516	8288148	8287516	8287544	8288078	8288148	0.000106472	0.000344571	0.061
AT3G05165	1462596	1462917	1462596	1462786	1462902	1462917	1.73e-10	7.79e-10	0.06
AT2G17800	7739786	7740411	7739786	7740170	7740268	7740411	2.51e-09	1.07e-08	0.06
AT2G04690	1645472	1645831	1645472	1645671	1645752	1645831	7.85e-08	3.11e-07	0.06
AT1G10920	3646193	3647768	3646193	3647386	3647654	3647768	4.48e-07	1.7e-06	0.06
AT1G73750	27738643	27739210	27738643	27738744	27738827	27739210	0.0157226	0.0410263	0.06
AT3G50660	18813948	18815369	18813948	18814507	18815259	18815369	0.000694605	0.00210684	0.059
AT2G07680	3521092	3521613	3521092	3521203	3521451	3521613	0.00154886	0.00451905	0.059
AT5G46490	18851395	18853218	18851395	18852512	18852635	18853218	0.00180473	0.00521271	0.059
AT5G20360	6881346	6882281	6881346	6881749	6882053	6882281	0.0057732	0.0158869	0.059
AT5G56180	22740073	22740326	22740073	22740141	22740255	22740326	0.0143563	0.037642	0.059
AT5G55490	22479174	22479600	22479174	22479319	22479413	22479600	2.76e-75	4.25e-74	0.058
AT5G05740	1725809	1726058	1725809	1725920	1726007	1726058	0.00791557	0.0214207	0.058
AT4G24880	12810337	12811013	12810337	12810430	12810869	12811013	0.0104956	0.0279692	0.058
AT1G67590	25333057	25333639	25333057	25333358	25333557	25333639	1.26e-05	4.39e-05	0.057
AT2G40690	16973991	16974584	16973991	16974373	16974447	16974584	8.23e-05	0.000268447	0.057
AT5G54840	22276932	22277436	22276932	22277016	22277396	22277436	0.000107979	0.000348986	0.057
AT2G37020	15548315	15548595	15548315	15548341	15548459	15548595	0.000944852	0.00281899	0.057
AT5G05800	1744939	1745245	1744939	1745066	1745136	1745245	0.0150582	0.0393767	0.057
AT3G19520	6773715	6774538	6773715	6773802	6773906	6774538	0.0158387	0.0412853	0.057
AT1G77800	29256137	29256515	29256137	29256234	29256441	29256515	9.99e-05	0.00032363	0.056
AT3G16785	5717750	5718317	5717750	5717882	5718110	5718317	0.000150679	0.000481266	0.056
AT1G16930	5789678	5790907	5789678	5789853	5789950	5790907	0.000745111	0.0022533	0.056
AT3G16220	5498501	5498755	5498501	5498592	5498690	5498755	0.00588837	0.0161856	0.056
AT5G24030	8118316	8119121	8118316	8119005	8119089	8119121	0.0137386	0.0361192	0.056
AT4G00930	400474	400939	400474	400502	400589	400939	0.01592	0.041475	0.056
AT3G03420	813104	813409	813104	813242	813325	813409	0.000868042	0.00260093	0.055
AT1G61490	22687012	22688559	22687012	22688202	22688370	22688559	1.4e-05	4.88e-05	0.053
AT2G44090	18239564	18241376	18239564	18241115	18241238	18241376	0.000948405	0.00282456	0.053
AT1G16750	5729612	5729904	5729612	5729732	5729811	5729904	0.0145511	0.0381324	0.053
AT5G14090	4547862	4549034	4547862	4548620	4548808	4549034	0.000109314	0.000353069	0.051
AT4G38950	18158274	18158873	18158274	18158536	18158736	18158873	1.59e-48	1.7e-47	0.032
AT2G38920	16248985	16249470	16248985	16249123	16249246	16249470	3.1e-12	1.51e-11	0.028
AT5G62165	24967327	24967882	24967327	24967427	24967694	24967882	6.32e-08	2.52e-07	-0.053
AT2G33385	14147920	14148121	14147920	14147963	14148064	14148121	1.44e-06	5.3e-06	-0.057
AT5G62000	24910357	24911012	24910357	24910610	24910712	24911012	0.0172931	0.0449087	-0.06
AT3G27610	10227328	10227700	10227328	10227389	10227480	10227700	0.000212877	0.000673331	-0.063
AT1G61850	22861412	22862398	22861412	22861502	22861745	22862398	1.43e-05	4.96e-05	-0.064
AT5G37370	14814767	14816046	14814767	14814848	14815697	14816046	0.00400486	0.0111996	-0.066
AT4G27610	13787148	13787937	13787148	13787373	13787858	13787937	0.00405729	0.0113178	-0.066
AT1G18750	6468320	6468497	6468320	6468336	6468435	6468497	1.1e-07	4.33e-07	-0.067
AT4G28790	14219648	14220269	14219648	14219714	14219857	14220269	4.68e-07	1.77e-06	-0.068
AT1G07350	2258538	2259152	2258538	2258602	2259002	2259152	0.00208849	0.00598284	-0.068
AT3G27390	10136017	10136665	10136017	10136189	10136462	10136665	1.39e-13	7.06e-13	-0.07
AT5G61920	24864301	24865398	24864301	24864540	24864828	24865398	0.000145338	0.000464817	-0.07
AT5G26180	9152350	9153503	9152350	9152675	9152815	9153503	0.00745999	0.0202214	-0.071
AT5G22690	7543638	7544694	7543638	7544325	7544536	7544694	1.65e-10	7.43e-10	-0.073
AT4G26140	13243919	13244405	13243919	13244030	13244113	13244405	5.52e-12	2.65e-11	-0.074
AT4G36850	17353290	17353776	17353290	17353525	17353626	17353776	4.82e-05	0.000161376	-0.077
AT1G69450	26107384	26107975	26107384	26107618	26107699	26107975	0.000858623	0.00257587	-0.077
AT3G01920	318598	318848	318598	318668	318749	318848	1.81e-07	7.01e-07	-0.079
AT3G56720	21012845	21013589	21012845	21012920	21013117	21013589	0.00668773	0.0182393	-0.079
AT2G16900	7324736	7325411	7324736	7325159	7325250	7325411	3.76e-07	1.43e-06	-0.08
AT1G67180	25130096	25130448	25130096	25130221	25130314	25130448	1.81e-07	7.03e-07	-0.081
AT2G15050	6518748	6521549	6518748	6519225	6519878	6521549	4.53e-11	2.1e-10	-0.083
AT5G56850	22985192	22985491	22985192	22985285	22985421	22985491	0.000586587	0.0017894	-0.084
AT5G51630	20969182	20970532	20969182	20969701	20970091	20970532	4.64e-18	2.73e-17	-0.085
AT5G23480	7915954	7916914	7915954	7916187	7916300	7916914	0.00174131	0.00504146	-0.087
AT1G08710	2772696	2773531	2772696	2772895	2773197	2773531	0.00657555	0.0179533	-0.087
AT2G26210	11157117	11157821	11157117	11157247	11157687	11157821	7.36e-05	0.000241781	-0.088
AT3G06630	2070391	2070868	2070391	2070486	2070574	2070868	0.00580786	0.0159733	-0.089
AT3G03500	833144	833401	833144	833218	833319	833401	0.0165795	0.0431015	-0.089
AT2G31370	13378928	13379300	13378928	13379035	13379221	13379300	2.43e-11	1.14e-10	-0.09
AT2G48100	19670377	19671285	19670377	19670690	19671175	19671285	3.71e-12	1.79e-11	-0.091
AT1G19650	6798853	6799384	6798853	6798953	6799098	6799384	0.00530894	0.0146588	-0.091
AT1G02880	643876	644256	643876	643949	644141	644256	2.85e-05	9.69e-05	-0.093
AT5G18640	6212772	6213352	6212772	6213160	6213279	6213352	7.6e-20	4.71e-19	-0.095
AT1G02960	667150	667641	667150	667281	667540	667641	1.42e-30	1.11e-29	-0.098
AT2G48130	19682508	19685390	19682508	19683832	19684143	19685390	0.00163926	0.00476008	-0.098
AT1G05230	1516782	1518226	1516782	1517057	1518144	1518226	0.0155063	0.0404836	-0.098
AT2G32390	13749020	13749582	13749020	13749314	13749402	13749582	2.28e-15	1.23e-14	-0.099
AT3G48780	18092180	18093252	18092180	18092708	18092855	18093252	0.00153766	0.00449173	-0.099
AT1G20920	7285239	7289943	7285239	7288843	7289385	7289943	0.00220221	0.00629387	-0.099
AT3G04500	1212469	1212931	1212469	1212566	1212833	1212931	3.96e-10	1.75e-09	-0.1
AT3G03660	889165	890911	889165	889532	890735	890911	2.72e-06	9.92e-06	-0.1
AT1G25420	8915914	8916493	8915914	8916190	8916360	8916493	1.61e-23	1.1e-22	-0.101
AT2G39130	16326850	16327306	16326850	16326920	16327155	16327306	8.02e-13	3.97e-12	-0.101
AT3G48190	17824593	17825075	17824593	17824656	17824934	17825075	8.31e-11	3.8e-10	-0.101
AT2G04865	1711595	1712238	1711595	1711824	1712132	1712238	1.03e-11	4.89e-11	-0.103
AT1G10890	3627996	3629304	3627996	3628972	3629097	3629304	1.72e-36	1.52e-35	-0.104
AT4G16920	9519180	9520888	9519180	9519606	9519748	9520888	5.51e-08	2.21e-07	-0.104
AT2G40435	16887823	16888638	16887823	16887994	16888311	16888638	0.0140246	0.0368315	-0.104
AT4G23330	12193963	12194403	12193963	12194112	12194257	12194403	4.99e-12	2.39e-11	-0.105
AT2G20100	8680808	8682175	8680808	8680853	8681473	8682175	6.68e-05	0.000220355	-0.106
AT4G14385	8287378	8288148	8287378	8287430	8288078	8288148	0.00438267	0.0121838	-0.106
AT1G54730	20429313	20430194	20429313	20429773	20429853	20430194	2.31e-27	1.7e-26	-0.107
AT4G13330	7753259	7754912	7753259	7753633	7754228	7754912	1.1e-11	5.23e-11	-0.107
AT5G62950	25263025	25263905	25263025	25263154	25263370	25263905	0.0167048	0.0434041	-0.108
AT5G36220	14254533	14256284	14254533	14254922	14255501	14256284	2.61e-28	1.97e-27	-0.11
AT5G53020	21498423	21500829	21498423	21498605	21499290	21500829	4.01e-20	2.5e-19	-0.112
AT2G04690	1645913	1646443	1645913	1646066	1646154	1646443	1.23e-13	6.25e-13	-0.113
AT5G27630	9779718	9780154	9779718	9779904	9780007	9780154	7.56e-05	0.000247358	-0.116
AT1G79950	30078127	30078639	30078127	30078233	30078554	30078639	3.23e-14	1.68e-13	-0.119
AT1G09140	2943168	2944246	2943168	2943226	2944168	2944246	4.78e-06	1.71e-05	-0.119
AT5G51410	20880703	20882126	20880703	20881213	20881345	20882126	0.010401	0.0277625	-0.119
AT5G43500	17472767	17472994	17472767	17472811	17472944	17472994	3.61e-12	1.74e-11	-0.123
AT3G28956	10980400	10981187	10980400	10980932	10981114	10981187	3.76e-05	0.00012666	-0.123
AT3G14540	4881319	4882253	4881319	4881913	4882004	4882253	0.000150187	0.000480009	-0.123
AT4G02120	943410	943787	943410	943496	943706	943787	0.00148984	0.00435987	-0.125
AT5G64520	25789986	25790540	25789986	25790090	25790218	25790540	0.00346156	0.00971144	-0.125
AT1G61970	22906472	22907730	22906472	22906923	22907128	22907730	9.67e-21	6.12e-20	-0.131
AT5G66558	26563997	26566847	26563997	26564383	26564530	26566847	2.49e-11	1.17e-10	-0.131
AT2G43920	18190253	18190691	18190253	18190340	18190560	18190691	0.00146079	0.00427997	-0.131
AT5G38590	15452410	15453505	15452410	15452551	15453020	15453505	1.45e-06	5.35e-06	-0.133
AT4G32850	15853669	15854241	15853669	15853753	15854043	15854241	4.54e-27	3.33e-26	-0.135
AT3G01310	101296	101660	101296	101356	101513	101660	1.26e-82	2.13e-81	-0.137
AT3G54500	20177934	20178491	20177934	20178064	20178160	20178491	2.57e-08	1.05e-07	-0.137
AT1G50460	18696590	18696993	18696590	18696718	18696914	18696993	6.7e-05	0.000220672	-0.139
AT3G13190	4240404	4240840	4240404	4240587	4240734	4240840	0.000144744	0.00046322	-0.139
AT1G68862	25887748	25888071	25887748	25887804	25887985	25888071	9.68e-38	8.78e-37	-0.144
AT5G47650	19311913	19312595	19311913	19312109	19312378	19312595	6.3e-45	6.37e-44	-0.146
AT1G05830	1761083	1761817	1761083	1761228	1761554	1761817	2.99e-48	3.17e-47	-0.147
AT2G22260	9461081	9461386	9461081	9461194	9461304	9461386	1.82e-32	1.49e-31	-0.147
AT1G70620	26627195	26628053	26627195	26627540	26627841	26628053	4.2e-82	7.06e-81	-0.148
AT4G28790	14219331	14219568	14219331	14219406	14219502	14219568	6.37e-19	3.83e-18	-0.149
AT3G21755	7666297	7669480	7666297	7666946	7667123	7669480	0.00183751	0.00530113	-0.15
AT3G11720	3708192	3708632	3708192	3708332	3708439	3708632	2.62e-11	1.23e-10	-0.163
AT5G37478	14882825	14883067	14882825	14882924	14883007	14883067	0.000201655	0.000639074	-0.163
AT5G16980	5580292	5581311	5580292	5580469	5580777	5581311	3.35e-122	7.79e-121	-0.165
AT3G59210	21889475	21890877	21889475	21889695	21889909	21890877	1.55e-63	2.05e-62	-0.165
AT5G08535	2762441	2762940	2762441	2762517	2762592	2762940	6.32e-06	2.25e-05	-0.165
AT1G79630	29964019	29965795	29964019	29964750	29964905	29965795	0.00162087	0.00471509	-0.165
AT3G13190	4240404	4240840	4240404	4240587	4240739	4240840	9.8e-52	1.11e-50	-0.166
AT5G52040	21131561	21132199	21131561	21131887	21132086	21132199	2.81e-19	1.72e-18	-0.167
AT5G49305	19991149	19991580	19991149	19991260	19991483	19991580	9.9e-06	3.46e-05	-0.167
AT5G02080	410161	410413	410161	410206	410327	410413	0.000945679	0.00281974	-0.167
AT3G26680	9803418	9804282	9803418	9803518	9803607	9804282	3.43e-30	2.68e-29	-0.17
AT5G15070	4876514	4876966	4876514	4876634	4876827	4876966	3.08e-09	1.31e-08	-0.174
AT1G15150	5212474	5213591	5212474	5212931	5213046	5213591	0.0187279	0.0484035	-0.178
AT1G26208	9065954	9067841	9065954	9067301	9067487	9067841	0.000852867	0.00256031	-0.182
AT2G30170	12880073	12880525	12880073	12880156	12880427	12880525	1.01e-13	5.14e-13	-0.184
AT4G19160	10478243	10478904	10478243	10478347	10478540	10478904	1.12e-148	3.54e-147	-0.189
AT4G38950	18159429	18160158	18159429	18159529	18159888	18160158	1e-20	6.35e-20	-0.189
AT1G10910	3643453	3644187	3643453	3643582	3643731	3644187	4.78e-266	3.16e-264	-0.195
AT1G10890	3627996	3629304	3627996	3628229	3629097	3629304	3.09e-26	2.22e-25	-0.199
AT3G09745	22989937	22990967	22989937	22990167	22990293	22990967	0.0152696	0.0399083	-0.201
AT3G20200	7050126	7051030	7050126	7050844	7050957	7051030	1.04e-42	1.01e-41	-0.203
AT4G30820	15007106	15007675	15007106	15007268	15007601	15007675	8.67e-07	3.23e-06	-0.21
AT1G48500	17934187	17934662	17934187	17934248	17934327	17934662	2.33e-23	1.58e-22	-0.214
AT4G30820	15006647	15007675	15006647	15006702	15007601	15007675	0.00199532	0.005726	-0.217
AT1G66020	24579034	24579610	24579034	24579176	24579361	24579610	0.0105264	0.028036	-0.217
AT4G01450	609567	610196	609567	609857	610044	610196	5.83e-14	2.99e-13	-0.218
AT5G64390	25746564	25748575	25746564	25746676	25747215	25748575	4.4e-06	1.58e-05	-0.219
AT2G48020	19644020	19644575	19644020	19644237	19644376	19644575	2.53e-41	2.39e-40	-0.224
AT4G38380	17974276	17974799	17974276	17974419	17974504	17974799	1.47e-14	7.71e-14	-0.228
AT2G26820	11441814	11442379	11441814	11441914	11441994	11442379	1.07e-44	1.08e-43	-0.234
AT3G53340	19775151	19775606	19775151	19775368	19775476	19775606	1.45e-90	2.72e-89	-0.235
AT1G79950	30078127	30079203	30078127	30078233	30078739	30079203	0.00432622	0.0120474	-0.235
AT1G48210	17801660	17802330	17801660	17801943	17802051	17802330	9.16e-134	2.49e-132	-0.245
AT4G29550	14502211	14502729	14502211	14502283	14502429	14502729	5.19e-51	5.79e-50	-0.247
AT5G49290	19979558	19980531	19979558	19979793	19980164	19980531	9.02e-08	3.56e-07	-0.268
AT5G24080	8140605	8142432	8140605	8141963	8142134	8142432	3.15e-07	1.2e-06	-0.273
AT3G03970	1028736	1030677	1028736	1029910	1030433	1030677	3.89e-07	1.48e-06	-0.278
AT3G09745	22988626	22989484	22988626	22989030	22989179	22989484	0.000173051	0.000550206	-0.278
AT3G13580	4433152	4433988	4433152	4433342	4433806	4433988	1.38e-08	5.71e-08	-0.282
AT4G28680	14157149	14158001	14157149	14157314	14157728	14158001	0.000182837	0.00058019	-0.286
AT1G26130	9033015	9033484	9033015	9033327	9033460	9033484	6.37e-06	2.26e-05	-0.292
AT2G06025	2351394	2351748	2351394	2351447	2351671	2351748	0	0	-0.295
AT4G33280	16048275	16048939	16048275	16048455	16048638	16048939	0.0177722	0.0460796	-0.297
AT3G51360	19064706	19064948	19064706	19064773	19064851	19064948	0.0136575	0.0359253	-0.298
AT1G55500	20722145	20722856	20722145	20722308	20722393	20722856	1.75e-141	5.2e-140	-0.311
AT1G69280	26046782	26048190	26046782	26046896	26047006	26048190	1.24e-36	1.11e-35	-0.312
AT4G11900	7150629	7151297	7150629	7150942	7151059	7151297	0.00043835	0.00135925	-0.316
AT4G31520	15278535	15278827	15278535	15278643	15278728	15278827	0.000503176	0.00154265	-0.331
AT3G12250	3906243	3906692	3906243	3906525	3906620	3906692	1.11e-10	5.04e-10	-0.335
AT3G03660	891462	892229	891462	891651	891738	892229	3.2e-11	1.5e-10	-0.339
AT1G44125	16783003	16783921	16783003	16783197	16783690	16783921	3.87e-17	2.2e-16	-0.342
AT3G04443	1178507	1180554	1178507	1180171	1180319	1180554	6.91e-08	2.74e-07	-0.35
AT5G45370	18387090	18388625	18387090	18387563	18388367	18388625	0.00920228	0.0246977	-0.355
AT1G23520	8343988	8344496	8343988	8344118	8344217	8344496	5.1e-05	0.000169905	-0.357
AT4G33810	16215714	16216297	16215714	16215879	16216073	16216297	2.16e-92	4.07e-91	-0.392
AT5G48400	19618389	19619508	19618389	19618763	19618853	19619508	9.09e-06	3.19e-05	-0.399
AT4G00700	285875	288988	285875	286062	286199	288988	1.17e-18	7.01e-18	-0.419
AT5G24210	8217546	8217953	8217546	8217574	8217811	8217953	2.73e-06	9.94e-06	-0.419
AT3G20810	7277307	7277844	7277307	7277451	7277600	7277844	4.98e-06	1.78e-05	-0.441
AT1G11070	3690705	3691133	3690705	3690858	3690968	3691133	0.00188663	0.00543323	-0.457
AT2G46455	19070199	19071083	19070199	19070307	19070408	19071083	8.13e-47	8.43e-46	-0.535
AT2G23985	10204801	10205693	10204801	10205241	10205622	10205693	1.62e-19	9.95e-19	-0.536
AT3G52270	19387641	19387930	19387641	19387710	19387799	19387930	1.82e-05	6.26e-05	-0.569
AT2G05160	1861465	1862064	1861465	1861617	1861721	1862064	1.71e-08	7.05e-08	-0.629
AT5G55490	22478711	22479814	22478711	22479077	22479174	22479814	8.18e-10	3.57e-09	-0.667
AT3G49970	18529033	18529525	18529033	18529104	18529171	18529525	8.24e-05	0.000268531	-1
