# Supplementary material for: MDF is a conserved splicing factor and modulates cell division and stress response in Arabidopsis
Source: Life Sci Alliance. 2022 Oct 20;6(1):e202201507. doi: 10.26508/lsa.202201507 (PMC9585968; doi:10.26508/lsa.202201507)
Supplement: Supplementary file 2 [file LSA-2022-01507_TableS2.xlsx]

## Sheet: Table S2. ES events
Table S2. List of differential ES events in mdf-1 vs WT
GeneID	exonStart_0base	exonEnd	upstreamES	upstreamEE	downstreamES	downstreamEE	PValue	FDR	IncLevelDifference
AT4G08535	5425378	5425488	5424945	5425274	5425600	5425774	2.3806e-09	6.90858e-08	1
AT4G08535	5425310	5425488	5424945	5425274	5425600	5425774	1.47589e-07	3.66855e-06	0.844
AT3G05870	1753951	1753989	1753466	1753495	1754401	1754520	3.64104e-06	7.94498e-05	0.557
AT2G01275	144069	144136	143563	143845	144216	144524	2.81219e-09	7.99865e-08	0.511
AT1G69540	26146550	26146618	26146418	26146434	26146709	26146728	8.23566e-05	0.00148528	0.5
AT2G39330	16421822	16421973	16421372	16421591	16422083	16422158	0.00125679	0.0200141	0.5
AT5G53120	21535083	21535155	21534831	21534939	21535390	21535618	0.000853806	0.0139066	0.499
AT2G30600	13036995	13037284	13036875	13036915	13037381	13038219	6.40489e-10	1.9272e-08	0.466
AT5G25470	8867349	8867430	8867132	8867251	8867583	8867698	4.18642e-05	0.00080046	0.449
AT1G20640	7154757	7155089	7154409	7154549	7155169	7155980	1.52594e-44	1.09047e-42	0.377
AT5G43810	17611505	17611582	17610971	17611361	17611844	17612421	4.71136e-20	2.08797e-18	0.339
AT5G48880	19816922	19817029	19816740	19816805	19817772	19817831	5.17533e-08	1.34492e-06	0.329
AT5G48880	19816922	19817121	19816740	19816805	19817772	19817911	6.82726e-11	2.18053e-09	0.323
AT2G02070	509697	510092	507926	509230	510496	510781	1.12912e-06	2.65646e-05	0.312
AT1G67900	25467031	25467159	25464725	25464987	25467618	25467795	9.56774e-74	9.76764e-72	0.304
AT4G27050	13577742	13577789	13577550	13577652	13577905	13578051	9.72435e-12	3.27024e-10	0.271
AT5G55260	22417578	22417641	22416579	22416948	22418054	22418323	8.86114e-05	0.0015831	0.269
AT4G35290	16789866	16790032	16789537	16789667	16790269	16790548	0.00326877	0.0493075	0.254
AT2G42247	17599696	17599913	17599369	17599417	17600041	17600281	1.07002e-12	3.68511e-11	0.253
AT3G16700	5688438	5688491	5688064	5688230	5688826	5688889	8.44225e-06	0.000178097	0.247
AT4G24680	12735670	12735787	12735164	12735267	12736011	12737089	1.10904e-15	4.3132e-14	0.214
AT2G41060	17128774	17129205	17127005	17128506	17129294	17129349	3.08857e-149	7.35724e-147	0.203
AT5G53020	21499290	21499440	21498423	21498605	21499888	21500829	0.000835812	0.0136524	0.195
AT2G45540	18772421	18772459	18770275	18772281	18772631	18772906	3.35393e-06	7.37477e-05	0.192
AT5G06120	1844736	1844766	1843981	1844184	1845291	1845549	1.15104e-27	6.03716e-26	0.183
AT5G62165	24966817	24966879	24966361	24966443	24967327	24967427	2.23211e-05	0.000440033	0.183
AT2G20080	8664063	8664144	8663727	8663768	8664504	8665026	3.27237e-06	7.22321e-05	0.182
AT1G28395	9969771	9969836	9969245	9969587	9970112	9970153	5.75674e-07	1.38283e-05	0.18
AT3G02600	551704	552529	551190	551584	552930	553152	5.36983e-05	0.00100653	0.177
AT5G62165	24967694	24967736	24967327	24967427	24967840	24967882	8.2164e-08	2.10642e-06	0.175
AT4G11900	7150886	7150942	7150629	7150780	7151059	7151297	1.8717e-37	1.2023e-35	0.174
AT1G29030	10131069	10131135	10130905	10130971	10131777	10131927	8.53041e-13	2.97368e-11	0.164
AT3G02600	552436	552529	551183	551584	552930	553152	0.00160549	0.0250781	0.155
AT5G47455	19251657	19251704	19251077	19251196	19252203	19252383	0.00150382	0.0236842	0.152
AT5G06120	1844736	1844824	1843936	1844184	1845291	1845549	9.04403e-05	0.00161074	0.148
AT5G37380	14819034	14819105	14816744	14818453	14819191	14819346	3.51162e-15	1.33839e-13	0.146
AT2G18440	7995891	7995974	7994940	7995217	7996356	7996853	4.40211e-06	9.53291e-05	0.134
AT1G65950	24549309	24549376	24549020	24549106	24549883	24549961	6.04969e-22	2.90639e-20	0.131
AT5G47455	19251657	19251704	19251077	19251196	19251934	19251979	4.15533e-05	0.000797181	0.13
AT3G08720	2650721	2650896	2649783	2650613	2651084	2651101	6.38846e-11	2.05185e-09	0.126
AT1G79630	29964621	29964750	29964019	29964448	29964905	29965758	0.000636127	0.0104205	0.114
AT3G08720	2650721	2650883	2649783	2650613	2651084	2651203	4.06579e-08	1.07883e-06	0.111
AT5G24740	8474616	8474730	8474411	8474495	8475115	8475389	1.60915e-06	3.70947e-05	0.103
AT5G26680	9312106	9312304	9311445	9311956	9312660	9312715	1.00026e-26	5.1518e-25	0.1
AT5G59610	24014317	24014350	24013770	24013936	24014483	24014578	8.58143e-05	0.00154221	0.098
AT1G04353	1513071	1513218	1512617	1512668	1513299	1514562	3.15126e-10	9.63409e-09	0.095
AT3G05160	1455118	1455183	1454919	1455012	1455329	1455405	2.5722e-15	9.86931e-14	0.094
AT3G01150	52644	52746	52154	52364	52888	52951	4.53251e-14	1.66105e-12	0.091
AT3G03690	912269	912385	911213	911945	912596	912672	5.91485e-05	0.0010979	0.089
AT4G25315	12952395	12952452	12952102	12952221	12952749	12952936	7.90452e-11	2.49669e-09	0.083
AT1G27630	9612008	9612429	9611479	9611876	9612589	9612671	7.7253e-06	0.000163576	0.083
AT4G27610	13787858	13787937	13787148	13787373	13788083	13788515	0.000318669	0.0054383	0.078
AT2G46915	19275246	19275378	19275096	19275141	19275515	19275645	5.25875e-28	2.78373e-26	0.076
AT2G42240	17597956	17598029	17597654	17597711	17598259	17598308	7.31373e-07	1.73496e-05	0.074
AT4G24680	12735712	12735787	12735164	12735267	12736011	12737089	2.01834e-06	4.59716e-05	0.069
AT5G59610	24014317	24014346	24013770	24013936	24014483	24014578	6.48495e-05	0.0011921	0.069
AT1G03620	906313	906361	905942	906023	907127	907511	2.97713e-58	2.57883e-56	-0.045
AT5G11410	3639251	3639387	3639031	3639168	3639495	3639722	5.14623e-42	3.5447e-40	-0.057
AT3G27100	9995555	9995650	9994913	9994990	9995737	9995837	0.00018843	0.0032644	-0.058
AT1G52220	19454186	19454273	19453906	19454094	19454377	19454713	0.000632072	0.0103838	-0.058
AT5G44565	17952615	17952704	17951448	17951715	17952850	17953180	0.000927078	0.0150145	-0.063
AT3G27325	10095870	10096048	10095088	10095213	10096208	10096532	6.86443e-10	2.05466e-08	-0.064
AT4G37680	17700985	17701006	17700708	17700885	17701223	17701481	4.76679e-05	0.000908391	-0.065
AT1G15350	5279481	5279574	5278944	5279194	5279702	5279950	0.00203661	0.0314684	-0.068
AT5G42770	17152681	17152762	17152529	17152604	17153562	17153632	0.00213249	0.0328611	-0.068
AT5G20165	6805962	6806023	6805541	6805870	6806216	6806251	0.00293398	0.0447296	-0.069
AT5G53180	21570833	21570894	21570165	21570228	21571043	21571253	2.54915e-09	7.28673e-08	-0.07
AT2G35840	15053932	15054011	15053482	15053647	15054083	15054383	1.43387e-07	3.57967e-06	-0.07
AT1G13450	4613754	4613889	4613285	4613516	4614197	4614236	1.18175e-25	5.9788e-24	-0.072
AT2G32700	13867039	13867128	13866771	13866926	13867211	13867266	0.000377315	0.00638198	-0.072
AT4G37110	17485751	17485790	17485375	17485615	17485916	17486400	1.63957e-08	4.46353e-07	-0.075
AT3G62370	23081936	23082007	23081633	23081788	23082341	23082410	1.57203e-06	3.63859e-05	-0.075
AT1G33265	12066989	12067054	12066594	12066896	12067483	12067571	7.51396e-20	3.27919e-18	-0.076
AT1G58602	21758508	21758658	21753883	21754088	21760158	21761055	1.94787e-11	6.43698e-10	-0.077
AT4G02120	943578	943627	943410	943496	943706	943787	5.36408e-05	0.00100653	-0.077
AT5G09230	2871608	2871691	2871376	2871429	2871818	2872056	0.00171383	0.0266249	-0.077
AT3G28970	10989358	10989485	10989106	10989158	10989721	10989923	8.53332e-22	4.06542e-20	-0.082
AT4G26650	13445448	13445563	13444796	13445267	13445736	13445973	0.000160449	0.00280516	-0.082
AT4G13040	7614071	7614142	7613238	7613430	7614219	7614350	6.36834e-09	1.77599e-07	-0.084
AT1G07570	2333167	2333262	2332613	2332930	2333504	2333738	1.042e-08	2.86401e-07	-0.084
AT2G45540	18772378	18772459	18770275	18772281	18772631	18772877	0.00157812	0.0247182	-0.084
AT5G62480	25089239	25089295	25088526	25089170	25089373	25089626	0.00189321	0.0293319	-0.084
AT1G02470	512073	512121	511764	511990	512213	512262	0.00320606	0.0484895	-0.085
AT4G15110	8631062	8631149	8630887	8630976	8631233	8631293	0.00303392	0.0461301	-0.086
AT2G44065	18228669	18228715	18228429	18228558	18228797	18228956	1.55049e-77	1.70464e-75	-0.087
AT3G58530	21647125	21647212	21646872	21646943	21647591	21647659	6.01139e-05	0.0011122	-0.088
AT4G30690	14961102	14961142	14960593	14961016	14961223	14961283	3.42209e-69	3.43229e-67	-0.089
AT4G27820	13860291	13860355	13860035	13860085	13860445	13860745	7.77104e-05	0.00141487	-0.089
AT4G34265	16402957	16403009	16402616	16402735	16403454	16403823	0.000454554	0.00762077	-0.089
AT1G19800	6846542	6846628	6846337	6846470	6846730	6846858	2.13457e-14	7.97603e-13	-0.09
AT3G28956	10981461	10981593	10981263	10981381	10982186	10982420	0.00236257	0.0362114	-0.092
AT2G20850	8976108	8976245	8975871	8976028	8976331	8976742	6.31315e-42	4.2967e-40	-0.093
AT4G24050	12498611	12498693	12498078	12498235	12499078	12499166	0.00051689	0.00859029	-0.093
AT3G27300	10086411	10086488	10086114	10086332	10086605	10086758	1.07841e-21	5.09525e-20	-0.094
AT2G16990	7387533	7387604	7387364	7387443	7387690	7387976	6.76295e-06	0.000144268	-0.094
AT1G05230	1517175	1518226	1516782	1517057	1518569	1518845	5.4954e-07	1.32562e-05	-0.095
AT4G16695	9395060	9395142	9394420	9394573	9395232	9395967	3.52288e-80	4.02807e-78	-0.096
AT5G38290	15303594	15303812	15303322	15303494	15303906	15303991	2.28638e-52	1.76639e-50	-0.096
AT3G28760	10793932	10794073	10793744	10793834	10794295	10794394	6.2721e-05	0.0011567	-0.096
AT2G14285	6053487	6053537	6053097	6053135	6053917	6053994	0.000512	0.00853383	-0.097
AT1G19880	6903312	6903380	6903084	6903206	6903472	6903534	0.00129378	0.0205459	-0.097
AT5G63050	25293065	25293135	25292403	25292653	25293302	25293436	6.38842e-87	7.60888e-85	-0.098
AT4G04750	2419761	2419837	2419611	2419677	2419954	2420019	2.03397e-31	1.1181e-29	-0.098
AT3G26510	9711399	9712331	9710325	9711338	9712443	9712826	4.39984e-06	9.53291e-05	-0.098
AT2G20585	8866347	8866403	8865657	8865779	8866573	8866791	2.85558e-05	0.00055718	-0.098
AT1G05710	1716558	1716624	1716418	1716484	1716690	1716735	0.00112397	0.0179993	-0.098
AT1G05830	1761308	1761381	1761083	1761228	1761554	1761817	5.41182e-05	0.00101109	-0.099
AT4G37680	17700985	17701044	17700633	17700885	17701223	17701481	1.93364e-13	6.95261e-12	-0.1
AT1G03960	1014634	1014676	1013652	1014543	1014766	1014872	4.14412e-09	1.16709e-07	-0.1
AT1G77470	29112410	29112479	29111947	29112293	29112557	29112621	4.82606e-06	0.000104115	-0.101
AT2G32700	13867036	13867128	13866868	13866926	13867211	13867266	1.0957e-05	0.000226141	-0.101
AT3G17590	6018267	6018306	6018059	6018142	6018409	6018493	5.34116e-36	3.24845e-34	-0.102
AT1G04080	1054284	1054385	1053806	1054200	1054662	1054806	1.52003e-10	4.72284e-09	-0.103
AT5G64170	25675910	25676040	25675038	25675571	25676551	25676823	4.0789e-13	1.43568e-11	-0.104
AT1G61030	22479943	22480037	22479713	22479842	22480129	22480806	1.9541e-05	0.000389253	-0.105
AT3G29644	11500666	11500771	11499624	11499687	11501158	11501419	9.45185e-48	6.92772e-46	-0.106
AT5G39940	15988278	15988392	15988068	15988128	15988472	15988560	2.0865e-12	7.14281e-11	-0.106
AT5G23050	7732890	7732985	7732406	7732623	7733197	7733418	4.31233e-56	3.62553e-54	-0.107
AT1G07780	2412193	2412216	2411823	2411929	2412609	2412683	2.63806e-13	9.42612e-12	-0.107
AT3G04020	1041812	1041892	1041400	1041588	1041978	1042079	1.1124e-07	2.82648e-06	-0.107
AT3G23255	8312156	8312200	8311965	8312086	8312274	8312391	1.1799e-06	2.76455e-05	-0.107
AT3G28900	10904149	10904229	10903036	10903146	10904336	10904458	1.1575e-201	3.89262e-199	-0.109
AT2G21540	9221942	9221960	9221742	9221854	9222038	9222128	2.69261e-48	1.99917e-46	-0.109
AT1G15350	5279481	5279574	5278944	5279189	5279702	5279950	5.59083e-44	3.94602e-42	-0.11
AT1G78995	29715575	29715620	29715071	29715490	29715702	29716255	9.29091e-06	0.000194565	-0.11
AT3G08040	2568174	2568271	2567921	2568022	2568353	2568489	0.00225125	0.0345979	-0.11
AT3G12250	3906108	3906150	3905563	3905620	3906243	3906525	1.7532e-36	1.08946e-34	-0.112
AT4G38330	17951751	17951818	17951400	17951585	17952207	17952302	5.06861e-05	0.000956345	-0.112
AT5G58300	23572187	23572427	23572046	23572069	23572802	23574153	3.35476e-88	4.08068e-86	-0.114
AT1G52570	19587026	19587112	19586455	19586564	19587507	19587531	4.26023e-37	2.70619e-35	-0.116
AT5G55260	22417302	22417641	22416577	22416948	22418054	22418323	1.34262e-19	5.77126e-18	-0.116
AT4G24740	12756744	12756934	12756539	12756566	12757551	12757832	1.2847e-33	7.41883e-32	-0.117
AT5G35730	13894355	13894448	13894134	13894277	13894534	13894651	8.6053e-05	0.00154221	-0.117
AT1G01020	7941	7987	7563	7649	8235	8464	1.51092e-31	8.38633e-30	-0.119
AT1G02470	512213	512262	511764	511990	512377	512430	7.66781e-05	0.00140054	-0.119
AT1G26180	9055917	9055960	9055719	9055763	9056052	9056124	9.67976e-14	3.50248e-12	-0.12
AT2G30170	12880226	12880350	12880073	12880156	12880427	12880525	7.21675e-10	2.13773e-08	-0.12
AT5G51100	20773751	20773778	20773624	20773648	20773873	20773992	7.68267e-07	1.81495e-05	-0.12
AT4G27650	13807505	13807612	13807327	13807410	13807742	13808003	0.00140964	0.0223239	-0.12
AT3G62750	23214868	23214944	23214746	23214796	23215039	23215111	3.23459e-06	7.16751e-05	-0.121
AT2G25710	10952949	10953223	10952546	10952830	10953477	10953626	6.97971e-05	0.00127894	-0.121
AT3G53270	19752618	19752676	19752427	19752528	19752994	19753199	0.00152325	0.0239243	-0.121
AT1G05320	1553893	1553949	1553606	1553759	1554812	1554900	9.04783e-13	3.13494e-11	-0.122
AT4G33925	16263437	16263459	16263236	16263352	16263574	16263680	5.99514e-08	1.55087e-06	-0.122
AT5G42690	17119402	17119528	17119030	17119114	17119597	17119838	0.00146625	0.0231562	-0.122
AT3G57550	21307231	21307271	21306608	21307018	21307349	21307463	2.17584e-11	7.10815e-10	-0.123
AT2G31870	13552825	13552929	13552221	13552399	13553230	13553416	0.000626513	0.0103221	-0.124
AT1G34630	12687001	12687068	12686827	12686908	12687138	12687435	3.39287e-08	9.10658e-07	-0.125
AT5G02860	656912	657003	653985	656619	657216	657561	0.000245802	0.00421997	-0.125
AT2G23950	10188535	10188664	10188106	10188451	10188757	10188858	2.29822e-06	5.15252e-05	-0.128
AT5G06830	2119219	2119354	2118855	2118950	2119498	2119640	1.98416e-53	1.57548e-51	-0.129
AT4G33625	16153715	16153833	16153264	16153345	16154027	16154068	2.37809e-74	2.47191e-72	-0.132
AT2G34357	14499052	14499111	14498589	14498723	14499205	14499757	1.73035e-20	7.7893e-19	-0.132
AT3G28956	10981498	10981593	10981263	10981381	10982186	10982241	2.87866e-14	1.06866e-12	-0.134
AT5G18230	6026594	6026600	6026377	6026509	6026938	6027249	6.27959e-07	1.50211e-05	-0.134
AT3G56210	20853376	20853418	20852379	20852709	20853492	20854143	9.75977e-147	2.14602e-144	-0.137
AT4G35785	16953853	16953890	16953522	16953592	16953969	16954119	7.21201e-09	2.00151e-07	-0.137
AT5G02860	656890	657003	653985	656619	657216	657561	1.48353e-05	0.000300756	-0.137
AT1G10095	3299359	3299450	3299053	3299122	3299632	3299743	2.59376e-05	0.000507827	-0.138
AT1G05230	1517148	1518226	1516782	1517057	1518569	1518845	9.71193e-05	0.00172432	-0.138
AT4G21550	11467697	11467735	11467047	11467308	11467939	11468486	2.61511e-06	5.84007e-05	-0.14
AT1G66920	24966622	24966646	24966239	24966530	24966723	24967586	1.68878e-05	0.000339956	-0.142
AT1G03905	993705	993951	993399	993631	994045	994206	0.0030574	0.0463638	-0.142
AT1G28395	9970112	9970153	9969771	9969836	9971072	9971188	1.05173e-61	9.54402e-60	-0.143
AT1G63770	23664165	23664272	23663788	23663863	23664613	23664677	5.95464e-06	0.000127501	-0.144
AT4G02005	879498	879577	879083	879181	879666	879723	2.28205e-32	1.27907e-30	-0.145
AT3G14980	5044952	5045022	5042543	5044874	5045123	5045525	5.20159e-07	1.26006e-05	-0.147
AT5G10080	3152839	3152903	3152649	3152743	3152988	3153060	3.20122e-05	0.00061829	-0.147
AT3G13970	4613905	4613968	4613491	4613755	4614055	4614124	7.58446e-11	2.40891e-09	-0.148
AT1G51430	19069111	19069169	19068991	19069036	19069262	19069776	7.7098e-06	0.000163576	-0.148
AT5G67140	26794494	26794630	26794303	26794402	26794871	26795018	0.00252476	0.0385937	-0.148
AT1G07350	2258749	2258845	2258538	2258602	2259002	2259152	1.57242e-61	1.40461e-59	-0.149
AT5G23450	7909148	7909184	7908507	7909050	7909353	7909549	1.25333e-40	8.23596e-39	-0.149
AT1G76280	28620267	28620363	28619986	28620160	28620705	28621149	4.92517e-05	0.000932358	-0.151
AT4G12990	7595238	7595535	7594657	7594839	7595823	7595990	0.00166004	0.0258596	-0.151
AT3G32940	13493128	13493156	13492975	13493058	13493243	13493312	0.000917496	0.0149015	-0.152
AT5G26180	9149763	9149822	9149171	9149691	9149901	9149952	2.99921e-62	2.76556e-60	-0.153
AT3G59300	21920404	21920503	21920190	21920307	21920716	21920870	1.70322e-57	1.45333e-55	-0.153
AT3G20720	7242629	7242702	7242459	7242539	7242807	7242851	9.37672e-12	3.172e-10	-0.153
AT4G12990	7595238	7595429	7594775	7594839	7595823	7596008	4.913e-05	0.000932358	-0.155
AT5G24352	8311441	8311465	8311218	8311282	8311553	8311613	3.46529e-51	2.64147e-49	-0.157
AT1G07780	2412193	2412219	2411823	2411929	2412609	2412773	8.77256e-06	0.000184385	-0.16
AT1G63480	23541846	23541908	23541240	23541674	23542008	23542198	0.000325978	0.00554648	-0.16
AT4G38510	18014959	18014975	18014734	18014796	18015065	18015130	5.91212e-99	8.04752e-97	-0.161
AT2G07680	3516373	3516434	3516229	3516299	3516546	3516634	1.14513e-20	5.19582e-19	-0.161
AT3G20270	7067493	7067544	7067056	7067116	7067771	7068038	1.24423e-07	3.11985e-06	-0.162
AT1G28330	9934450	9934566	9933908	9934288	9934793	9935019	7.89169e-42	5.30786e-40	-0.163
AT2G32010	13628778	13628888	13628636	13628700	13628975	13629121	1.13719e-07	2.87668e-06	-0.163
AT1G06220	1900296	1900429	1899950	1900107	1900511	1901264	1.8587e-27	9.66016e-26	-0.164
AT1G19120	6608652	6608768	6608496	6608565	6608871	6608934	0	0	-0.165
AT2G48120	19680470	19680557	19680218	19680395	19680633	19680684	0	0	-0.165
AT4G35785	16953724	16953890	16953522	16953592	16953969	16954119	1.05224e-09	3.10084e-08	-0.166
AT1G33615	12194172	12194261	12193811	12193938	12194350	12194413	1.04571e-05	0.000217394	-0.167
AT1G22740	8049392	8049419	8049089	8049299	8049539	8049639	4.94847e-16	1.95106e-14	-0.168
AT1G61150	22542836	22542862	22542496	22542673	22542957	22542981	2.12652e-06	4.82432e-05	-0.169
AT3G52750	19552565	19552642	19551814	19552483	19552891	19553092	1.15139e-07	2.89978e-06	-0.17
AT4G34265	16402957	16403022	16402616	16402735	16403454	16403790	1.72402e-16	6.94098e-15	-0.171
AT5G14710	4746725	4746773	4746263	4746524	4747247	4747314	1.42563e-06	3.31314e-05	-0.171
AT2G44180	18271341	18271384	18271152	18271260	18271613	18271940	2.16861e-16	8.6699e-15	-0.172
AT1G52500	19560977	19561046	19560834	19560892	19561139	19561265	3.99418e-149	9.1339e-147	-0.173
AT4G35785	16953703	16953890	16953522	16953592	16953969	16954119	1.14455e-09	3.33846e-08	-0.173
AT5G06950	2152060	2152126	2151045	2151131	2152214	2152388	1.44443e-36	9.0745e-35	-0.174
AT3G08840	2680517	2680563	2680056	2680165	2680664	2680908	0.000963685	0.0155632	-0.174
AT5G42770	17153216	17153297	17152681	17152762	17153562	17153632	1.09615e-54	9.08215e-53	-0.177
AT2G34780	14669034	14669080	14668439	14668911	14669189	14670343	6.58815e-07	1.56935e-05	-0.177
AT4G06701	3940465	3940510	3940247	3940331	3940614	3940749	0.00115779	0.0184891	-0.178
AT5G53360	21648477	21648820	21647822	21648274	21648903	21649567	1.4546e-10	4.54423e-09	-0.179
AT3G60910	22502405	22502425	22502241	22502310	22502677	22502708	0.000174436	0.0030404	-0.179
AT5G37380	14819062	14819105	14816760	14818457	14819191	14819346	0.000187847	0.0032642	-0.179
AT3G12250	3906076	3906150	3905422	3905620	3906243	3906416	4.0482e-79	4.53795e-77	-0.18
AT2G03810	1161669	1161724	1160946	1161296	1162632	1162712	4.62559e-35	2.72624e-33	-0.18
AT4G24740	12756144	12756193	12755690	12755782	12756302	12756456	1.48112e-23	7.29962e-22	-0.18
AT2G15530	6773254	6773392	6772713	6773163	6773916	6773983	8.2678e-08	2.11013e-06	-0.18
AT3G63445	23425266	23425754	23423620	23423821	23425992	23426362	1.81527e-17	7.46613e-16	-0.182
AT1G03620	906313	906356	905942	906023	907127	907511	3.85616e-94	4.89903e-92	-0.183
AT2G23985	10205461	10205474	10204801	10205241	10205622	10205710	6.91967e-17	2.8257e-15	-0.183
AT3G29100	11076810	11077022	11076605	11076664	11077110	11077239	1.00311e-08	2.77043e-07	-0.186
AT1G73270	27550465	27550534	27550319	27550391	27550631	27550718	4.07603e-08	1.07883e-06	-0.186
AT5G09850	3063066	3063105	3062746	3062953	3063368	3063600	4.10995e-11	1.33503e-09	-0.187
AT5G11030	3492732	3492804	3492220	3492298	3492887	3493216	3.04619e-127	5.27729e-125	-0.188
AT1G73875	27781917	27781970	27781778	27781844	27782311	27782393	4.40056e-98	5.8507e-96	-0.189
AT3G56160	20839374	20839488	20839033	20839055	20840318	20840397	5.47111e-86	6.38334e-84	-0.19
AT1G77080	28958455	28958501	28955636	28955863	28958601	28958663	1.2548e-08	3.4324e-07	-0.192
AT1G49980	18508964	18509088	18508710	18508884	18509176	18509277	1.10662e-10	3.47613e-09	-0.193
AT4G19550	10660484	10660563	10660255	10660336	10660685	10660753	6.01606e-151	1.49538e-148	-0.195
AT3G02460	507556	507616	507269	507467	507689	507788	6.24761e-115	1.0205e-112	-0.195
AT4G00560	241246	241370	241024	241155	241458	241646	2.01878e-112	3.11929e-110	-0.196
AT5G48150	19524308	19524388	19523031	19524072	19524502	19524788	2.21174e-06	4.97815e-05	-0.196
AT1G16540	5661522	5661568	5661334	5661440	5661827	5661866	2.62645e-10	8.0728e-09	-0.198
AT2G21300	9118462	9118573	9118072	9118298	9118660	9118687	7.45787e-21	3.43844e-19	-0.199
AT1G05230	1518180	1518226	1516782	1517057	1518569	1518794	2.04411e-54	1.66946e-52	-0.202
AT3G16220	5498362	5498428	5497926	5498077	5498501	5498592	3.24342e-09	9.17953e-08	-0.202
AT4G02120	942339	942386	942202	942265	942609	942672	6.36325e-124	1.06996e-121	-0.206
AT1G28395	9970112	9970153	9969245	9969587	9971072	9971188	5.17547e-08	1.34492e-06	-0.207
AT2G36370	15249233	15249270	15248984	15249090	15249349	15249501	2.02271e-63	1.9273e-61	-0.209
AT1G22740	8049737	8049884	8049539	8049639	8049980	8050061	1.06158e-32	6.00894e-31	-0.209
AT3G13440	4378333	4378414	4377096	4378074	4378587	4379575	8.37467e-113	1.32994e-110	-0.21
AT4G15563	8891164	8891249	8890408	8890988	8891749	8891998	1.29254e-05	0.00026297	-0.211
AT3G08840	2680517	2680590	2680056	2680165	2680664	2680908	2.22223e-63	2.0827e-61	-0.214
AT1G19080	6584425	6584556	6584240	6584354	6585036	6585131	1.8705e-15	7.22545e-14	-0.214
AT1G76970	28924570	28924649	28924397	28924496	28924744	28924900	6.88658e-08	1.77345e-06	-0.214
AT4G34900	16630947	16631047	16630750	16630859	16631203	16631339	0.000212162	0.00366445	-0.214
AT4G02005	878465	878510	876889	878261	878578	878628	2.1852e-19	9.2539e-18	-0.215
AT3G16220	5498154	5498267	5497926	5498077	5498501	5498592	1.34761e-42	9.39551e-41	-0.216
AT3G52050	19307081	19307135	19306333	19306352	19307794	19307922	1.42197e-11	4.75403e-10	-0.216
AT3G18500	6353270	6353336	6353030	6353200	6353501	6353554	6.00364e-109	8.80071e-107	-0.218
AT2G13800	5753705	5753777	5753497	5753639	5753933	5754077	3.57168e-06	7.82349e-05	-0.22
AT4G34265	16402957	16403022	16402616	16402780	16403454	16403790	2.25215e-131	4.0236e-129	-0.222
AT3G18100	6201272	6201304	6200562	6201154	6201639	6202112	1.6327e-06	3.74864e-05	-0.222
AT5G65740	26303175	26303246	26302829	26302904	26303332	26303514	0.000380214	0.00641204	-0.222
AT3G23280	8323098	8323170	8322911	8323014	8323362	8323448	2.6427e-204	9.4427e-202	-0.223
AT5G65685	26275328	26275407	26275107	26275236	26275480	26275514	4.96607e-137	1.01396e-134	-0.224
AT4G15563	8891078	8891249	8890395	8890988	8891749	8891998	5.66559e-06	0.000121768	-0.224
AT4G08460	5378697	5378821	5377063	5378205	5380530	5380645	3.64099e-07	8.85767e-06	-0.225
AT2G17970	7820931	7820985	7820264	7820858	7821125	7821385	0	0	-0.226
AT4G02120	942473	942543	942202	942265	942609	942672	3.26815e-230	1.557e-227	-0.227
AT2G18180	7911767	7911828	7911270	7911671	7911893	7912034	0.000371903	0.00630911	-0.227
AT5G48150	19524308	19524388	19523031	19524083	19524502	19524788	3.38641e-07	8.27355e-06	-0.228
AT4G08460	5378697	5378832	5377063	5378202	5380530	5380882	4.23681e-26	2.16267e-24	-0.229
AT1G54370	20294824	20294885	20294634	20294732	20294971	20295019	3.73515e-08	9.97844e-07	-0.229
AT3G53570	19862862	19862977	19862552	19862644	19863221	19863375	4.03836e-110	6.07561e-108	-0.231
AT5G65970	26389335	26389424	26389157	26389232	26389497	26389558	3.9894e-41	2.65203e-39	-0.231
AT3G33530	14089870	14089946	14089290	14089429	14090018	14090201	3.76027e-10	1.14348e-08	-0.232
AT1G02960	667372	667464	667150	667281	667540	667641	2.38551e-224	1.04907e-221	-0.235
AT4G30820	15007072	15007516	15006647	15006702	15007601	15007675	2.36509e-64	2.33124e-62	-0.237
AT4G04223	2036891	2036933	2036510	2036817	2037600	2037800	9.25065e-49	6.95868e-47	-0.241
AT5G16480	5381828	5381886	5381700	5381744	5382113	5382207	7.18735e-10	2.13773e-08	-0.241
AT1G69020	25946290	25946342	25946054	25946199	25946438	25946513	1.31614e-95	1.71008e-93	-0.242
AT5G52570	21336371	21336431	21335982	21336054	21336515	21337126	4.28982e-53	3.35957e-51	-0.244
AT4G14520	8342197	8342238	8341334	8342045	8342453	8343262	5.51476e-36	3.31872e-34	-0.247
AT4G08460	5378697	5378821	5377117	5378202	5380530	5380645	1.43169e-17	5.93112e-16	-0.247
AT5G67550	26948173	26948232	26948045	26948082	26948311	26948587	0.000605708	0.0100082	-0.247
AT1G75980	28523501	28523572	28523332	28523405	28523718	28523845	2.92996e-255	1.52278e-252	-0.248
AT1G13940	4766395	4766470	4765683	4765925	4766593	4766852	2.94554e-05	0.000572777	-0.251
AT2G35360	14890285	14890362	14890130	14890209	14890461	14890594	3.79465e-23	1.85419e-21	-0.252
AT5G48690	19747661	19747745	19747025	19747590	19747811	19747895	1.58723e-05	0.000320643	-0.252
AT5G51100	20773624	20773648	20773244	20773557	20773873	20773992	1.85325e-20	8.27736e-19	-0.254
AT3G52072	19314090	19314213	19312601	19313532	19314478	19314586	0.00057196	0.00947796	-0.262
AT5G09240	2874042	2874138	2873694	2873958	2874423	2874535	2.23085e-36	1.37137e-34	-0.265
AT5G05550	1639453	1639551	1638999	1639357	1639823	1640960	5.98399e-29	3.2274e-27	-0.266
AT3G29644	11500666	11500727	11499624	11499687	11501158	11501419	5.14483e-20	2.26254e-18	-0.267
AT3G03180	733665	733757	733252	733561	733842	733923	1.36015e-19	5.80297e-18	-0.267
AT3G53570	19863089	19863138	19862552	19862644	19863221	19863375	8.66521e-104	1.23848e-101	-0.269
AT1G26440	9145300	9145340	9144994	9145195	9145412	9145696	3.18993e-08	8.60227e-07	-0.269
AT4G26510	13384032	13384106	13381686	13383924	13384489	13384659	1.07718e-05	0.000223124	-0.269
AT3G53760	19920125	19920209	19919884	19919971	19920285	19920366	4.04159e-13	1.43514e-11	-0.272
AT4G17310	9685665	9685710	9685176	9685454	9685902	9686616	0.000153562	0.00269299	-0.274
AT4G24460	12643593	12643631	12643370	12643516	12643710	12643826	7.03297e-25	3.4963e-23	-0.276
AT2G30695	13079925	13079939	13079556	13079658	13080294	13080403	6.59589e-12	2.24456e-10	-0.276
AT2G23985	10205449	10205474	10204801	10205241	10205622	10205693	1.093e-20	4.99894e-19	-0.282
AT1G78580	29557660	29557701	29557100	29557529	29557883	29559811	5.68748e-05	0.00105913	-0.283
AT1G03830	965822	965888	965598	965736	965995	966157	4.72329e-64	4.57679e-62	-0.285
AT2G33980	14353898	14353980	14352471	14352578	14355447	14355545	9.5205e-29	5.08679e-27	-0.289
AT4G14520	8341935	8342045	8341311	8341478	8342197	8343258	4.85713e-08	1.27964e-06	-0.289
AT3G52050	19307117	19307135	19306333	19306352	19307794	19307922	0.000103637	0.00182867	-0.289
AT4G30820	15007072	15007211	15006647	15006702	15007601	15007675	6.75092e-33	3.8595e-31	-0.294
AT2G41880	17476683	17476729	17476473	17476609	17476808	17476899	5.77871e-21	2.70794e-19	-0.295
AT1G03960	1014620	1014676	1013642	1014543	1014766	1014872	1.27577e-16	5.17275e-15	-0.295
AT3G56580	20962361	20962379	20961573	20961690	20962482	20963744	1.22355e-05	0.000251619	-0.297
AT1G76970	28924744	28924900	28924397	28924496	28925205	28925423	1.9043e-06	4.35476e-05	-0.299
AT4G30820	15007106	15007268	15006559	15006702	15007601	15007675	8.52762e-137	1.68112e-134	-0.301
AT5G09950	3102704	3102788	3102391	3102467	3102859	3105864	0.000975403	0.0157081	-0.301
AT1G76970	28924570	28924900	28924397	28924496	28925205	28925423	1.90947e-25	9.57585e-24	-0.304
AT4G30820	15007106	15007516	15006647	15006702	15007601	15007675	4.6219e-160	1.32117e-157	-0.305
AT4G30820	15007106	15007211	15006493	15006702	15007601	15007675	1.55352e-11	5.16366e-10	-0.305
AT2G41880	17475048	17475090	17474570	17474811	17475239	17475353	1.29185e-53	1.04021e-51	-0.306
AT1G02960	667372	667437	667150	667281	667540	667641	9.82428e-208	3.74436e-205	-0.311
AT1G54210	20241805	20241868	20241450	20241509	20241960	20242050	0	0	-0.313
AT5G58940	23798051	23798099	23797445	23797765	23798654	23798908	2.48872e-07	6.13277e-06	-0.316
AT2G06925	2842968	2843011	2842497	2842650	2843110	2843338	7.69832e-15	2.91465e-13	-0.317
AT2G20290	8745580	8745625	8745411	8745495	8745709	8745821	0.000101625	0.00179873	-0.319
AT1G79700	29991954	29992005	29991803	29991880	29992088	29992162	9.91358e-35	5.78326e-33	-0.321
AT3G19330	6700756	6700822	6700318	6700673	6701084	6701287	3.64494e-259	2.08381e-256	-0.323
AT4G34570	16514105	16514147	16513831	16513877	16514249	16514372	5.29235e-133	9.76012e-131	-0.323
AT2G04050	1338206	1338293	1338064	1338121	1338388	1338933	0	0	-0.325
AT1G66730	24887643	24887725	24887434	24887552	24887810	24887913	0	1.41263e-305	-0.325
AT2G04900	1722669	1722740	1722499	1722590	1723506	1723976	6.03649e-21	2.80574e-19	-0.327
AT1G07570	2333073	2333262	2332613	2332930	2333504	2333738	4.19755e-18	1.75164e-16	-0.328
AT5G41763	16715223	16715294	16714775	16714842	16715527	16715600	2.43292e-09	7.02475e-08	-0.328
AT3G23255	8312274	8312391	8311965	8312086	8312486	8312570	7.73662e-14	2.81721e-12	-0.329
AT2G36370	15248365	15248507	15248026	15248077	15248820	15248909	3.84812e-05	0.000740731	-0.333
AT1G45248	17163345	17163420	17162962	17163276	17163534	17163683	1.78068e-160	5.35797e-158	-0.335
AT4G04750	2421245	2421289	2421085	2421170	2421371	2421434	6.30104e-09	1.76584e-07	-0.337
AT3G63280	23379536	23379579	23379367	23379448	23379651	23379701	2.29148e-07	5.67117e-06	-0.34
AT4G04190	2025179	2025329	2024816	2024879	2025418	2025492	7.77453e-16	3.04432e-14	-0.345
AT4G20350	10988388	10988486	10988069	10988184	10988563	10988624	1.12293e-76	1.21128e-74	-0.347
AT1G66730	24890493	24890528	24890026	24890134	24890633	24890695	5.78313e-11	1.86792e-09	-0.356
AT3G54480	20172402	20172481	20170653	20171493	20172566	20172711	0	0	-0.372
AT1G15175	5223732	5223841	5222728	5223652	5224032	5224143	4.05794e-14	1.49672e-12	-0.376
AT2G41880	17475035	17475090	17474526	17474811	17475239	17475353	1.72927e-08	4.68542e-07	-0.379
AT4G17483	9748597	9748686	9748262	9748503	9748786	9749049	3.40992e-35	2.03068e-33	-0.381
AT4G32850	15853891	15853960	15853669	15853753	15854043	15854241	9.65019e-20	4.17955e-18	-0.417
AT2G26150	11136245	11136276	11135633	11136164	11136488	11137260	4.09334e-13	1.43568e-11	-0.431
AT3G23255	8312156	8312200	8311965	8312086	8312486	8312570	7.30154e-47	5.28391e-45	-0.44
AT1G13350	4575914	4575995	4575407	4575835	4576238	4576632	1.92156e-74	2.03436e-72	-0.445
AT2G33385	14149418	14149485	14149112	14149320	14149710	14149900	0.000407314	0.00684887	-0.449
AT2G23985	10205461	10205501	10204991	10205241	10205622	10205710	1.29613e-14	4.875e-13	-0.453
AT5G61960	24883691	24883955	24883550	24883573	24884059	24884174	3.68923e-141	7.81161e-139	-0.455
AT4G36440	17209499	17209538	17209360	17209414	17209821	17210007	1.16856e-135	2.22689e-133	-0.46
AT5G51100	20773751	20773778	20773234	20773557	20773873	20773992	4.5808e-30	2.49414e-28	-0.468
AT1G45248	17163345	17163399	17162962	17163276	17163534	17163683	2.0439e-92	2.54022e-90	-0.493
AT4G30820	15007366	15007516	15007106	15007268	15007601	15007675	2.61118e-07	6.40693e-06	-0.493
AT1G50970	18899051	18899111	18898881	18898986	18899415	18899478	1.07266e-09	3.14482e-08	-0.499
AT4G02570	1128757	1128813	1128514	1128663	1129282	1129445	2.83183e-06	6.29945e-05	-0.5
AT3G19330	6700772	6700822	6700318	6700673	6701084	6701255	3.54259e-154	9.2059e-152	-0.502
AT2G22730	9662350	9662453	9662199	9662274	9662676	9662764	2.1169e-11	6.95537e-10	-0.502
AT1G79700	29993079	29993088	29992637	29992726	29993321	29993404	2.39214e-22	1.15897e-20	-0.504
AT2G23985	10205449	10205501	10204801	10205241	10205622	10205710	1.36189e-18	5.72493e-17	-0.524
AT5G06180	1874840	1874934	1874708	1874772	1875008	1875117	0	0	-0.534
AT5G61960	24883907	24883955	24883550	24883573	24884059	24884174	8.51086e-197	2.70314e-194	-0.536
AT2G43910	18185606	18185707	18185017	18185096	18186851	18187028	4.91093e-08	1.28788e-06	-0.543
AT4G20350	10988388	10988411	10988074	10988184	10988563	10988624	2.58882e-158	7.04776e-156	-0.566
AT3G19330	6700753	6700822	6699622	6700673	6701084	6701300	1.76967e-286	1.12414e-283	-0.582
AT1G79620	29960756	29960828	29960601	29960673	29960910	29960985	4.92882e-10	1.4909e-08	-0.582
AT5G65890	26355871	26355917	26355668	26355774	26356010	26356125	1.5638e-10	4.83257e-09	-0.583
AT2G04235	1452706	1452744	1452551	1452632	1452826	1452914	5.9643e-103	8.31656e-101	-0.585
AT1G19115	6607465	6607526	6607038	6607183	6607656	6607839	0.00048694	0.00813988	-0.619
AT1G34340	12531433	12531495	12531270	12531360	12531747	12531837	2.25208e-16	8.94108e-15	-0.623
AT3G26510	9711399	9711459	9710325	9711338	9712443	9712826	1.79587e-61	1.57954e-59	-0.629
AT1G02305	456756	456761	456489	456646	456842	456917	2.13756e-06	4.83022e-05	-0.676
AT4G24860	12804936	12805007	12804695	12804869	12805088	12805237	1.63314e-214	6.66906e-212	-0.716
AT3G02677	575838	575914	575642	575763	575981	576025	9.21487e-40	5.98652e-38	-0.743
AT3G27730	10276675	10276801	10276399	10276596	10276867	10276951	0.00110547	0.0177528	-0.787
AT2G16970	7370557	7370669	7369494	7369722	7372376	7372489	0.000303513	0.00519516	-0.906
AT5G05180	1537092	1537176	1536095	1536317	1537266	1538529	2.04921e-05	0.000406783	-0.941
AT1G78476	29524584	29524647	29524173	29524237	29525534	29525676	2.30532e-05	0.000452905	-0.954
AT3G61111	22613442	22613471	22613090	22613356	22613637	22613739	1.37964e-06	3.21934e-05	-0.959
AT2G16970	7375280	7375351	7375056	7375135	7375435	7375688	0.00022206	0.00382384	-0.966
AT5G28080	10092172	10092210	10091593	10091821	10092314	10092721	2.52497e-09	7.25388e-08	-1
AT1G04600	1265491	1265529	1265290	1265392	1265613	1265740	1.02207e-05	0.000213255	-1
AT2G32487	13792352	13792435	13792154	13792240	13792545	13793177	1.26435e-05	0.000259079	-1
AT5G61120	24585006	24585058	24584375	24584461	24585642	24585818	1.27473e-05	0.000260273	-1
AT1G05880	1776844	1776894	1776665	1776770	1776987	1777095	1.72029e-05	0.000345084	-1
AT3G44765	16312160	16312338	16311974	16312060	16312569	16312640	1.75612e-05	0.00035104	-1
AT5G37240	14737784	14737820	14737559	14737650	14737901	14737976	2.20527e-05	0.000436246	-1
AT1G80040	30110696	30110725	30110306	30110621	30110876	30111280	3.18224e-05	0.000616707	-1
AT1G47330	17351411	17351519	17351017	17351326	17351778	17351892	7.92854e-05	0.00143897	-1
AT1G18410	6339210	6339292	6339011	6339107	6339368	6340088	8.13355e-05	0.0014715	-1
AT2G37280	15651112	15651197	15650958	15651044	15651284	15651444	0.00012418	0.00218442	-1
