# Supplementary material for: MDF is a conserved splicing factor and modulates cell division and stress response in Arabidopsis
Source: Life Sci Alliance. 2022 Oct 20;6(1):e202201507. doi: 10.26508/lsa.202201507 (PMC9585968; doi:10.26508/lsa.202201507)
Supplement: Supplementary file 3 [file LSA-2022-01507_TableS3.xlsx]

## Sheet: Table S3. A5´SS events
Table S3. List of differential A5´SS events in mdf-1 vs WT
GeneID	longExonStart_0base	longExonEnd	shortES	shortEE	flankingES	flankingEE	PValue	FDR	IncLevelDifference
AT5G18500	6138716	6139053	6138716	6138917	6139239	6139861	1.36758e-06	1.10885e-05	1
AT3G17360	5940614	5940671	5940614	5940644	5940804	5941999	1.95349e-05	0.00013629	0.943
AT4G08535	5424945	5425488	5424945	5425274	5425600	5425774	8.84124e-08	7.89396e-07	0.855
AT5G48657	19735070	19735489	19735133	19735489	19734503	19734935	0.000240309	0.0014957	0.699
AT5G17310	5699708	5700056	5699737	5700056	5699551	5699612	1.49007e-06	1.19524e-05	0.625
AT1G70490	26565290	26565849	26565301	26565849	26565004	26565161	6.9731e-10	7.21355e-09	0.583
AT5G11210	3571759	3572276	3571813	3572276	3571107	3571668	5.83165e-05	0.000392263	0.557
AT3G06630	2070574	2070868	2070786	2070868	2070391	2070486	0.0015114	0.00865787	0.553
AT2G04395	1529304	1529724	1529440	1529724	1528964	1529166	1.03817e-05	7.45099e-05	0.5
AT4G18960	10382855	10383680	10382855	10383356	10383911	10384146	2.74675e-05	0.000190747	0.5
AT3G11890	3755541	3755746	3755541	3755708	3756019	3757006	0.00373428	0.0200768	0.486
AT1G15410	5298323	5298386	5298323	5298339	5298572	5300293	8.77162e-05	0.000577081	0.461
AT3G07780	2484453	2485008	2484453	2484754	2485093	2486193	6.27251e-05	0.000420034	0.414
AT3G03970	1030433	1030677	1030477	1030677	1028736	1029910	1.32214e-179	1.04379e-177	0.404
AT5G18245	6028150	6028582	6028150	6028330	6028828	6029282	8.81495e-08	7.89396e-07	0.401
AT2G31370	13380713	13381103	13380713	13381092	13381219	13381761	1.14688e-53	3.30831e-52	0.382
AT2G40340	16849780	16850487	16850334	16850487	16848159	16849667	1.12983e-171	8.07025e-170	0.37
AT4G23130	12119101	12119242	12119113	12119242	12118909	12119031	6.99522e-06	5.16888e-05	0.364
AT3G52050	19304885	19305088	19304885	19305034	19305211	19305353	1.38546e-126	7.69698e-125	0.362
AT2G14880	6394351	6395000	6394378	6395000	6393309	6393802	1.12618e-48	3.01654e-47	0.359
AT2G46790	19233160	19233330	19233160	19233322	19233419	19233550	3.27635e-45	8.62197e-44	0.337
AT5G53020	21498423	21499440	21498423	21498605	21499888	21500829	2.49425e-06	1.93853e-05	0.32
AT1G11100	3708556	3708806	3708584	3708806	3707345	3708469	9.96483e-06	7.18617e-05	0.319
AT1G61040	22483103	22483597	22483103	22483354	22483764	22485969	0	0	0.307
AT1G61140	22539749	22540040	22539776	22540040	22538538	22539665	8.40525e-14	1.03343e-12	0.305
AT4G31480	15263655	15263909	15263655	15263833	15264133	15266190	1.44617e-06	1.16626e-05	0.302
AT3G03970	1030117	1030671	1030477	1030671	1028736	1029910	2.27704e-77	8.75784e-76	0.296
AT1G49832	18447614	18447887	18447614	18447837	18447971	18448335	3.44342e-57	1.03303e-55	0.296
AT2G30480	12988669	12989016	12988673	12989016	12988523	12988582	1.91813e-119	1.02757e-117	0.295
AT1G21400	7493212	7494282	7493212	7494177	7494443	7494581	0.00279543	0.0155879	0.288
AT3G61160	22636377	22636536	22636377	22636515	22636628	22636721	5.24021e-06	3.91061e-05	0.287
AT1G51420	19066810	19066983	19066899	19066983	19066644	19066713	5.82585e-24	1.0657e-22	0.286
AT1G05710	1714872	1716102	1714872	1716080	1716195	1716308	7.10615e-11	7.66851e-10	0.286
AT1G79270	29815505	29816510	29815505	29815873	29816606	29816677	1.88413e-60	5.88791e-59	0.281
AT3G11470	3611723	3611904	3611728	3611904	3611339	3611402	2.51355e-83	1.01901e-81	0.277
AT1G79270	29815505	29816515	29815505	29815873	29816606	29816677	1.10679e-185	9.22323e-184	0.273
AT3G06340	1923021	1923417	1923234	1923417	1920160	1922717	8.45158e-12	9.60407e-11	0.271
AT3G30350	11961233	11961390	11961284	11961390	11960849	11960896	4.07669e-41	1.00247e-39	0.27
AT1G61040	22483103	22483637	22483103	22483354	22483764	22485969	7.04833e-217	8.13268e-215	0.269
AT5G27630	9779718	9779862	9779718	9779844	9780007	9780154	4.58881e-28	9.30165e-27	0.268
AT1G03620	906134	906356	906313	906356	905942	906023	6.45701e-43	1.61425e-41	0.265
AT2G46040	18937959	18938447	18938310	18938447	18936880	18937826	0.000118691	0.000767401	0.265
AT5G55530	22492891	22493524	22492891	22493062	22494417	22496064	3.44791e-211	3.44791e-209	0.262
AT5G51620	20967503	20967765	20967503	20967650	20967950	20968506	2.05282e-197	1.81132e-195	0.247
AT2G22260	9460917	9461194	9460917	9461149	9461304	9461386	0.000437824	0.00264813	0.246
AT5G60120	24209970	24210161	24209970	24210074	24210295	24210409	6.98987e-22	1.16498e-20	0.244
AT5G48880	19816922	19817955	19817772	19817955	19816740	19816805	3.39077e-05	0.000234385	0.242
AT5G62165	24967327	24967736	24967327	24967427	24967840	24967882	1.45174e-08	1.35255e-07	0.239
AT1G72740	27381146	27381248	27381164	27381248	27380621	27380901	2.06531e-29	4.42566e-28	0.238
AT1G28520	10029149	10029435	10029149	10029267	10029673	10029943	0	0	0.232
AT3G46210	16978583	16978892	16978781	16978892	16978383	16978502	0.000116461	0.000756237	0.228
AT2G03140	949989	950231	949989	950208	950308	951553	0.000126799	0.000812814	0.228
AT5G05080	1500325	1500784	1500419	1500784	1499969	1500083	0.00478526	0.0251856	0.224
AT4G35785	16953724	16953890	16953853	16953890	16953522	16953592	8.17105e-05	0.000539937	0.222
AT3G52260	19384455	19384525	19384459	19384525	19383915	19384000	2.49859e-62	8.14756e-61	0.218
AT3G05380	1539581	1539763	1539581	1539728	1540549	1540660	0.00338894	0.0185526	0.216
AT4G32730	15790132	15790584	15790132	15790569	15790955	15791109	6.00711e-29	1.25148e-27	0.214
AT2G30740	13095308	13096142	13095308	13095983	13096351	13096492	0.00187897	0.0106357	0.213
AT1G08230	2586097	2586519	2586288	2586519	2584799	2585084	9.27337e-232	1.15917e-229	0.212
AT1G03160	764698	764931	764698	764831	765024	765255	1.14101e-09	1.14867e-08	0.212
AT1G01220	91742	92089	91742	92070	92269	92933	0.0019947	0.0112483	0.211
AT2G43410	18029568	18031255	18030719	18031255	18029105	18029348	0	0	0.205
AT3G01310	101513	101660	101531	101660	101296	101356	0.00100331	0.00585589	0.205
AT2G26590	11314984	11315524	11315019	11315524	11314684	11314742	2.00605e-34	4.55921e-33	0.199
AT4G19160	10478243	10478347	10478243	10478321	10478540	10478904	1.88671e-10	1.97906e-09	0.196
AT1G15490	5323152	5323895	5323157	5323895	5322652	5322960	0.000166421	0.00105776	0.196
AT1G58410	21704637	21704982	21704788	21704982	21703381	21704263	8.27763e-20	1.24165e-18	0.193
AT5G10745	3396729	3396889	3396729	3396811	3397644	3397712	8.00933e-35	1.84831e-33	0.192
AT5G15510	5036175	5036281	5036175	5036270	5036478	5036824	1.26434e-18	1.78916e-17	0.191
AT5G37380	14819034	14819105	14819062	14819105	14816744	14818453	1.67226e-25	3.13549e-24	0.181
AT1G47550	17462053	17462227	17462053	17462224	17462308	17462388	1.35715e-19	2.01557e-18	0.18
AT5G53550	21755250	21755725	21755250	21755558	21755823	21755903	0	0	0.176
AT4G30820	15007106	15007268	15007106	15007211	15007601	15007675	3.35742e-12	3.84438e-11	0.176
AT4G35785	16953703	16953890	16953853	16953890	16953522	16953592	1.63521e-06	1.29778e-05	0.176
AT4G32900	15879537	15879623	15879545	15879623	15879345	15879418	1.44114e-27	2.84435e-26	0.173
AT4G20350	10988388	10988486	10988388	10988411	10988563	10988624	0.00012017	0.000773629	0.169
AT5G44750	18056513	18056585	18056513	18056573	18056667	18056754	5.25679e-07	4.38065e-06	0.167
AT4G13100	7637657	7637726	7637662	7637726	7637036	7637529	1.5292e-06	1.22011e-05	0.167
AT2G45500	18752149	18752241	18752161	18752241	18752007	18752030	0.00346982	0.0188577	0.166
AT1G09470	3057302	3057543	3057328	3057543	3056760	3057047	2.32948e-13	2.84083e-12	0.165
AT4G17330	9697322	9697422	9697349	9697422	9695578	9697182	0.00294309	0.0162902	0.165
AT2G35550	14929242	14929448	14929242	14929401	14929889	14930898	0.00739671	0.0379968	0.165
AT4G15090	8614059	8614344	8614059	8614273	8614692	8616929	3.15078e-11	3.44976e-10	0.164
AT3G59640	22028648	22028878	22028648	22028834	22029058	22029364	8.42256e-96	3.71584e-94	0.159
AT3G26890	9911367	9911768	9911414	9911768	9909317	9910792	2.3016e-31	5.00348e-30	0.158
AT5G09230	2872304	2872361	2872304	2872350	2872459	2872620	8.10647e-05	0.00053804	0.157
AT1G49980	18511848	18511998	18511848	18511962	18512089	18512512	5.54498e-29	1.17148e-27	0.154
AT1G03070	729829	730056	729829	730023	730139	730415	3.81399e-38	9.08094e-37	0.152
AT5G60022	24167445	24168126	24168033	24168126	24167140	24167331	7.82006e-15	9.94075e-14	0.152
AT1G55500	20722145	20722308	20722145	20722292	20722393	20722856	2.42981e-269	3.64472e-267	0.15
AT2G02410	632639	632904	632639	632874	633208	633280	8.39826e-38	1.96834e-36	0.149
AT5G48610	19713874	19714879	19713874	19714760	19715052	19716059	0.00151224	0.00865787	0.148
AT3G45050	16477019	16477165	16477019	16477128	16477299	16477524	1.2928e-22	2.25488e-21	0.146
AT1G30640	10860618	10861156	10860618	10860852	10861261	10861520	1.07223e-07	9.51686e-07	0.146
AT1G67500	25294487	25294841	25294657	25294841	25292788	25294409	0.00140109	0.0080832	0.144
AT1G60505	22295612	22297374	22295633	22297374	22294361	22295139	1.2964e-05	9.17265e-05	0.141
AT3G44740	16297397	16297970	16297561	16297970	16297173	16297317	0.000498032	0.00298819	0.135
AT1G45248	17164615	17164779	17164670	17164779	17164196	17164250	1.36692e-22	2.35677e-21	0.13
AT5G61330	24660319	24661241	24660904	24661241	24660022	24660120	0	0	0.126
AT5G52530	21317129	21318009	21317129	21317514	21318160	21318397	1.68124e-06	1.3273e-05	0.126
AT1G05230	1518144	1518226	1518180	1518226	1516782	1517057	6.88043e-16	9.05319e-15	0.125
AT4G22120	11719398	11719807	11719461	11719807	11718830	11719164	6.9624e-09	6.5683e-08	0.123
AT2G16640	7215306	7215617	7215479	7215617	7211393	7215126	1.29077e-11	1.45575e-10	0.12
AT1G63150	23419293	23421321	23419293	23421305	23421456	23421714	4.51378e-07	3.7825e-06	0.12
AT3G15980	5411964	5412194	5412007	5412194	5411666	5411718	4.90422e-53	1.38799e-51	0.119
AT2G26770	11407822	11407884	11407856	11407884	11407461	11407748	5.2953e-13	6.35436e-12	0.119
AT2G39730	16571179	16571472	16571190	16571472	16570745	16571066	1.27483e-70	4.55297e-69	0.116
AT1G72560	27324957	27325115	27324982	27325115	27324816	27324871	1.5409e-28	3.16623e-27	0.116
AT1G80690	30329880	30330180	30329892	30330180	30329038	30329545	1.08676e-20	1.69806e-19	0.116
AT1G58350	21667179	21667629	21667463	21667629	21666654	21667007	1.86343e-51	5.17618e-50	0.115
AT5G15070	4876827	4876984	4876827	4876966	4877138	4877198	1.15653e-05	8.26093e-05	0.114
AT5G65685	26275685	26276606	26275748	26276606	26275480	26275514	0.00219219	0.0123157	0.114
AT3G07360	2355173	2355412	2355173	2355337	2355521	2356761	6.94302e-07	5.75389e-06	0.112
AT4G20350	10988717	10988760	10988717	10988756	10988855	10988968	0.00337651	0.0185522	0.109
AT4G01960	852719	853329	852974	853329	851933	852553	9.6598e-217	1.03498e-214	0.108
AT1G71280	26870875	26871086	26870886	26871086	26870689	26870796	0.000373289	0.00228544	0.108
AT4G11460	6965837	6966057	6965837	6966048	6966126	6966364	0.000399732	0.00242752	0.107
AT3G02600	551183	551847	551183	551584	552930	553152	2.50928e-18	3.45314e-17	0.106
AT1G61010	22474629	22476597	22474929	22476597	22474266	22474547	3.59539e-06	2.73761e-05	0.106
AT1G06630	2027605	2027962	2027605	2027805	2028052	2028976	3.88634e-07	3.29351e-06	0.105
AT2G43760	18132483	18132788	18132483	18132693	18133188	18134068	0.00342631	0.018689	0.105
AT1G80040	30110696	30111284	30110880	30111284	30110306	30110621	6.05869e-127	3.4954e-125	0.104
AT5G42870	17187281	17187811	17187296	17187811	17187127	17187201	5.61075e-23	1.00192e-21	0.104
AT1G16270	5562860	5563364	5562860	5563200	5563717	5566376	8.85815e-06	6.41895e-05	0.104
AT3G08720	2650721	2651231	2651084	2651231	2649783	2650613	4.65622e-06	3.49217e-05	0.103
AT4G15090	8614066	8614486	8614066	8614449	8614692	8616929	0.000651911	0.00388042	0.102
AT2G26600	11316345	11316793	11316345	11316613	11316998	11318038	0.00909952	0.0462687	0.101
AT3G01150	53845	53958	53845	53911	54128	54544	3.68012e-82	1.45268e-80	0.1
AT1G49980	18511848	18511993	18511848	18511962	18512089	18512512	1.04831e-06	8.59271e-06	0.1
AT1G49980	18511848	18511998	18511848	18511993	18512089	18512512	0.00500349	0.0262421	0.098
AT4G00420	184051	184469	184249	184469	183299	183379	3.25278e-12	3.7532e-11	0.095
AT1G27630	9611548	9612429	9611548	9611876	9612589	9612671	1.06098e-10	1.12075e-09	0.095
AT3G26100	9536858	9537827	9536858	9537402	9537904	9537956	9.53397e-106	4.76699e-104	0.094
AT1G67700	25375569	25375726	25375569	25375712	25375803	25376050	3.51029e-05	0.000241534	0.094
AT1G52100	19385232	19385602	19385479	19385602	19384925	19385140	4.14694e-22	7.06865e-21	0.093
AT2G41150	17154892	17155026	17154892	17154995	17155097	17155327	2.07827e-09	2.03752e-08	0.087
AT5G20300	6856212	6856340	6856217	6856340	6853415	6855810	7.24803e-06	5.32943e-05	0.087
AT1G13880	4748872	4749201	4748872	4749046	4749591	4749747	0.000257394	0.00159542	0.086
AT4G16695	9394420	9394573	9394420	9394569	9395060	9395142	8.30646e-06	6.04839e-05	0.085
AT4G01510	642942	642990	642942	642979	643086	643176	3.47829e-15	4.45935e-14	0.083
AT3G52340	19406852	19407274	19406852	19407119	19407406	19407471	3.17314e-14	3.96643e-13	0.083
AT4G40030	18556506	18556904	18556743	18556904	18556345	18556417	6.58278e-08	5.98435e-07	0.083
AT5G43930	17677787	17677876	17677787	17677872	17678107	17678216	0.000102387	0.000667744	0.082
AT4G17150	9638738	9638824	9638738	9638820	9638925	9639029	7.03924e-08	6.36076e-07	0.08
AT4G40030	18556501	18556904	18556743	18556904	18556345	18556417	3.97485e-07	3.34959e-06	0.08
AT1G56520	21178439	21179077	21178450	21179077	21176920	21178025	0.000185969	0.00117207	0.08
AT3G07300	2326718	2327012	2326724	2327012	2326090	2326220	2.38755e-07	2.08216e-06	0.078
AT2G27490	11749960	11750488	11749974	11750488	11748901	11749091	7.08301e-13	8.43216e-12	0.076
AT4G30820	15007072	15007516	15007072	15007211	15007601	15007675	5.77586e-05	0.000390261	0.073
AT1G67180	25129657	25129976	25129657	25129816	25130096	25130448	0.000383207	0.00233663	0.072
AT1G14380	4921294	4921596	4921467	4921596	4920671	4920804	1.33722e-06	1.09012e-05	0.071
AT3G02600	551704	552529	551704	551847	552930	553152	0.00551219	0.0287093	0.071
AT1G10095	3298112	3298390	3298339	3298390	3297755	3297992	1.50012e-12	1.7718e-11	0.07
AT4G34265	16402616	16402780	16402616	16402735	16402957	16403022	3.10872e-07	2.67993e-06	0.068
AT4G19670	10701503	10702174	10701833	10702174	10700919	10701424	0.000889387	0.00523169	0.067
AT5G08570	2777999	2778275	2777999	2778121	2778409	2778690	2.87141e-19	4.14146e-18	0.066
AT2G38780	16213255	16213480	16213255	16213322	16213589	16213683	7.69094e-11	8.2403e-10	0.066
AT5G05670	1698022	1698191	1698066	1698191	1697392	1697576	0.00350668	0.0189892	0.063
AT3G52072	19314052	19314213	19314090	19314213	19313233	19313836	0.00948591	0.0480705	-0.023
AT2G38920	16249218	16249470	16249246	16249470	16248985	16249123	3.00462e-09	2.92658e-08	-0.054
AT5G19430	6553930	6554214	6553930	6554072	6554507	6554638	0.000764277	0.00451345	-0.054
AT1G61040	22483103	22483637	22483103	22483597	22483764	22485969	0.00454992	0.0242017	-0.054
AT2G43070	17913589	17913762	17913607	17913762	17913212	17913392	0.00517739	0.0270595	-0.061
AT2G38995	16281958	16283200	16281958	16282354	16283314	16283381	3.43585e-09	3.32502e-08	-0.062
AT2G05590	2068558	2068651	2068558	2068646	2068737	2068822	6.35958e-06	4.72246e-05	-0.064
AT4G32010	15481900	15482427	15481900	15482415	15482516	15482613	0.00297755	0.0164203	-0.064
AT5G06670	2055285	2055575	2055366	2055575	2054789	2055047	1.60534e-32	3.54119e-31	-0.065
AT1G55810	20860506	20860831	20860506	20860710	20861270	20861414	0.00562829	0.0292126	-0.067
AT1G70610	26622658	26622797	26622658	26622786	26622940	26622983	0.00292316	0.0162398	-0.069
AT3G26700	9809581	9810425	9809581	9809892	9810589	9810819	0.00410595	0.0219179	-0.069
AT2G36060	15143474	15143617	15143477	15143617	15143225	15143351	2.84488e-12	3.308e-11	-0.076
AT5G48545	19676967	19677600	19676967	19677034	19677693	19677747	1.73321e-08	1.60483e-07	-0.076
AT1G05230	1513824	1513920	1513830	1513920	1513373	1513744	2.08725e-06	1.63066e-05	-0.076
AT2G43920	18190428	18190691	18190560	18190691	18190253	18190340	2.77935e-06	2.14899e-05	-0.076
AT4G01600	693413	693515	693413	693500	693612	693890	8.38086e-11	8.9158e-10	-0.079
AT5G35330	13525620	13525834	13525641	13525834	13524824	13525279	4.22001e-06	3.19697e-05	-0.079
AT5G66050	26412578	26412670	26412592	26412670	26412457	26412497	0.0068084	0.0350948	-0.083
AT1G55110	20562788	20563269	20563085	20563269	20562408	20562629	2.61784e-12	3.06778e-11	-0.084
AT2G39950	16678966	16679772	16679656	16679772	16678034	16678278	1.00431e-26	1.95644e-25	-0.087
AT2G36000	15117014	15118220	15117014	15118116	15118312	15119043	3.18687e-20	4.87787e-19	-0.091
AT3G28956	10981034	10981187	10981114	10981187	10980400	10980932	2.32619e-15	3.03416e-14	-0.091
AT2G21510	9211067	9211169	9211088	9211169	9210629	9210936	1.1467e-21	1.89017e-20	-0.092
AT2G46830	19246322	19246751	19246322	19246384	19246862	19247057	4.0064e-73	1.46576e-71	-0.093
AT5G63120	25319642	25320163	25319936	25320163	25319180	25319414	1.77175e-09	1.74844e-08	-0.093
AT5G06120	1844736	1844803	1844736	1844766	1845291	1845549	0.000172279	0.00109037	-0.098
AT1G60440	22268316	22268586	22268539	22268586	22267771	22267891	0.000682624	0.00404718	-0.099
AT5G58140	23524129	23524549	23524129	23524545	23524722	23525279	0.0045861	0.0243079	-0.099
AT2G28760	12338739	12338933	12338769	12338933	12338558	12338644	2.46503e-15	3.18755e-14	-0.101
AT1G01040	27371	27536	27371	27533	27617	27713	0.00134337	0.00778014	-0.102
AT4G10430	6455374	6455883	6455796	6455883	6454812	6455241	0.00596359	0.0308462	-0.103
AT1G07745	2401343	2401446	2401355	2401446	2401187	2401258	0.000341049	0.00209661	-0.105
AT1G48460	17911783	17912113	17911783	17912002	17912473	17912814	0.00259832	0.0145429	-0.105
AT5G65050	25982253	25984738	25982253	25982599	25984940	25985002	2.25114e-19	3.31049e-18	-0.106
AT5G57565	23311213	23311285	23311213	23311241	23311383	23311855	2.82956e-19	4.12072e-18	-0.108
AT3G24495	8913380	8913803	8913403	8913803	8913200	8913297	4.26506e-09	4.0749e-08	-0.109
AT5G06120	1844736	1844824	1844736	1844766	1845291	1845549	0.000299536	0.00184899	-0.109
AT2G31110	13258893	13259052	13258915	13259052	13258328	13258813	2.53468e-21	4.04471e-20	-0.11
AT2G35840	15053482	15054011	15053482	15053647	15054083	15054383	3.16149e-20	4.87787e-19	-0.111
AT2G20850	8976108	8976742	8976331	8976742	8975871	8976028	1.86367e-86	7.76528e-85	-0.113
AT4G14385	8287516	8288148	8288078	8288148	8287378	8287430	5.38933e-09	5.11645e-08	-0.116
AT1G09530	3076458	3076808	3076458	3076748	3077172	3077286	1.03716e-23	1.87438e-22	-0.119
AT3G19670	6837273	6837505	6837445	6837505	6836549	6836696	1.44434e-11	1.6168e-10	-0.122
AT3G29644	11500666	11501419	11501158	11501419	11499624	11499687	1.17329e-05	8.34095e-05	-0.122
AT4G13330	7753737	7754912	7754228	7754912	7753259	7753633	7.50444e-23	1.32431e-21	-0.123
AT5G66005	26398909	26399001	26398913	26399001	26398726	26398817	0.00111732	0.00649605	-0.123
AT5G48220	19549797	19550226	19549797	19550055	19550375	19550789	6.14946e-176	4.61209e-174	-0.127
AT1G31300	11193624	11193980	11193624	11193838	11194237	11194448	4.01295e-11	4.36191e-10	-0.127
AT4G13040	7614559	7614668	7614559	7614615	7614767	7614948	7.61981e-61	2.43186e-59	-0.128
AT3G27470	10163030	10163270	10163030	10163170	10163691	10163811	3.15424e-16	4.18704e-15	-0.128
AT5G02860	653985	657003	653985	656619	657216	657561	4.60664e-05	0.000314089	-0.128
AT5G27970	10013257	10013441	10013257	10013405	10013504	10013679	5.26728e-50	1.43653e-48	-0.129
AT3G54500	20178157	20178491	20178160	20178491	20177934	20178064	4.8744e-21	7.69642e-20	-0.13
AT1G12400	4221778	4222010	4221778	4221934	4222286	4222330	2.8582e-153	1.86404e-151	-0.131
AT4G34265	16402957	16403022	16402957	16403009	16403454	16403823	2.48015e-98	1.12734e-96	-0.131
AT5G27540	9722415	9722622	9722415	9722581	9722809	9723036	1.30815e-56	3.8475e-55	-0.131
AT5G51100	20773751	20773992	20773873	20773992	20773624	20773648	1.76997e-11	1.96664e-10	-0.135
AT5G37850	15065299	15065512	15065299	15065479	15065604	15065701	1.29675e-58	3.96964e-57	-0.138
AT1G54360	20291301	20291378	20291301	20291357	20291457	20291595	2.98844e-06	2.2988e-05	-0.139
AT1G26260	9086804	9087046	9086804	9086897	9087152	9087762	1.02074e-09	1.04157e-08	-0.141
AT1G24260	8594806	8594891	8594809	8594891	8594629	8594697	3.05396e-07	2.64794e-06	-0.141
AT1G05230	1517148	1518226	1518144	1518226	1516782	1517057	3.30985e-06	2.53305e-05	-0.143
AT4G01450	609567	609955	609567	609857	610044	610196	5.05412e-28	1.01082e-26	-0.151
AT1G18950	6550477	6550681	6550477	6550669	6550762	6552108	0.000536269	0.00320479	-0.151
AT2G36792	15420064	15421504	15420064	15421484	15421583	15422088	1.78064e-05	0.000124811	-0.152
AT5G44870	18114460	18115129	18114460	18115041	18115214	18116529	0.000240067	0.0014957	-0.153
AT3G57050	21114161	21114330	21114206	21114330	21113943	21114059	2.36058e-105	1.14222e-103	-0.162
AT3G19460	6748758	6748909	6748758	6748904	6748990	6749307	3.73108e-25	6.90941e-24	-0.162
AT5G54670	22209402	22209691	22209402	22209572	22209852	22210106	6.3605e-05	0.000424033	-0.164
AT2G02080	521432	521707	521618	521707	520976	521205	1.54237e-05	0.000108617	-0.165
AT1G02960	667372	667641	667540	667641	667150	667281	6.54006e-118	3.38279e-116	-0.17
AT5G05550	1639453	1640960	1639823	1640960	1638999	1639357	6.86353e-22	1.15677e-20	-0.172
AT5G04220	1157351	1157452	1157377	1157452	1157188	1157265	0.000135708	0.000866223	-0.174
AT5G51100	20773624	20773992	20773873	20773992	20773234	20773557	2.14755e-18	2.98271e-17	-0.179
AT2G25710	10952776	10953223	10952776	10952830	10953477	10953626	3.4531e-08	3.1777e-07	-0.185
AT1G77080	28955533	28958391	28955533	28955863	28958601	28958663	1.92423e-06	1.51118e-05	-0.186
AT5G49990	20341746	20342035	20341766	20342035	20341090	20341197	5.21079e-08	4.76597e-07	-0.19
AT3G62750	23214746	23214944	23214746	23214796	23215039	23215111	4.77646e-44	1.23529e-42	-0.191
AT2G47410	19449671	19449829	19449671	19449826	19450266	19450503	1.45209e-25	2.75714e-24	-0.191
AT2G06025	2351394	2351548	2351394	2351447	2351671	2351748	1.05892e-272	1.76486e-270	-0.192
AT5G62090	24938919	24939239	24939072	24939239	24937616	24938622	0.00166405	0.00945482	-0.192
AT5G01660	248875	249207	248979	249207	248324	248443	0.00745779	0.0381798	-0.193
AT4G09680	6118501	6118572	6118501	6118564	6118673	6118751	3.69969e-07	3.15314e-06	-0.194
AT1G62540	23154452	23154588	23154452	23154534	23154663	23154837	0.000485696	0.00292588	-0.196
AT1G10890	3627996	3628972	3627996	3628229	3629097	3629304	3.36171e-103	1.5758e-101	-0.203
AT5G11210	3571813	3572276	3571869	3572276	3571107	3571668	8.72027e-44	2.21702e-42	-0.203
AT4G17310	9685665	9686024	9685976	9686024	9685200	9685454	1.57148e-07	1.3866e-06	-0.203
AT2G13800	5753497	5753777	5753497	5753639	5753933	5754077	4.36623e-06	3.29113e-05	-0.204
AT1G05950	1804951	1805106	1804962	1805106	1804815	1804882	5.76375e-63	1.92125e-61	-0.208
AT2G43760	18132483	18133081	18132483	18132788	18133188	18134068	4.21087e-09	4.04892e-08	-0.216
AT5G55100	22363849	22364235	22364074	22364235	22362891	22363626	9.43347e-09	8.84387e-08	-0.219
AT5G43270	17362817	17363678	17362901	17363678	17361499	17362163	2.30341e-21	3.71518e-20	-0.223
AT4G30820	15006493	15007516	15006493	15006702	15007601	15007675	0.000895638	0.00524788	-0.229
AT3G20070	7006705	7006941	7006733	7006941	7006577	7006635	2.23947e-64	7.81209e-63	-0.23
AT1G78690	29596982	29597235	29596982	29597190	29597315	29597446	0.00356199	0.0192194	-0.23
AT5G11210	3571759	3572276	3571869	3572276	3571064	3571668	0.00156311	0.00891509	-0.237
AT4G31870	15410808	15410884	15410808	15410870	15410967	15411086	1.35506e-87	5.8074e-86	-0.242
AT5G65440	26151421	26151806	26151421	26151747	26151996	26152050	0.00799291	0.0407802	-0.244
AT1G76970	28924570	28924900	28924744	28924900	28924397	28924496	1.12526e-09	1.14047e-08	-0.245
AT3G14010	4638722	4638938	4638722	4638932	4639006	4639107	0	0	-0.247
AT1G26208	9067380	9068685	9067487	9068685	9066318	9067301	3.33873e-07	2.86177e-06	-0.247
AT3G15980	5412046	5412194	5412061	5412194	5411666	5411718	8.66867e-17	1.17144e-15	-0.249
AT2G41880	17476473	17476729	17476473	17476609	17476808	17476899	2.03758e-16	2.7289e-15	-0.249
AT1G49980	18508710	18509088	18508710	18508884	18509176	18509277	1.1729e-09	1.1729e-08	-0.249
AT2G46270	19002054	19002230	19002054	19002161	19002321	19002399	0	0	-0.255
AT5G65685	26275328	26275514	26275480	26275514	26275107	26275236	2.50887e-64	8.55297e-63	-0.256
AT4G30820	15007106	15007516	15007106	15007268	15007601	15007675	1.52231e-09	1.51223e-08	-0.256
AT2G23985	10204801	10205474	10204801	10205241	10205622	10206522	1.96585e-21	3.2052e-20	-0.261
AT4G30820	15006493	15007211	15006493	15006702	15007601	15007675	2.3351e-07	2.04833e-06	-0.269
AT3G02460	507269	507616	507269	507467	507689	507788	2.28685e-39	5.53271e-38	-0.271
AT1G79700	29993079	29993404	29993321	29993404	29992637	29992726	2.67916e-13	3.24092e-12	-0.273
AT3G50190	18609743	18610432	18610004	18610432	18609068	18609597	0.00468417	0.0247403	-0.28
AT4G32850	15853669	15853960	15853669	15853753	15854043	15854241	3.99242e-161	2.7221e-159	-0.283
AT1G34065	12400964	12401036	12400985	12401036	12400828	12400883	3.31521e-34	7.42211e-33	-0.296
AT1G44125	16783482	16783921	16783690	16783921	16783003	16783197	6.71476e-18	9.15649e-17	-0.309
AT1G20060	6952652	6952745	6952655	6952745	6952478	6952571	4.9496e-10	5.15583e-09	-0.317
AT3G42670	14760428	14760629	14760537	14760629	14760036	14760131	7.60555e-07	6.26831e-06	-0.328
AT3G20200	7050126	7050888	7050126	7050844	7050957	7051030	1.70952e-138	1.06845e-136	-0.337
AT2G39830	16623306	16623488	16623333	16623488	16622429	16622517	6.71131e-14	8.3198e-13	-0.338
AT5G49305	19991349	19991580	19991483	19991580	19991149	19991260	4.94884e-05	0.000335894	-0.338
AT1G59750	21982823	21982995	21982823	21982989	21983080	21983541	9.20052e-246	1.25462e-243	-0.347
AT5G56250	22772601	22773021	22772801	22773021	22771741	22771986	1.88176e-197	1.76415e-195	-0.354
AT3G13580	4433152	4433596	4433152	4433342	4433806	4433988	3.08084e-11	3.39799e-10	-0.358
AT2G02765	777400	777576	777463	777576	777250	777318	0	0	-0.364
AT3G03180	733383	733757	733383	733561	733842	733923	7.19802e-128	4.31881e-126	-0.375
AT1G58007	21447220	21447502	21447251	21447502	21446834	21447082	7.85415e-06	5.74694e-05	-0.375
AT2G35738	15023486	15023810	15023486	15023648	15023883	15024001	7.24118e-75	2.71544e-73	-0.381
AT3G57470	21275499	21275667	21275591	21275667	21275337	21275405	9.5209e-10	9.78175e-09	-0.424
AT1G14380	4921174	4921596	4921294	4921596	4920671	4920804	0.000222532	0.00139665	-0.432
AT4G04710	2391266	2391440	2391272	2391440	2391051	2391179	0.00375975	0.0201415	-0.5
AT5G04690	1351593	1352085	1351635	1352085	1351350	1351503	1.36561e-18	1.9144e-17	-0.532
AT5G04680	1348043	1348535	1348085	1348535	1347812	1347965	2.35646e-26	4.53165e-25	-0.55
AT5G20720	7014668	7014916	7014668	7014894	7015009	7015188	6.95292e-20	1.05347e-18	-0.561
AT2G23985	10204801	10205501	10204801	10205241	10205622	10205693	4.02363e-19	5.74804e-18	-0.58
AT5G51100	20773751	20773992	20773873	20773992	20773234	20773557	2.00443e-14	2.52659e-13	-0.587
AT1G54217	20245374	20245455	20245400	20245455	20244995	20245059	0.00010032	0.000657115	-0.65
AT2G33240	14089725	14089840	14089746	14089840	14089609	14089630	4.10087e-05	0.000280881	-1
