# Supplementary material for: MDF is a conserved splicing factor and modulates cell division and stress response in Arabidopsis
Source: Life Sci Alliance. 2022 Oct 20;6(1):e202201507. doi: 10.26508/lsa.202201507 (PMC9585968; doi:10.26508/lsa.202201507)
Supplement: Supplementary file 4 [file LSA-2022-01507_TableS4.xlsx]

## Sheet: Table S4. A3´SS events
Table S4. List of differential A3´SS events in mdf-1 vs WT
GeneID	longExonStart_0base	longExonEnd	shortES	shortEE	flankingES	flankingEE	PValue	FDR	IncLevelDifference
AT4G17470	9744368	9744503	9744368	9744499	9744773	9744860	4.45118e-05	0.000421105	1
AT4G16160	9157930	9158011	9157936	9158011	9157758	9157810	8.52509e-05	0.000766193	1
AT2G19910	8598376	8598424	8598376	8598397	8598524	8598668	1.40558e-12	2.35025e-11	0.804
AT3G46500	17121102	17121154	17121122	17121154	17120955	17121039	0.00222299	0.0160368	0.642
AT3G48900	18135063	18135218	18135081	18135218	18134621	18134722	8.25425e-16	1.54821e-14	0.622
AT3G13560	4427217	4427324	4427217	4427313	4427410	4428192	3.4731e-05	0.000335788	0.588
AT3G01130	44426	45212	44426	45209	45311	45377	0.000427235	0.00355809	0.588
AT3G56160	20839033	20839141	20839033	20839055	20839733	20839802	7.19326e-08	9.12697e-07	0.54
AT4G25600	13061118	13061203	13061145	13061203	13060911	13061036	1.64525e-15	3.00746e-14	0.477
AT5G58940	23798051	23798908	23798654	23798908	23797445	23797765	9.59902e-211	2.30057e-208	0.469
AT1G79480	29898016	29899099	29898016	29899096	29899188	29899604	8.85131e-28	2.41674e-26	0.449
AT2G46130	18957488	18957925	18957500	18957925	18957211	18957402	0.00467511	0.0319121	0.432
AT3G16700	5688438	5688889	5688826	5688889	5688064	5688230	1.43383e-10	2.19346e-09	0.398
AT5G07890	2519668	2519798	2519668	2519786	2519912	2519992	0.000595884	0.00485027	0.382
AT4G21660	11508308	11508668	11508308	11508386	11508826	11508934	0	0	0.376
AT5G37380	14816744	14819062	14816744	14818453	14819191	14819346	2.14967e-15	3.8965e-14	0.353
AT2G31130	13265447	13266175	13265447	13265570	13266294	13266565	0.00235399	0.0168131	0.351
AT5G03830	1018640	1018795	1018654	1018795	1018337	1018440	1.32417e-48	5.49278e-47	0.35
AT1G04490	1218281	1219633	1218281	1219352	1219793	1219980	0.0022457	0.0160929	0.35
AT1G07170	2200329	2201049	2200462	2201049	2200173	2200219	1.64211e-09	2.29367e-08	0.336
AT5G08560	2773023	2774245	2773023	2773854	2774403	2774604	1.22537e-31	3.43263e-30	0.333
AT1G48510	17936051	17936338	17936054	17936338	17935768	17935961	0.00036949	0.00310113	0.327
AT5G48950	19847062	19847435	19847131	19847435	19845998	19846514	2.62416e-14	4.60187e-13	0.318
AT2G38460	16103519	16103760	16103599	16103760	16103163	16103362	1.37515e-12	2.31733e-11	0.315
AT4G24610	12706906	12707091	12706906	12707079	12707452	12708424	1.54032e-95	1.84582e-93	0.314
AT3G19780	6871286	6871675	6871378	6871675	6870525	6870930	6.46182e-10	9.39033e-09	0.306
AT2G33680	14249385	14249456	14249399	14249456	14249223	14249297	2.07528e-06	2.36845e-05	0.294
AT2G12646	5168541	5168787	5168541	5168778	5168862	5169185	0.000110267	0.000974779	0.292
AT5G16350	5354071	5354190	5354131	5354190	5353856	5353923	0.000156461	0.00136083	0.29
AT2G35600	14944543	14944635	14944543	14944615	14945110	14945357	4.24404e-08	5.51469e-07	0.278
AT1G06580	2014002	2015694	2014002	2015691	2015869	2016255	4.05661e-56	1.82294e-54	0.274
AT4G11900	7150629	7150942	7150629	7150751	7151059	7151297	0.000584795	0.00479621	0.271
AT1G09840	3199380	3199694	3199380	3199619	3200035	3200103	2.57093e-06	2.9034e-05	0.269
AT4G38120	17893768	17893922	17893768	17893849	17894099	17894151	2.06824e-13	3.54063e-12	0.254
AT3G01710	260471	260546	260471	260537	260628	260687	4.54284e-11	7.10065e-10	0.253
AT3G07300	2327327	2327424	2327327	2327406	2327535	2327659	3.16232e-153	5.24702e-151	0.24
AT1G23110	8197498	8197752	8197498	8197747	8198070	8198331	9.14838e-05	0.000815416	0.24
AT2G20100	8681473	8682175	8681611	8682175	8680808	8680853	9.72856e-10	1.38056e-08	0.235
AT3G53270	19752427	19752683	19752427	19752580	19752994	19753280	1.28847e-19	2.72474e-18	0.228
AT4G27490	13739922	13740099	13739945	13740099	13739747	13739835	0.00537765	0.0363075	0.227
AT3G29644	11500666	11500771	11500666	11500727	11501158	11501419	1.62916e-44	6.27518e-43	0.224
AT5G12440	4041473	4041709	4041473	4041676	4042037	4042254	2.57953e-57	1.26456e-55	0.22
AT5G62165	24967694	24967882	24967840	24967882	24967327	24967427	1.61369e-08	2.16194e-07	0.219
AT4G27040	13574525	13574673	13574525	13574622	13574741	13574852	3.55237e-250	1.09464e-247	0.218
AT3G63180	23337761	23338097	23337761	23338073	23338186	23338253	6.30223e-08	8.04373e-07	0.214
AT5G04430	1251439	1251564	1251439	1251501	1252064	1252258	3.28574e-38	1.09036e-36	0.21
AT4G33130	15980116	15980200	15980116	15980197	15980346	15980443	6.92939e-12	1.12381e-10	0.209
AT4G31570	15298134	15303824	15298145	15303824	15297330	15297993	1.35091e-05	0.000142838	0.205
AT4G11900	7150629	7150942	7150629	7150780	7151059	7151297	2.93484e-94	3.33181e-92	0.203
AT2G43500	18062690	18063659	18062693	18063659	18062530	18062595	0.0013483	0.0101837	0.202
AT2G16990	7385434	7385547	7385515	7385547	7384137	7384249	0.00179916	0.0131552	0.2
AT2G20585	8866092	8866791	8866347	8866791	8865657	8865779	9.65492e-179	1.73547e-176	0.199
AT2G19920	8605805	8605880	8605805	8605877	8606081	8606196	4.57839e-05	0.000431249	0.191
AT5G43630	17526961	17527594	17527240	17527594	17526728	17526859	2.65121e-63	1.58852e-61	0.19
AT4G16710	9398774	9398991	9398787	9398991	9398402	9398722	1.32349e-05	0.000140629	0.19
AT3G05270	1502815	1503006	1502815	1502960	1503248	1503481	1.87509e-22	4.21308e-21	0.189
AT5G20450	6912486	6912683	6912486	6912654	6912769	6912811	6.16717e-19	1.2791e-17	0.189
AT3G60040	22177281	22178252	22177281	22178243	22178711	22178787	0.00676105	0.0451504	0.189
AT5G06120	1844736	1845549	1845291	1845549	1843936	1844184	3.5614e-05	0.000339909	0.186
AT3G56860	21048726	21050017	21048726	21049754	21050682	21052320	6.4866e-10	9.39033e-09	0.184
AT2G02765	777400	777576	777400	777547	777648	777829	1.31467e-17	2.65022e-16	0.183
AT1G28395	9969245	9969836	9969245	9969587	9970112	9970153	2.13627e-80	1.77228e-78	0.178
AT5G21970	7261989	7263644	7262049	7263644	7261522	7261764	2.8409e-06	3.17504e-05	0.178
AT1G52630	19607836	19607941	19607836	19607907	19608198	19608278	2.04264e-38	6.88432e-37	0.177
AT3G56860	21049348	21050491	21049348	21049754	21050682	21052320	1.15413e-133	1.77818e-131	0.174
AT2G47850	19596946	19597234	19597024	19597234	19596751	19596871	8.81895e-16	1.63987e-14	0.173
AT5G50240	20451631	20451902	20451640	20451902	20451227	20451493	0.00538636	0.0363075	0.172
AT4G30820	15007072	15007211	15007106	15007211	15006647	15006702	1.65022e-80	1.42381e-78	0.17
AT5G43990	17698503	17698705	17698517	17698705	17697841	17698094	6.73804e-05	0.000615846	0.169
AT4G16990	9559795	9560612	9560149	9560612	9558584	9558973	1.97376e-92	2.1287e-90	0.168
AT1G05590	1669676	1670660	1669850	1670660	1669349	1669527	2.06821e-07	2.46471e-06	0.168
AT2G02148	549139	549322	549139	549318	549531	549616	2.52891e-59	1.26857e-57	0.165
AT4G30560	14928876	14929484	14928876	14929465	14929613	14929717	1.4348e-13	2.49585e-12	0.165
AT5G60570	24348169	24350164	24348367	24350164	24347782	24348026	2.71153e-33	8.12328e-32	0.164
AT2G32250	13693381	13695479	13693584	13695479	13693104	13693270	6.24643e-08	8.01998e-07	0.162
AT4G14520	8341935	8342238	8342197	8342238	8341243	8341478	3.13951e-12	5.13025e-11	0.159
AT3G04030	1042699	1043606	1042699	1043588	1043771	1043841	1.46612e-40	5.10069e-39	0.158
AT2G46560	19122478	19125169	19122478	19125149	19125352	19125752	3.50266e-05	0.000335788	0.158
AT3G26020	9514037	9514192	9514079	9514192	9513644	9513854	3.43609e-61	1.90042e-59	0.155
AT3G09920	3042459	3043868	3042459	3043812	3044664	3044989	5.48972e-15	9.78622e-14	0.153
AT5G13590	4376106	4376494	4376106	4376419	4376578	4378550	1.92592e-05	0.000195953	0.153
AT3G09660	2962321	2962487	2962321	2962478	2962571	2962623	0.00118866	0.00915695	0.152
AT5G53020	21499794	21500829	21499888	21500829	21499290	21499440	8.20385e-51	3.46975e-49	0.15
AT4G13030	7607496	7607557	7607505	7607557	7607266	7607424	1.83607e-05	0.000189032	0.15
AT4G19670	10700919	10701424	10700919	10701365	10701833	10702174	0.000648722	0.0052408	0.15
AT2G31580	13444650	13444883	13444650	13444837	13445779	13445926	5.45745e-19	1.14289e-17	0.149
AT4G12790	7518847	7519081	7518847	7518955	7519325	7519578	8.62406e-06	9.25478e-05	0.142
AT2G17540	7630360	7631532	7630360	7631507	7631743	7631926	0.00277928	0.0197852	0.139
AT2G40770	17020500	17021342	17020500	17021317	17021518	17021606	0.00384552	0.026844	0.138
AT5G26680	9311445	9312304	9311445	9311956	9312660	9312715	1.57184e-25	3.89708e-24	0.134
AT4G25434	13004792	13004870	13004792	13004855	13005006	13005144	1.64873e-09	2.29367e-08	0.134
AT4G00440	198206	198579	198211	198579	197502	198112	5.49338e-05	0.000508551	0.133
AT4G16620	9359254	9359436	9359254	9359371	9359513	9359579	8.29893e-06	8.95039e-05	0.132
AT1G12710	4326738	4327529	4326738	4327403	4327740	4327859	9.04663e-05	0.000809693	0.131
AT1G72320	27232326	27232610	27232326	27232545	27232878	27233017	1.56742e-07	1.91013e-06	0.128
AT2G33980	14358179	14358279	14358179	14358270	14358373	14358571	4.58086e-18	9.4104e-17	0.127
AT3G56860	21048726	21050017	21048726	21049768	21050682	21052320	8.50984e-44	3.2203e-42	0.126
AT5G24760	8496171	8496760	8496171	8496494	8496865	8496903	6.00077e-07	7.07304e-06	0.124
AT4G34310	16415222	16416371	16415265	16416371	16413979	16414871	1.86693e-30	5.16279e-29	0.123
AT2G43160	17948797	17948918	17948826	17948918	17947799	17948270	1.39091e-08	1.88691e-07	0.122
AT5G64470	25777434	25777963	25777457	25777963	25777050	25777300	1.22027e-22	2.77065e-21	0.121
AT1G10095	3297755	3298244	3297755	3297992	3298339	3298390	3.23396e-05	0.000315641	0.121
AT5G24310	8274585	8274732	8274646	8274732	8273558	8273842	4.51518e-26	1.13247e-24	0.119
AT1G02840	628934	629321	629287	629321	628245	628469	1.57059e-98	1.9928e-96	0.116
AT1G55340	20652901	20653172	20652931	20653172	20652575	20652822	0.00105165	0.00818922	0.116
AT2G36010	15121389	15121448	15121395	15121448	15121239	15121291	1.56585e-12	2.57828e-11	0.115
AT5G53460	21709698	21709736	21709709	21709736	21709368	21709630	0.00151048	0.0112241	0.115
AT5G48775	19775790	19776071	19775875	19776071	19773315	19775661	7.66548e-08	9.66926e-07	0.114
AT2G30840	13135313	13135832	13135313	13135814	13135909	13136231	0.000162178	0.00140489	0.114
AT1G67850	25439024	25439223	25439053	25439223	25437913	25438272	1.448e-06	1.67023e-05	0.111
AT5G01230	94481	94708	94481	94531	94947	94997	3.4769e-67	2.20579e-65	0.11
AT3G52340	19407204	19407471	19407406	19407471	19406852	19407119	6.47301e-48	2.63439e-46	0.109
AT1G02840	628776	629321	629287	629321	628245	628469	5.09721e-67	3.14134e-65	0.108
AT2G04270	1475949	1476208	1475972	1476208	1475599	1475781	7.89037e-16	1.49294e-14	0.107
AT2G16900	7324736	7325159	7324736	7325029	7325250	7325411	2.32046e-35	7.15033e-34	0.106
AT5G62100	24941465	24942003	24941502	24942003	24941112	24941259	1.03539e-20	2.23334e-19	0.106
AT3G56860	21049348	21050491	21049348	21049768	21050682	21052320	0.00037832	0.00316293	0.106
AT2G26210	11157331	11157821	11157615	11157821	11157117	11157247	0.000165502	0.00142795	0.105
AT1G67850	25438865	25439223	25439053	25439223	25437913	25438272	5.37657e-15	9.66439e-14	0.103
AT2G18100	7871079	7871137	7871093	7871137	7870932	7871003	0.000980916	0.00769395	0.101
AT1G09840	3199380	3199694	3199380	3199623	3200035	3200103	1.64584e-36	5.14503e-35	0.1
AT1G09995	3262221	3263018	3262221	3262908	3263350	3263621	2.64245e-07	3.13174e-06	0.1
AT3G18930	6523378	6523776	6523378	6523742	6523948	6526044	5.54189e-05	0.000510849	0.1
AT1G13770	4723610	4723749	4723627	4723749	4723395	4723488	0.000102163	0.000906857	0.099
AT2G42670	17772209	17772416	17772209	17772413	17772498	17772652	2.82314e-10	4.19966e-09	0.095
AT4G26140	13244507	13244689	13244507	13244683	13244784	13244946	0.00018851	0.00161998	0.092
AT4G34310	16415205	16416371	16415265	16416371	16413979	16414871	3.90153e-25	9.35066e-24	0.091
AT5G37370	14814825	14815052	14814825	14814848	14815171	14816046	0.00123596	0.00945375	0.09
AT1G76440	28682821	28683044	28682821	28683009	28683672	28683785	1.47087e-08	1.98292e-07	0.088
AT4G22990	12049048	12049227	12049048	12049224	12049318	12049626	5.94332e-08	7.67649e-07	0.088
AT1G69610	26187192	26188058	26187203	26188058	26186712	26187108	4.39809e-05	0.000417916	0.086
AT3G55080	20414553	20414664	20414553	20414651	20414768	20414832	7.72957e-05	0.000703489	0.086
AT4G36870	17372827	17373930	17373135	17373930	17372310	17372371	0.00401224	0.0277384	0.086
AT1G62800	23256617	23256701	23256617	23256695	23256952	23257014	0.00224397	0.0160929	0.084
AT1G80770	30355423	30355569	30355460	30355569	30355024	30355353	1.76962e-10	2.66928e-09	0.081
AT3G49060	18189802	18189990	18189802	18189966	18190073	18190219	0.00111053	0.00861657	0.079
AT4G17640	9826343	9826453	9826358	9826453	9825991	9826216	9.35835e-32	2.72783e-30	0.075
AT1G31830	11418588	11420423	11418588	11420356	11420683	11420961	3.43308e-09	4.71665e-08	0.075
AT2G37340	15671560	15671818	15671560	15671600	15672224	15672338	0.00400743	0.0277384	0.075
AT3G54350	20125962	20126114	20125962	20126036	20126379	20126442	1.0033e-06	1.1635e-05	0.071
AT3G54750	20267575	20267729	20267575	20267726	20267809	20267892	0.00425652	0.0292399	0.071
AT4G18975	10393608	10393695	10393608	10393673	10393767	10393923	0.00154058	0.0113414	0.068
AT1G27752	9663958	9664053	9663969	9664053	9663087	9663149	3.96808e-22	8.82386e-21	0.067
AT4G25080	12878338	12878703	12878381	12878703	12877744	12878145	5.03872e-05	0.000469152	0.067
AT1G60200	22203492	22204553	22203492	22203749	22204826	22205400	0.00104349	0.00815509	0.065
AT4G05520	2805517	2805579	2805520	2805579	2805379	2805422	1.2585e-07	1.56913e-06	0.064
AT3G29760	11590237	11590423	11590237	11590376	11590501	11590568	1.2957e-07	1.60622e-06	0.057
AT3G53570	19863957	19864153	19863957	19864114	19864362	19864461	0.000765138	0.00613532	0.053
AT1G02080	380085	380174	380088	380174	379865	380003	0.00324791	0.0230452	-0.051
AT3G28030	10430686	10431355	10430718	10431355	10430180	10430606	0.00128237	0.00973968	-0.058
AT2G35510	14917352	14917967	14917352	14917432	14918092	14919308	0.00512834	0.0347857	-0.06
AT1G64110	23799367	23799438	23799367	23799432	23799521	23799613	1.79548e-60	9.68212e-59	-0.062
AT5G19660	6645317	6645503	6645317	6645470	6645610	6645739	1.65884e-09	2.29367e-08	-0.063
AT2G45670	18817042	18817220	18817042	18817206	18817386	18817446	0.00420774	0.0289971	-0.064
AT4G26300	13312195	13312270	13312195	13312266	13312647	13312785	0.000852219	0.00675822	-0.068
AT3G24840	9069269	9069341	9069272	9069341	9069099	9069186	0.00116629	0.00901677	-0.068
AT5G11510	3680319	3680504	3680392	3680504	3679747	3680075	1.36169e-24	3.22765e-23	-0.07
AT5G08130	2607049	2607387	2607049	2607384	2607498	2607594	7.88687e-05	0.000714789	-0.07
AT5G66850	26695567	26696171	26695567	26696142	26696300	26696380	2.07379e-11	3.26509e-10	-0.071
AT3G07590	2423453	2423794	2423602	2423794	2423298	2423375	3.57622e-24	8.29453e-23	-0.072
AT2G23985	10205449	10205474	10205461	10205474	10204801	10205241	2.38613e-05	0.00023939	-0.072
AT5G06800	2104818	2104888	2104833	2104888	2104699	2104739	0.000547278	0.00450564	-0.072
AT4G37680	17700985	17701481	17701223	17701481	17700633	17700885	3.04288e-05	0.000299703	-0.073
AT5G45510	18448937	18449446	18449020	18449446	18445186	18448755	0.00339943	0.0239627	-0.074
AT5G19400	6544361	6544496	6544380	6544496	6543377	6544285	8.87041e-46	3.54324e-44	-0.075
AT4G22970	12035459	12035700	12035459	12035691	12035772	12036002	2.1693e-25	5.2575e-24	-0.075
AT3G57470	21269732	21269855	21269732	21269833	21269935	21270022	1.73236e-07	2.09928e-06	-0.076
AT4G14385	8287347	8287544	8287347	8287430	8288078	8288148	0.00122816	0.00942754	-0.076
AT4G23330	12194196	12194403	12194257	12194403	12193963	12194112	0.00368687	0.02582	-0.08
AT5G48545	19677544	19677747	19677693	19677747	19676967	19677034	1.19685e-17	2.43547e-16	-0.081
AT5G42900	17198502	17198609	17198502	17198606	17198692	17198978	1.35135e-15	2.49133e-14	-0.081
AT5G43080	17294257	17294407	17294272	17294407	17294144	17294178	1.72198e-13	2.97145e-12	-0.081
AT1G80650	30315440	30316002	30315481	30316002	30315233	30315357	6.84407e-10	9.84177e-09	-0.082
AT1G27045	9392113	9392596	9392246	9392596	9391608	9392010	0.00664812	0.0445342	-0.082
AT4G30990	15089012	15089196	15089015	15089196	15088436	15088771	1.84036e-05	0.000189032	-0.083
AT4G02120	942473	942672	942609	942672	942202	942265	3.53194e-43	1.31352e-41	-0.084
AT5G22210	7359533	7360051	7359548	7360051	7358777	7358883	7.56144e-12	1.21717e-10	-0.087
AT2G16940	7345694	7346177	7345694	7345776	7346570	7347075	1.50078e-20	3.20514e-19	-0.088
AT3G44370	16034439	16034559	16034439	16034546	16034734	16035273	8.90655e-10	1.27228e-08	-0.088
AT4G12460	7391876	7393053	7392690	7393053	7391207	7391726	0.0019264	0.0139907	-0.089
AT4G33200	16005759	16005813	16005759	16005810	16006087	16006187	1.18213e-09	1.66657e-08	-0.09
AT1G07350	2258538	2258845	2258538	2258602	2259002	2259152	7.09854e-13	1.20563e-11	-0.091
AT4G20380	11005018	11005150	11005024	11005150	11004834	11004896	7.70589e-12	1.23123e-10	-0.091
AT4G21215	11312662	11312777	11312662	11312771	11313274	11313425	2.14887e-25	5.2575e-24	-0.092
AT1G71528	26939499	26940202	26939499	26940190	26940338	26942945	0.000275075	0.00233597	-0.092
AT1G29960	10495013	10495251	10495026	10495251	10494626	10494938	0.00135028	0.0101837	-0.093
AT4G17310	9685185	9685710	9685185	9685454	9685902	9686024	0.00151424	0.0112241	-0.095
AT2G26210	11157331	11157821	11157687	11157821	11157117	11157247	3.50035e-05	0.000335788	-0.097
AT1G03080	737232	737437	737232	737420	737561	737624	0.000604932	0.0049054	-0.097
AT1G06710	2056233	2056771	2056233	2056329	2056851	2057043	0.0009259	0.00731563	-0.097
AT4G37940	17836094	17836161	17836094	17836136	17836251	17836351	4.99578e-24	1.14637e-22	-0.099
AT2G05210	1891713	1891940	1891779	1891940	1891470	1891550	0.000329521	0.00277647	-0.099
AT4G33000	15926140	15926253	15926156	15926253	15925959	15926040	0.00156799	0.0115039	-0.099
AT4G16420	9264250	9264299	9264250	9264296	9264388	9264464	0.00150229	0.0112153	-0.101
AT1G05710	1716558	1716735	1716690	1716735	1716418	1716484	0.000322375	0.00272691	-0.102
AT4G09680	6121464	6122407	6122087	6122407	6121178	6121395	6.16987e-57	2.95742e-55	-0.104
AT5G06265	1906563	1906766	1906566	1906766	1905778	1906424	1.78788e-08	2.38053e-07	-0.104
AT2G26210	11157615	11157821	11157687	11157821	11157117	11157247	1.64966e-05	0.000171899	-0.104
AT1G33615	12193811	12194261	12193811	12193938	12194350	12194413	2.04609e-05	0.000207202	-0.104
AT3G46960	17296725	17296986	17296725	17296973	17297152	17297410	0.00218645	0.0158261	-0.105
AT3G17609	6024107	6024294	6024152	6024294	6023843	6024034	5.94854e-16	1.14563e-14	-0.106
AT2G13650	5689496	5690317	5689496	5689626	5690530	5690771	6.34069e-06	6.94258e-05	-0.106
AT1G02080	375121	375238	375124	375238	374582	374922	0.000114915	0.00101172	-0.106
AT1G06710	2056233	2056719	2056233	2056329	2056851	2057043	0.00342538	0.0240669	-0.107
AT2G41540	17326792	17327455	17326795	17327455	17326510	17326606	8.16909e-06	8.85464e-05	-0.108
AT1G02960	667150	667464	667150	667281	667540	667641	1.01489e-53	4.37823e-52	-0.109
AT5G23450	7908507	7909184	7908507	7909050	7909353	7909623	5.97144e-27	1.55186e-25	-0.109
AT3G56720	21013086	21013589	21013117	21013589	21012845	21012920	2.01579e-61	1.14423e-59	-0.11
AT2G22970	9778010	9778561	9778143	9778561	9777202	9777324	2.43556e-10	3.64827e-09	-0.11
AT1G26230	9074909	9075035	9074909	9075031	9075104	9075307	1.85904e-07	2.2402e-06	-0.11
AT3G60040	22177281	22178249	22177281	22178243	22178711	22178787	0.00093564	0.0073656	-0.11
AT2G26210	11157619	11157821	11157687	11157821	11157117	11157247	1.50736e-16	2.95581e-15	-0.111
AT1G18773	6475380	6475979	6475612	6475979	6475107	6475215	0.00570837	0.0383581	-0.111
AT2G45460	18738404	18738529	18738404	18738526	18738731	18738791	3.90124e-10	5.76368e-09	-0.113
AT1G12370	4207367	4207525	4207367	4207435	4207640	4207881	3.98911e-37	1.28426e-35	-0.115
AT4G02120	943578	943787	943706	943787	943410	943496	9.18087e-28	2.47539e-26	-0.119
AT4G27860	13875111	13875246	13875156	13875246	13874953	13875037	4.68089e-45	1.83576e-43	-0.121
AT3G08840	2680056	2680590	2680056	2680165	2680664	2680908	0.00184157	0.0134198	-0.121
AT1G22960	8127441	8127878	8127441	8127861	8127955	8130456	0.00458461	0.0313936	-0.121
AT1G02960	667150	667437	667150	667281	667540	667641	7.10546e-63	4.14229e-61	-0.125
AT4G28040	13940849	13941059	13940858	13941059	13940600	13940716	2.27675e-05	0.000229483	-0.125
AT1G22750	8052605	8052923	8052662	8052923	8052390	8052480	2.48583e-24	5.82819e-23	-0.126
AT3G25440	9224241	9225739	9224263	9225739	9223955	9224137	4.86222e-05	0.000455991	-0.126
AT5G05310	1573644	1573776	1573663	1573776	1573444	1573558	3.12018e-35	9.47919e-34	-0.127
AT2G30170	12880073	12880350	12880073	12880156	12880427	12880525	8.09773e-11	1.24763e-09	-0.127
AT5G24630	8435631	8435742	8435631	8435730	8435859	8436170	4.36038e-10	6.3982e-09	-0.128
AT5G65060	25990083	25990183	25990116	25990183	25989941	25990003	0.000533	0.00440491	-0.13
AT4G35785	16953522	16953890	16953522	16953592	16953969	16954119	9.37279e-57	4.39502e-55	-0.132
AT1G13450	4613285	4613889	4613285	4613516	4614197	4614236	1.52121e-12	2.52404e-11	-0.132
AT1G19025	6569379	6569600	6569440	6569600	6569197	6569303	3.61779e-06	4.02246e-05	-0.132
AT5G18240	6028284	6029327	6028284	6029309	6029622	6029692	0.000812748	0.00649296	-0.132
AT5G16420	5369777	5370242	5369798	5370242	5367970	5369691	6.31863e-16	1.20613e-14	-0.138
AT2G46320	19016766	19016842	19016782	19016842	19016391	19016514	0.00141706	0.0106502	-0.138
AT2G26030	11091329	11091798	11091329	11091783	11091864	11092005	2.45068e-251	8.81018e-249	-0.147
AT5G06960	2155660	2155807	2155676	2155807	2154745	2155045	1.00161e-59	5.14398e-58	-0.147
AT2G27790	11848912	11848993	11848912	11848973	11849063	11849147	0.000593817	0.00485027	-0.147
AT5G52580	21338669	21338795	21338687	21338795	21338546	21338598	5.99302e-186	1.29269e-183	-0.148
AT1G16930	5789929	5790907	5789950	5790907	5789678	5789853	3.57825e-08	4.67775e-07	-0.148
AT1G05870	1771384	1771814	1771384	1771757	1771891	1772533	2.76027e-06	3.101e-05	-0.149
AT1G07270	2229886	2229990	2229886	2229976	2230108	2230204	0.00150265	0.0112153	-0.15
AT1G10660	3532917	3533322	3532991	3533322	3532228	3532667	2.38613e-21	5.19888e-20	-0.151
AT4G04880	2466005	2466382	2466005	2466082	2466452	2466512	2.00069e-06	2.29547e-05	-0.151
AT3G16230	5500366	5500588	5500490	5500588	5500177	5500272	3.47969e-05	0.000335788	-0.151
AT2G37060	15576311	15576562	15576335	15576562	15575995	15576164	2.372e-06	2.69284e-05	-0.152
AT5G57270	23203347	23203390	23203347	23203375	23203497	23203899	0.000126716	0.00111108	-0.153
AT4G14880	8520017	8520066	8520017	8520063	8520243	8520521	0.00475559	0.032359	-0.153
AT5G50130	20392207	20392289	20392210	20392289	20391921	20392075	8.09296e-06	8.81642e-05	-0.154
AT3G62150	23013210	23013609	23013210	23013591	23013687	23014030	1.85949e-05	0.000190091	-0.159
AT3G07890	2518292	2518907	2518292	2518904	2518999	2519071	4.59811e-37	1.45855e-35	-0.16
AT4G33625	16153264	16153833	16153264	16153345	16154027	16154068	8.05068e-08	1.00961e-06	-0.16
AT2G22980	9782047	9782742	9782628	9782742	9781165	9781237	0.000430868	0.00357455	-0.161
AT1G23020	8152669	8152870	8152669	8152861	8152967	8153070	8.33985e-116	1.12432e-113	-0.162
AT4G00560	241024	241370	241024	241155	241458	241646	1.78044e-69	1.20013e-67	-0.162
AT1G26180	9055917	9056124	9056052	9056124	9055719	9055763	5.52401e-17	1.10327e-15	-0.164
AT2G24755	10548001	10548370	10548001	10548338	10548446	10548554	7.18595e-11	1.11512e-09	-0.166
AT5G24350	8301490	8301623	8301505	8301623	8301104	8301310	0.00153823	0.0113414	-0.166
AT3G14700	4940632	4941398	4940707	4941398	4940317	4940530	4.32964e-41	1.53099e-39	-0.17
AT4G24180	12550359	12551068	12550359	12551053	12551151	12551378	0.000686848	0.0055281	-0.172
AT4G18140	10048859	10049117	10048859	10049076	10049343	10049438	7.05856e-68	4.61373e-66	-0.175
AT4G21400	11399611	11399768	11399611	11399715	11399837	11400376	0.000196301	0.0016736	-0.176
AT1G80490	30264999	30265109	30264999	30265106	30265248	30265372	2.17762e-56	9.99387e-55	-0.18
AT4G21400	11399611	11399768	11399611	11399751	11399837	11400376	3.26467e-37	1.06695e-35	-0.18
AT3G28956	10981263	10981593	10981263	10981381	10982186	10982241	1.09668e-31	3.11256e-30	-0.18
AT1G31500	11276059	11276181	11276059	11276166	11276478	11276636	2.06967e-70	1.44009e-68	-0.182
AT3G04500	1212469	1212735	1212469	1212566	1212833	1212931	5.31677e-85	4.98621e-83	-0.183
AT5G46500	18857419	18857847	18857452	18857847	18856453	18857339	1.55158e-07	1.90156e-06	-0.184
AT1G23020	8152669	8152873	8152669	8152861	8152967	8153070	6.22035e-07	7.29201e-06	-0.184
AT5G16520	5395341	5395515	5395341	5395480	5395607	5395697	1.64197e-05	0.000171899	-0.185
AT2G02470	654336	654985	654363	654985	654135	654262	1.66072e-05	0.00017222	-0.187
AT5G26740	9292221	9292352	9292281	9292352	9291838	9292142	2.83703e-05	0.00028084	-0.187
AT5G18240	6028284	6029327	6028284	6029321	6029622	6029692	5.04605e-05	0.000469152	-0.188
AT4G31170	15153947	15154935	15153947	15154891	15155047	15155118	3.34074e-183	6.55088e-181	-0.196
AT2G17442	7575149	7575204	7575149	7575173	7575789	7575951	3.21907e-42	1.15725e-40	-0.198
AT1G29357	10273930	10275219	10273930	10275147	10275293	10275765	3.22119e-08	4.23664e-07	-0.201
AT4G17483	9748262	9748679	9748262	9748503	9748786	9749051	0.000155631	0.00135909	-0.208
AT3G26510	9710325	9711459	9710325	9711338	9712443	9712826	2.74499e-305	1.48023e-302	-0.209
AT3G21755	7666297	7667043	7666297	7666946	7667123	7669480	1.54109e-26	3.91073e-25	-0.209
AT1G30160	10606466	10607216	10606479	10607216	10606158	10606306	2.20337e-08	2.91575e-07	-0.209
AT5G49960	20324877	20324970	20324877	20324954	20325062	20325257	5.62634e-75	4.04534e-73	-0.211
AT4G15010	8574747	8574919	8574747	8574897	8575068	8575340	1.99077e-07	2.38561e-06	-0.211
AT1G16610	5677153	5677376	5677153	5677355	5677465	5677634	1.61532e-27	4.24909e-26	-0.217
AT5G43910	17667860	17667987	17667860	17667956	17668073	17668174	2.46042e-85	2.41233e-83	-0.218
AT1G09140	2943168	2943564	2943168	2943226	2944168	2944246	6.00275e-17	1.18788e-15	-0.222
AT1G01690	250013	250151	250016	250151	249773	249930	1.89641e-39	6.49296e-38	-0.223
AT1G48770	18041332	18041447	18041345	18041447	18040850	18040931	1.40068e-05	0.000147378	-0.224
AT1G12750	4347423	4347790	4347423	4347537	4348240	4348390	3.35211e-77	2.49327e-75	-0.225
AT2G25420	10819530	10819722	10819551	10819722	10819335	10819443	7.53752e-54	3.31805e-52	-0.228
AT2G20815	8961644	8961755	8961647	8961755	8961473	8961563	2.83834e-05	0.00028084	-0.23
AT2G41500	17307175	17307284	17307175	17307265	17307366	17307426	1.47432e-269	6.3602e-267	-0.234
AT1G79650	29974279	29974327	29974279	29974309	29974391	29974430	6.5865e-241	1.77588e-238	-0.234
AT4G35380	16821337	16821687	16821347	16821687	16819791	16821243	0.00338071	0.0239089	-0.244
AT3G02460	507556	507788	507689	507788	507269	507467	0	0	-0.246
AT5G61560	24754328	24754648	24754334	24754648	24754084	24754260	7.49682e-27	1.92508e-25	-0.246
AT1G52430	19533386	19533436	19533386	19533433	19533605	19533719	8.51011e-80	6.79863e-78	-0.261
AT5G01570	222243	222515	222265	222515	222067	222141	6.04213e-32	1.78533e-30	-0.261
AT4G30820	15007366	15007675	15007601	15007675	15006647	15007268	0.000836136	0.00665515	-0.265
AT3G59210	21889780	21890877	21889909	21890877	21889475	21889695	8.25272e-82	7.41713e-80	-0.271
AT3G22260	7873334	7873597	7873349	7873597	7873180	7873237	6.75946e-60	3.55614e-58	-0.271
AT5G64520	25790175	25790540	25790218	25790540	25789986	25790090	1.24238e-78	9.57074e-77	-0.272
AT5G43430	17454865	17455296	17454885	17455296	17454386	17454467	0.000192963	0.00165167	-0.272
AT3G54350	20126379	20126468	20126379	20126442	20126555	20126623	1.54372e-11	2.44839e-10	-0.275
AT4G30820	15007106	15007675	15007601	15007675	15006647	15006702	1.65545e-10	2.51466e-09	-0.277
AT1G70620	26629001	26629962	26629052	26629962	26628830	26628897	9.5626e-28	2.54649e-26	-0.28
AT3G09560	2937205	2938737	2937205	2938730	2939099	2939456	1.31779e-08	1.79903e-07	-0.286
AT5G11210	3572886	3574205	3572886	3574188	3574465	3574817	1.09066e-31	3.11256e-30	-0.296
AT5G64520	25790175	25790436	25790204	25790436	25789986	25790090	0.00393345	0.0273692	-0.296
AT2G38160	15986824	15987370	15986824	15987352	15987636	15987736	4.86949e-133	7.00233e-131	-0.297
AT5G48690	19747025	19747745	19747025	19747590	19747811	19747895	9.82182e-07	1.14517e-05	-0.306
AT1G34460	12600021	12600413	12600023	12600413	12599824	12599943	2.43077e-42	8.88672e-41	-0.324
AT1G27720	9646645	9646878	9646645	9646833	9647148	9647215	5.59915e-05	0.000513931	-0.333
AT3G15750	5335487	5335589	5335494	5335589	5335225	5335285	4.27991e-06	4.73424e-05	-0.336
AT2G41880	17476683	17476899	17476808	17476899	17476473	17476609	3.43611e-16	6.67721e-15	-0.344
AT1G68080	25518200	25518296	25518260	25518296	25518034	25518107	1.30901e-07	1.61344e-06	-0.345
AT4G34900	16626293	16626530	16626293	16626466	16626614	16626749	0	0	-0.346
AT2G23985	10205449	10206522	10205622	10206522	10204801	10205241	1.76132e-21	3.87671e-20	-0.349
AT1G75890	28494066	28494339	28494105	28494339	28493868	28493999	0.00126295	0.00962611	-0.376
AT1G44125	16783003	16783600	16783003	16783197	16783690	16783921	2.35223e-14	4.15882e-13	-0.387
AT2G30740	13095593	13096492	13095636	13096492	13095322	13095484	8.92944e-06	9.53505e-05	-0.393
AT2G32415	13763596	13763784	13763596	13763781	13763907	13764028	1.30325e-89	1.33862e-87	-0.395
AT1G27720	9646645	9646874	9646645	9646833	9647148	9647215	5.26353e-06	5.79257e-05	-0.5
AT4G16566	9333619	9334492	9333619	9334473	9334878	9334972	3.19498e-05	0.000313253	-0.5
AT3G56380	20906093	20906167	20906096	20906167	20905897	20905975	2.81073e-05	0.000280683	-1
AT4G20310	10962250	10962385	10962278	10962385	10962020	10962112	8.46582e-05	0.000764049	-1
