# Supplementary material for: MDF is a conserved splicing factor and modulates cell division and stress response in Arabidopsis
Source: Life Sci Alliance. 2022 Oct 20;6(1):e202201507. doi: 10.26508/lsa.202201507 (PMC9585968; doi:10.26508/lsa.202201507)
Supplement: Supplementary file 5 [file LSA-2022-01507_TableS5.xlsx]

## Sheet: Table S5. MXE events
Table S5. List of differential MXE events in mdf-1 vs WT
GeneID	1stExonStart_0base	1stExonEnd	2ndExonStart_0base	2ndExonEnd	upstreamES	upstreamEE	downstreamES	downstreamEE	PValue	FDR	IncLevelDifference
AT4G30820	15006647	15006702	15007106	15007211	15006484	15006557	15007601	15007675	1.38659e-07	1.12908e-06	0.329
AT1G53440	19947726	19947798	19947871	19947943	19947562	19947634	19948010	19948082	2.26806e-30	7.3874e-29	0.298
AT4G30820	15006647	15006702	15007106	15007516	15006484	15006557	15007601	15007675	6.28677e-60	7.16692e-58	0.232
AT5G09250	2875581	2875604	2875975	2876121	2875135	2875480	2876233	2876377	0.00525876	0.0230576	0.156
AT5G40210	16074470	16074663	16075445	16075559	16074202	16074364	16075749	16075815	1.74222e-16	3.05558e-15	0.151
AT5G42770	17152681	17152762	17153216	17153297	17152529	17152604	17153562	17153632	8.34252e-45	6.34032e-43	0.122
AT5G65970	26388740	26388781	26388864	26388914	26388353	26388669	26388993	26389082	1.86992e-08	1.70537e-07	0.106
AT5G02080	410161	410206	410563	410615	409945	410060	410720	410780	0.00515911	0.0230576	0.099
AT5G61880	24850547	24850600	24850909	24850997	24850315	24850431	24851134	24851262	6.34742e-20	1.31565e-18	0.093
AT2G17190	7478502	7478592	7478736	7478765	7478264	7478420	7479154	7479210	0.00137927	0.00734719	0.072
AT4G33650	16164034	16164127	16164266	16164359	16163624	16163734	16164427	16164565	0.00136614	0.00734719	0.068
AT5G65685	26275480	26275514	26275748	26275857	26275107	26275236	26277561	26278112	0.0002707	0.0016681	-0.055
AT3G25980	9503395	9503411	9503512	9503643	9503055	9503307	9503725	9503846	0.000124995	0.000791634	-0.056
AT1G45050	17031659	17031762	17032025	17032089	17031465	17031569	17032672	17032761	0.00276842	0.0134298	-0.065
AT4G16765	9431001	9431123	9431428	9431480	9430743	9430844	9431557	9431638	0.00999513	0.0429979	-0.066
AT4G38960	18161232	18161668	18162055	18162168	18160902	18161120	18162293	18162390	4.91833e-06	3.86683e-05	-0.069
AT3G17850	6110941	6110993	6111098	6111187	6110806	6110863	6111393	6111479	0.00283626	0.0134722	-0.07
AT5G20380	6889055	6889092	6889425	6889541	6888843	6888939	6889877	6889945	1.33112e-05	9.79015e-05	-0.073
AT2G18950	8207767	8207818	8208022	8208267	8207319	8207530	8208359	8208443	0.00116092	0.00661727	-0.076
AT1G52360	19502779	19502854	19502949	19503126	19502489	19502630	19503211	19503303	2.89733e-09	3.14567e-08	-0.077
AT2G18950	8208022	8208267	8208359	8208443	8207767	8207818	8208528	8208603	9.93978e-08	8.3936e-07	-0.077
AT1G16460	5620037	5620105	5620166	5620230	5619640	5619949	5620311	5620393	0.000321465	0.00192879	-0.082
AT5G62575	25117686	25117755	25118053	25118156	25117413	25117601	25118494	25118892	0.000356083	0.00208172	-0.082
AT3G56040	20794213	20794305	20794564	20794723	20794041	20794136	20794981	20795148	1.1105e-11	1.68796e-10	-0.083
AT1G60640	22338318	22338384	22338617	22338683	22338173	22338233	22338766	22338853	2.47664e-05	0.000166081	-0.085
AT2G26200	11153060	11153122	11153670	11153721	11152852	11152974	11153807	11153834	5.62259e-06	4.27317e-05	-0.089
AT4G33000	15925959	15926040	15926156	15926253	15925837	15925890	15926343	15926665	8.85235e-19	1.68195e-17	-0.093
AT1G78915	29670737	29670775	29670860	29670889	29670488	29670576	29670970	29671341	1.55519e-05	0.000110808	-0.095
AT4G25910	13164314	13164432	13164507	13164806	13163928	13164229	13164902	13165332	4.86559e-40	2.21871e-38	-0.101
AT1G72416	27259677	27259745	27259830	27259915	27259519	27259576	27260019	27260291	4.31162e-09	4.4684e-08	-0.103
AT3G28080	10452019	10452133	10453377	10453624	10451861	10451903	10454443	10454605	4.01789e-11	5.72549e-10	-0.106
AT5G20165	6806216	6806251	6806531	6806638	6805549	6805870	6806727	6806780	0.00164954	0.00835766	-0.107
AT5G10290	3236705	3236846	3236945	3237016	3235866	3236603	3237095	3237161	3.14456e-23	7.96621e-22	-0.109
AT3G28080	10453377	10453624	10454443	10454605	10451837	10452133	10454695	10454844	0.00138565	0.00734719	-0.113
AT3G13445	4381486	4381588	4381694	4381768	4381288	4381381	4381868	4382224	3.55537e-20	8.10625e-19	-0.114
AT1G33790	12257974	12258400	12259068	12259494	12256963	12257202	12259579	12260032	8.6207e-09	8.18966e-08	-0.13
AT1G52260	19461498	19461664	19461767	19461886	19461294	19461424	19461975	19462056	8.2722e-09	8.18966e-08	-0.142
AT3G02600	551704	551847	552436	552529	551183	551584	552930	553152	8.45569e-104	1.9279e-101	-0.146
AT3G23255	8312156	8312200	8312274	8312391	8311965	8312086	8312486	8312570	0.00157845	0.00817923	-0.151
AT3G16220	5498154	5498267	5498690	5498755	5497926	5498077	5498861	5499474	0.000118886	0.000774456	-0.152
AT1G19880	6902079	6902103	6902197	6902228	6901873	6901998	6902322	6902440	0.00451709	0.020598	-0.157
AT5G60040	24173574	24173657	24174067	24174197	24173258	24173466	24174401	24174581	1.51608e-30	5.76111e-29	-0.159
AT5G22860	7639762	7639990	7640969	7641125	7639180	7639653	7641342	7641595	9.086e-08	7.96772e-07	-0.183
AT4G26190	13263299	13263363	13263656	13266462	13262863	13263049	13266897	13267002	1.73645e-09	1.97955e-08	-0.197
AT4G26190	13263299	13263363	13263656	13266322	13262863	13263049	13266897	13267020	8.35275e-10	1.05802e-08	-0.198
AT4G02120	942339	942386	942473	942672	942202	942265	942737	942827	1.97274e-05	0.000136299	-0.202
AT4G26190	13263299	13263363	13263656	13266812	13262863	13263049	13266897	13267002	1.4029e-09	1.68349e-08	-0.203
AT2G23985	10205449	10205474	10205622	10205693	10204801	10205241	10206103	10206522	0.00260511	0.0129123	-0.206
AT3G16220	5498154	5498267	5498501	5498755	5497926	5498077	5498861	5499474	1.77548e-14	2.8915e-13	-0.207
AT1G33615	12193811	12193938	12194172	12194261	12193622	12193711	12194350	12194413	2.70752e-43	1.54328e-41	-0.21
AT3G24715	9029393	9029516	9029588	9029676	9029155	9029303	9029757	9030311	0.00311748	0.0145058	-0.212
AT1G28395	9969771	9969836	9970112	9970153	9969245	9969587	9971072	9971188	1.3702e-10	1.83768e-09	-0.232
AT4G12020	7204358	7204748	7207745	7207830	7204074	7204236	7207952	7208015	7.65185e-27	2.18078e-25	-0.361
