# Supplementary material for: MDF is a conserved splicing factor and modulates cell division and stress response in Arabidopsis
Source: Life Sci Alliance. 2022 Oct 20;6(1):e202201507. doi: 10.26508/lsa.202201507 (PMC9585968; doi:10.26508/lsa.202201507)
Supplement: Supplementary file 6 [file LSA-2022-01507_TableS6.xlsx]

## Sheet: Table S6. GO terms IR genes
Table S6. List of enriched Biological Process associated GO terms in increased IR genes in mdf-1
Terms from the Process Ontology of gene_association.tair with p-value <= 0.01
Gene Ontology term	Cluster frequency	Genome frequency	Corrected	FDR	False	Genes annotated to the term
			P-value		Positives
organic substance metabolic process	659 of 1424 genes, 46.3%	11517 of 31854 genes, 36.2%	1.14e-12	0	0	AT4G11840, AT3G60250, AT5G11430, AT2G28290, AT5G15390, AT2G41020, AT5G44990, AT5G62480, AT3G45190, AT4G14520, AT3G11520, AT5G37380, AT5G49470, AT2G26100, AT4G10925, AT2G20410, AT4G27490, AT2G20100, AT3G54760, AT1G27360, AT5G04370, AT2G48100, AT1G22430, AT2G21940, AT2G35840, AT5G43990, AT1G75390, AT1G76970, AT1G70430, AT3G13225, AT3G14550, AT1G66810, AT1G30520, AT2G40830, AT3G47000, AT1G75060, AT4…
primary metabolic process	617 of 1424 genes, 43.3%	10639 of 31854 genes, 33.4%	1.55e-12	0	0	AT4G11840, AT3G60250, AT5G11430, AT2G28290, AT5G15390, AT2G41020, AT3G45190, AT4G14520, AT3G11520, AT5G37380, AT5G49470, AT2G26100, AT4G10925, AT2G20410, AT4G27490, AT2G20100, AT1G27360, AT2G48100, AT2G35840, AT5G43990, AT1G75390, AT1G76970, AT1G70430, AT3G13225, AT3G14550, AT1G66810, AT1G30520, AT2G40830, AT3G47000, AT1G75060, AT4G28110, AT3G45040, AT5G23150, AT5G01060, AT4G38600, AT4G00060, AT3…
nitrogen compound metabolic process	555 of 1424 genes, 39.0%	9439 of 31854 genes, 29.6%	1.26e-11	0	0	AT4G11840, AT3G60250, AT5G11430, AT2G28290, AT5G15390, AT2G41020, AT5G44990, AT5G62480, AT3G45190, AT4G14520, AT3G11520, AT5G37380, AT5G49470, AT2G26100, AT4G10925, AT2G20410, AT4G27490, AT2G20100, AT1G27360, AT5G04370, AT2G48100, AT5G43990, AT1G75390, AT1G76970, AT1G70430, AT3G13225, AT1G66810, AT2G40830, AT1G75060, AT4G28110, AT3G45040, AT5G23150, AT5G01060, AT4G38600, AT4G00060, AT3G54480, AT5…
organic cyclic compound metabolic process	333 of 1424 genes, 23.4%	5044 of 31854 genes, 15.8%	3.49e-11	0	0	AT2G04270, AT3G09360, AT5G36110, AT4G34140, AT5G11430, AT2G28290, AT5G15390, AT2G41020, AT5G06770, AT4G14520, AT5G37380, AT5G50915, AT5G49470, AT2G02820, AT1G19025, AT2G20410, AT4G27490, AT2G20100, AT3G55170, AT1G27360, AT5G59710, AT5G04370, AT2G48100, AT5G48560, AT5G55580, AT1G75390, AT3G13225, AT1G66810, AT3G49530, AT1G17590, AT1G75060, AT2G22260, AT4G28110, AT1G79700, AT5G23150, AT5G59980, AT3…
phosphate-containing compound metabolic process	161 of 1424 genes, 11.3%	1982 of 31854 genes, 6.2%	1.64e-10	0	0	AT1G54820, AT4G11840, AT3G60250, AT1G51790, AT1G68690, AT3G27580, AT1G67520, AT3G45190, AT1G11340, AT3G11520, AT1G10900, AT4G14340, AT5G49470, AT1G61430, AT5G57565, AT1G52290, AT1G66980, AT5G62130, AT4G11900, AT2G31955, AT5G06150, AT5G55810, AT3G16800, AT5G27840, AT2G46500, AT1G70430, AT3G14550, AT4G03260, AT1G16560, AT5G20480, AT3G15354, AT3G45040, AT1G01540, AT5G01950, AT5G01060, AT4G02260, AT1…
heterocycle metabolic process	317 of 1424 genes, 22.3%	4802 of 31854 genes, 15.1%	1.91e-10	0	0	AT2G04270, AT3G09360, AT4G34140, AT5G11430, AT2G28290, AT5G15390, AT2G41020, AT5G06770, AT4G14520, AT5G37380, AT5G50915, AT5G49470, AT2G02820, AT1G19025, AT2G20410, AT4G27490, AT2G20100, AT3G55170, AT1G27360, AT5G59710, AT5G04370, AT2G48100, AT5G48560, AT5G55580, AT1G75390, AT3G13225, AT1G66810, AT3G49530, AT1G17590, AT1G75060, AT2G22260, AT4G28110, AT1G79700, AT5G23150, AT5G59980, AT3G17310, AT1…
nucleobase-containing compound metabolic process	299 of 1424 genes, 21.0%	4464 of 31854 genes, 14.0%	2.09e-10	0	0	AT2G04270, AT3G09360, AT4G34140, AT5G11430, AT2G28290, AT5G15390, AT2G41020, AT5G06770, AT4G14520, AT5G37380, AT5G50915, AT5G49470, AT2G02820, AT1G19025, AT2G20410, AT4G27490, AT2G20100, AT3G55170, AT1G27360, AT5G59710, AT2G48100, AT5G48560, AT5G55580, AT1G75390, AT3G13225, AT1G66810, AT3G49530, AT1G17590, AT1G75060, AT2G22260, AT4G28110, AT1G79700, AT5G23150, AT5G59980, AT3G17310, AT1G24706, AT3…
phosphorus metabolic process	162 of 1424 genes, 11.4%	2029 of 31854 genes, 6.4%	5.71e-10	0	0	AT1G54820, AT4G11840, AT3G60250, AT1G51790, AT1G68690, AT3G27580, AT1G67520, AT3G45190, AT1G11340, AT3G11520, AT1G10900, AT4G14340, AT5G49470, AT1G61430, AT5G57565, AT1G52290, AT1G66980, AT5G62130, AT4G11900, AT2G31955, AT5G06150, AT5G55810, AT3G16800, AT5G27840, AT2G46500, AT1G70430, AT3G14550, AT4G03260, AT1G16560, AT5G20480, AT3G15354, AT3G45040, AT1G01540, AT5G01950, AT5G01060, AT4G02260, AT1…
cellular metabolic process	626 of 1424 genes, 44.0%	11136 of 31854 genes, 35.0%	7.12e-10	0	0	AT4G11840, AT3G60250, AT5G11430, AT2G28290, AT5G15390, AT2G41020, AT5G44990, AT5G62480, AT3G45190, AT4G14520, AT3G11520, AT5G37380, AT5G49470, AT2G26100, AT4G10925, AT2G20410, AT4G27490, AT2G20100, AT1G27360, AT5G04370, AT2G48100, AT1G22430, AT2G21940, AT2G35840, AT5G43990, AT1G75390, AT1G76970, AT1G70430, AT3G13225, AT3G14550, AT1G66810, AT1G30520, AT2G40830, AT1G75060, AT4G28110, AT3G45040, AT5…
cellular protein modification process	202 of 1424 genes, 14.2%	2728 of 31854 genes, 8.6%	7.29e-10	0	0	AT1G54820, AT2G02960, AT2G44180, AT3G60250, AT5G67385, AT1G51790, AT1G68690, AT3G27580, AT1G67520, AT3G45190, AT1G11340, AT3G11520, AT4G14340, AT1G20620, AT5G49470, AT1G61430, AT2G26100, AT4G10925, AT4G17410, AT5G57565, AT1G50280, AT1G52290, AT1G66980, AT1G25280, AT5G62130, AT4G11900, AT5G06150, AT3G16800, AT5G43990, AT5G27840, AT2G46500, AT1G70430, AT5G66240, AT2G40830, AT4G03260, AT1G16560, AT5…
protein modification process	202 of 1424 genes, 14.2%	2728 of 31854 genes, 8.6%	7.29e-10	0	0	AT1G54820, AT2G02960, AT2G44180, AT3G60250, AT5G67385, AT1G51790, AT1G68690, AT3G27580, AT1G67520, AT3G45190, AT1G11340, AT3G11520, AT4G14340, AT1G20620, AT5G49470, AT1G61430, AT2G26100, AT4G10925, AT4G17410, AT5G57565, AT1G50280, AT1G52290, AT1G66980, AT1G25280, AT5G62130, AT4G11900, AT5G06150, AT3G16800, AT5G43990, AT5G27840, AT2G46500, AT1G70430, AT5G66240, AT2G40830, AT4G03260, AT1G16560, AT5…
nucleic acid metabolic process	276 of 1424 genes, 19.4%	4078 of 31854 genes, 12.8%	7.59e-10	0	0	AT2G04270, AT3G09360, AT4G34140, AT5G11430, AT2G28290, AT5G15390, AT2G41020, AT5G06770, AT4G14520, AT5G37380, AT5G50915, AT5G49470, AT2G02820, AT1G19025, AT2G20410, AT4G27490, AT2G20100, AT3G55170, AT1G27360, AT5G59710, AT2G48100, AT5G48560, AT5G55580, AT1G75390, AT3G13225, AT1G66810, AT3G49530, AT1G17590, AT1G75060, AT2G22260, AT4G28110, AT1G79700, AT5G23150, AT5G59980, AT3G17310, AT1G24706, AT3…
cellular aromatic compound metabolic process	319 of 1424 genes, 22.4%	4924 of 31854 genes, 15.5%	1.71e-09	0	0	AT2G04270, AT3G09360, AT4G34140, AT5G11430, AT2G28290, AT5G15390, AT2G41020, AT5G06770, AT4G14520, AT5G37380, AT5G50915, AT5G49470, AT2G02820, AT1G19025, AT2G20410, AT4G27490, AT2G20100, AT3G55170, AT1G27360, AT5G59710, AT5G04370, AT2G48100, AT5G48560, AT5G55580, AT1G75390, AT3G13225, AT1G66810, AT3G49530, AT1G17590, AT1G75060, AT2G22260, AT4G28110, AT1G79700, AT5G23150, AT5G59980, AT3G17310, AT1…
metabolic process	673 of 1424 genes, 47.3%	12195 of 31854 genes, 38.3%	1.74e-09	0	0	AT4G11840, AT3G60250, AT5G11430, AT2G28290, AT5G15390, AT2G41020, AT5G44990, AT5G62480, AT3G45190, AT4G14520, AT3G11520, AT5G37380, AT5G49470, AT2G26100, AT4G10925, AT2G20410, AT4G27490, AT2G20100, AT3G54760, AT1G27360, AT5G04370, AT2G48100, AT1G22430, AT2G21940, AT2G35840, AT5G43990, AT1G75390, AT1G76970, AT1G70430, AT3G13225, AT3G14550, AT1G66810, AT1G30520, AT2G40830, AT3G47000, AT1G75060, AT4…
macromolecule metabolic process	517 of 1424 genes, 36.3%	8953 of 31854 genes, 28.1%	6.13e-09	0	0	AT3G60250, AT5G11430, AT2G28290, AT5G15390, AT2G41020, AT3G45190, AT4G14520, AT3G11520, AT5G37380, AT5G49470, AT2G26100, AT4G10925, AT2G20410, AT4G27490, AT2G20100, AT3G54760, AT1G27360, AT2G48100, AT5G43990, AT1G75390, AT1G76970, AT1G70430, AT3G13225, AT1G66810, AT2G40830, AT3G47000, AT1G75060, AT4G28110, AT3G45040, AT5G23150, AT5G01060, AT4G38600, AT4G00060, AT3G54480, AT5G11410, AT1G31360, AT4…
cellular process	812 of 1424 genes, 57.0%	15395 of 31854 genes, 48.3%	1.79e-08	0	0	AT4G11840, AT3G60250, AT5G11430, AT2G28290, AT5G15390, AT2G41020, AT5G44990, AT5G62480, AT1G04200, AT3G29130, AT3G45190, AT4G14520, AT3G11520, AT5G37380, AT5G49470, AT5G46450, AT2G20585, AT2G16970, AT2G26100, AT4G10925, AT5G46490, AT2G41705, AT2G20410, AT1G29170, AT4G27490, AT2G20100, AT3G54760, AT1G27360, AT5G04370, AT2G48100, AT1G22430, AT2G21940, AT2G35840, AT5G43990, AT1G75390, AT1G75760, AT1…
macromolecule modification	218 of 1424 genes, 15.3%	3149 of 31854 genes, 9.9%	4.98e-08	0	0	AT1G54820, AT2G02960, AT2G44180, AT3G60250, AT5G67385, AT1G51790, AT1G68690, AT5G15390, AT3G27580, AT1G67520, AT3G45190, AT1G11340, AT3G11520, AT4G14340, AT1G20620, AT5G49470, AT1G61430, AT2G26100, AT4G10925, AT4G17410, AT5G57565, AT1G05750, AT1G31600, AT1G50280, AT1G52290, AT1G66980, AT1G25280, AT5G62130, AT4G11900, AT5G06150, AT3G16800, AT5G43990, AT5G27840, AT2G46500, AT1G70430, AT5G47970, AT5…
RNA metabolic process	240 of 1424 genes, 16.9%	3608 of 31854 genes, 11.3%	2.05e-07	0	0	AT2G04270, AT3G06590, AT3G09360, AT4G34140, AT5G11430, AT2G28290, AT5G15390, AT2G41020, AT1G77080, AT4G11880, AT5G08600, AT5G06770, AT4G14520, AT5G60120, AT3G48050, AT5G37380, AT5G50915, AT5G49470, AT2G37020, AT2G37340, AT2G02820, AT4G17410, AT1G05750, AT2G20410, AT4G27490, AT2G20100, AT3G55170, AT3G60500, AT1G31600, AT1G27360, AT5G59710, AT1G25280, AT5G18230, AT2G22670, AT4G34610, AT5G43650, AT1…
cellular macromolecule metabolic process	439 of 1424 genes, 30.8%	7532 of 31854 genes, 23.6%	2.23e-07	0	0	AT1G54820, AT3G09360, AT2G44180, AT3G60250, AT5G11430, AT2G28290, AT5G15390, AT5G65685, AT5G06770, AT3G45190, AT4G14520, AT1G11340, AT3G11520, AT5G37380, AT1G20620, AT5G50915, AT5G49470, AT1G61430, AT2G02820, AT1G19025, AT2G26100, AT4G10925, AT5G57565, AT2G20410, AT4G27490, AT2G20100, AT3G55170, AT1G27360, AT5G59710, AT5G43990, AT5G27840, AT5G48560, AT5G55580, AT1G75390, AT1G76970, AT3G26360, AT1…
regulation of gene expression	191 of 1424 genes, 13.4%	2746 of 31854 genes, 8.6%	7.13e-07	0	0	AT3G06590, AT2G28290, AT1G77080, AT4G11880, AT5G06770, AT5G60120, AT3G48050, AT5G37380, AT5G50915, AT5G49470, AT2G02820, AT2G20410, AT4G27490, AT2G20100, AT3G60500, AT3G54760, AT1G27360, AT5G59710, AT1G25280, AT5G18230, AT2G22670, AT4G34610, AT5G43650, AT5G06100, AT1G16610, AT5G43990, AT5G48560, AT5G55580, AT1G75390, AT1G46480, AT5G06710, AT1G64625, AT1G27960, AT1G66810, AT2G40340, AT5G14490, AT3…
regulation of macromolecule metabolic process	212 of 1424 genes, 14.9%	3140 of 31854 genes, 9.9%	8.87e-07	0	0	AT3G06590, AT3G60250, AT2G28290, AT1G77080, AT4G11880, AT5G06770, AT3G45190, AT3G11520, AT5G60120, AT3G48050, AT5G37380, AT5G50915, AT5G49470, AT2G02820, AT2G20410, AT4G27490, AT2G20100, AT3G60500, AT3G54760, AT1G27360, AT5G59710, AT1G25280, AT5G18230, AT2G22670, AT4G34610, AT5G43650, AT5G06100, AT5G06150, AT1G16610, AT5G43990, AT5G48560, AT5G55580, AT1G75390, AT1G46480, AT5G06710, AT1G64625, AT1…
regulation of metabolic process	224 of 1424 genes, 15.7%	3427 of 31854 genes, 10.8%	4.53e-06	0	0	AT3G06590, AT3G60250, AT2G28290, AT1G77080, AT4G11880, AT5G06770, AT3G45190, AT3G11520, AT5G60120, AT3G48050, AT5G37380, AT5G50915, AT5G49470, AT2G02820, AT2G20410, AT4G27490, AT2G20100, AT3G60500, AT3G54760, AT1G27360, AT5G59710, AT1G25280, AT5G18230, AT2G22670, AT4G34610, AT5G43650, AT5G06100, AT5G06150, AT1G16610, AT5G43990, AT5G48560, AT5G55580, AT1G75390, AT1G46480, AT5G06710, AT1G64625, AT1…
organic cyclic compound biosynthetic process	204 of 1424 genes, 14.3%	3063 of 31854 genes, 9.6%	6.07e-06	0	0	AT3G06590, AT3G09360, AT5G11430, AT2G28290, AT1G77080, AT4G11880, AT5G06770, AT4G22880, AT4G14520, AT5G60120, AT3G55630, AT5G37380, AT4G15396, AT5G50915, AT5G49470, AT2G02820, AT2G20410, AT2G20100, AT1G27360, AT5G59710, AT1G25280, AT5G18230, AT2G22670, AT4G34610, AT5G43650, AT1G20065, AT2G31955, AT5G06100, AT5G55810, AT5G48560, AT5G55580, AT1G75390, AT1G46480, AT5G06710, AT1G64625, AT1G66810, AT2…
regulation of biological process	341 of 1424 genes, 23.9%	5721 of 31854 genes, 18.0%	6.16e-06	0	0	AT3G63300, AT3G60250, AT2G28290, AT1G30755, AT5G24740, AT5G06770, AT1G56540, AT3G45190, AT3G11520, AT5G37380, AT5G50915, AT5G49470, AT5G46450, AT1G21810, AT2G02820, AT3G63430, AT5G46490, AT2G20410, AT1G29170, AT4G27490, AT2G20100, AT3G54760, AT1G27360, AT5G59710, AT5G43990, AT5G48560, AT5G55580, AT1G75390, AT1G72840, AT1G66810, AT3G49530, AT2G40830, AT4G03260, AT1G17590, AT1G75060, AT5G20480, AT4…
biological regulation	369 of 1424 genes, 25.9%	6303 of 31854 genes, 19.8%	8.8e-06	0	0	AT5G24030, AT3G63300, AT3G60250, AT2G28290, AT1G30755, AT5G24740, AT5G06770, AT1G56540, AT4G36060, AT3G45190, AT3G11520, AT5G37380, AT5G50915, AT5G49470, AT5G46450, AT1G21810, AT2G02820, AT3G63430, AT5G46490, AT2G20410, AT1G29170, AT4G27490, AT2G20100, AT3G54760, AT1G27360, AT5G59710, AT5G43990, AT5G48560, AT5G55580, AT1G75390, AT1G72840, AT1G66810, AT3G49530, AT4G27860, AT2G40830, AT4G03260, AT1…
protein phosphorylation	94 of 1424 genes, 6.6%	1142 of 31854 genes, 3.6%	1.61e-05	0	0	AT1G54820, AT5G47760, AT5G49780, AT3G04910, AT3G60250, AT1G51790, AT1G68690, AT3G27580, AT1G67520, AT4G21400, AT5G66210, AT4G37630, AT1G11280, AT5G18190, AT5G04510, AT4G21390, AT1G11340, AT3G11520, AT4G14340, AT2G20850, AT2G42640, AT5G49470, AT1G61430, AT1G61610, AT5G57565, AT2G28250, AT1G52290, AT1G66980, AT2G13800, AT2G47060, AT4G11900, AT5G06150, AT4G26070, AT2G46500, AT1G70430, AT4G28880, AT5…
heterocycle biosynthetic process	192 of 1424 genes, 13.5%	2878 of 31854 genes, 9.0%	1.67e-05	0	0	AT3G06590, AT3G09360, AT5G11430, AT2G28290, AT1G77080, AT4G11880, AT5G06770, AT4G22880, AT4G14520, AT5G60120, AT3G55630, AT5G37380, AT5G50915, AT5G49470, AT2G02820, AT2G20410, AT2G20100, AT1G27360, AT5G59710, AT1G25280, AT5G18230, AT2G22670, AT4G34610, AT5G43650, AT1G20065, AT2G31955, AT5G06100, AT5G55810, AT5G48560, AT5G55580, AT1G75390, AT1G46480, AT5G06710, AT1G64625, AT1G66810, AT2G40340, AT5…
nucleobase-containing compound biosynthetic process	179 of 1424 genes, 12.6%	2643 of 31854 genes, 8.3%	1.95e-05	0	0	AT3G06590, AT3G09360, AT5G11430, AT2G28290, AT1G77080, AT4G11880, AT5G06770, AT4G14520, AT5G60120, AT5G37380, AT5G50915, AT5G49470, AT2G02820, AT2G20410, AT2G20100, AT1G27360, AT5G59710, AT1G25280, AT5G18230, AT2G22670, AT4G34610, AT5G43650, AT1G20065, AT5G06100, AT5G55810, AT5G48560, AT5G55580, AT1G75390, AT1G46480, AT5G06710, AT1G64625, AT1G66810, AT2G40340, AT5G14490, AT3G49530, AT4G00450, AT5…
regulation of RNA metabolic process	160 of 1424 genes, 11.2%	2309 of 31854 genes, 7.2%	2.89e-05	0	0	AT3G06590, AT2G28290, AT1G77080, AT4G11880, AT5G06770, AT5G60120, AT5G37380, AT5G50915, AT5G49470, AT2G02820, AT2G20410, AT2G20100, AT3G60500, AT1G27360, AT5G59710, AT1G25280, AT5G18230, AT2G22670, AT4G34610, AT5G43650, AT5G06100, AT1G16610, AT5G48560, AT5G55580, AT1G75390, AT1G46480, AT5G06710, AT1G64625, AT1G27960, AT1G66810, AT2G40340, AT5G14490, AT3G49530, AT4G00450, AT5G47670, AT1G17590, AT1…
aromatic compound biosynthetic process	194 of 1424 genes, 13.6%	2946 of 31854 genes, 9.2%	3.67e-05	0	0	AT3G06590, AT3G09360, AT5G11430, AT2G28290, AT1G77080, AT4G11880, AT5G06770, AT4G22880, AT4G14520, AT5G60120, AT3G55630, AT5G37380, AT5G50915, AT5G49470, AT2G02820, AT2G20410, AT2G20100, AT1G27360, AT5G59710, AT1G25280, AT5G18230, AT2G22670, AT4G34610, AT5G43650, AT1G20065, AT5G06100, AT5G55810, AT5G48560, AT5G55580, AT1G75390, AT1G46480, AT5G06710, AT1G64625, AT1G66810, AT2G40340, AT5G14490, AT3…
transcription, DNA-templated	163 of 1424 genes, 11.4%	2376 of 31854 genes, 7.5%	4.1e-05	0	0	AT3G06590, AT3G09360, AT5G11430, AT2G28290, AT1G77080, AT4G11880, AT5G06770, AT4G14520, AT5G60120, AT5G37380, AT5G50915, AT5G49470, AT2G02820, AT2G20410, AT2G20100, AT1G27360, AT5G59710, AT1G25280, AT5G18230, AT2G22670, AT4G34610, AT5G43650, AT1G20065, AT5G06100, AT5G48560, AT5G55580, AT1G75390, AT1G46480, AT5G06710, AT1G64625, AT1G66810, AT2G40340, AT5G14490, AT3G49530, AT4G00450, AT5G47670, AT1…
nucleic acid-templated transcription	163 of 1424 genes, 11.4%	2376 of 31854 genes, 7.5%	4.1e-05	0	0	AT3G06590, AT3G09360, AT5G11430, AT2G28290, AT1G77080, AT4G11880, AT5G06770, AT4G14520, AT5G60120, AT5G37380, AT5G50915, AT5G49470, AT2G02820, AT2G20410, AT2G20100, AT1G27360, AT5G59710, AT1G25280, AT5G18230, AT2G22670, AT4G34610, AT5G43650, AT1G20065, AT5G06100, AT5G48560, AT5G55580, AT1G75390, AT1G46480, AT5G06710, AT1G64625, AT1G66810, AT2G40340, AT5G14490, AT3G49530, AT4G00450, AT5G47670, AT1…
RNA biosynthetic process	163 of 1424 genes, 11.4%	2380 of 31854 genes, 7.5%	4.59e-05	0	0	AT3G06590, AT3G09360, AT5G11430, AT2G28290, AT1G77080, AT4G11880, AT5G06770, AT4G14520, AT5G60120, AT5G37380, AT5G50915, AT5G49470, AT2G02820, AT2G20410, AT2G20100, AT1G27360, AT5G59710, AT1G25280, AT5G18230, AT2G22670, AT4G34610, AT5G43650, AT1G20065, AT5G06100, AT5G48560, AT5G55580, AT1G75390, AT1G46480, AT5G06710, AT1G64625, AT1G66810, AT2G40340, AT5G14490, AT3G49530, AT4G00450, AT5G47670, AT1…
regulation of nitrogen compound metabolic process	183 of 1424 genes, 12.9%	2754 of 31854 genes, 8.6%	5.19e-05	0	0	AT3G06590, AT3G60250, AT2G28290, AT1G77080, AT4G11880, AT5G06770, AT3G45190, AT3G11520, AT5G60120, AT3G48050, AT5G37380, AT5G50915, AT5G49470, AT2G02820, AT2G20410, AT2G20100, AT3G60500, AT1G27360, AT5G59710, AT1G25280, AT5G18230, AT2G22670, AT4G34610, AT5G43650, AT5G06100, AT5G06150, AT1G16610, AT5G48560, AT5G55580, AT1G75390, AT1G46480, AT5G06710, AT1G64625, AT1G27960, AT1G66810, AT2G40340, AT5…
regulation of nucleobase-containing compound metabolic process	163 of 1424 genes, 11.4%	2389 of 31854 genes, 7.5%	5.89e-05	0	0	AT3G06590, AT2G28290, AT1G77080, AT4G11880, AT5G06770, AT5G60120, AT5G37380, AT5G50915, AT5G49470, AT2G02820, AT2G20410, AT2G20100, AT3G60500, AT1G27360, AT5G59710, AT1G25280, AT5G18230, AT2G22670, AT4G34610, AT5G43650, AT5G06100, AT1G16610, AT5G48560, AT5G55580, AT1G75390, AT1G46480, AT5G06710, AT1G64625, AT1G27960, AT1G66810, AT2G40340, AT5G14490, AT3G49530, AT4G00450, AT5G47670, AT1G17590, AT1…
regulation of primary metabolic process	187 of 1424 genes, 13.1%	2840 of 31854 genes, 8.9%	6.93e-05	0	0	AT3G06590, AT3G60250, AT2G28290, AT1G77080, AT4G11880, AT5G06770, AT3G45190, AT3G11520, AT5G60120, AT3G48050, AT5G37380, AT5G50915, AT5G49470, AT2G02820, AT2G20410, AT2G20100, AT3G60500, AT1G27360, AT5G59710, AT1G25280, AT5G18230, AT2G22670, AT4G34610, AT5G43650, AT5G06100, AT5G06150, AT1G16610, AT5G48560, AT5G55580, AT1G75390, AT1G46480, AT5G06710, AT1G64625, AT1G27960, AT1G66810, AT2G40340, AT5…
phosphorylation	99 of 1424 genes, 7.0%	1271 of 31854 genes, 4.0%	9.95e-05	0	0	AT1G54820, AT5G47760, AT5G49780, AT3G04910, AT3G60250, AT1G51790, AT1G68690, AT3G27580, AT1G67520, AT4G21400, AT5G66210, AT4G08170, AT4G37630, AT1G11280, AT5G18190, AT5G04510, AT4G21390, AT1G11340, AT3G11520, AT4G14340, AT2G20850, AT2G42640, AT5G49470, AT1G61430, AT1G61610, AT5G57565, AT2G28250, AT1G52290, AT1G66980, AT2G13800, AT2G47060, AT4G11900, AT5G06150, AT4G26070, AT2G46500, AT1G70430, AT4…
regulation of cellular metabolic process	193 of 1424 genes, 13.6%	3003 of 31854 genes, 9.4%	0.00023	0	0	AT3G06590, AT3G60250, AT2G28290, AT1G77080, AT4G11880, AT5G06770, AT3G45190, AT3G11520, AT5G60120, AT3G48050, AT5G37380, AT5G50915, AT5G49470, AT2G02820, AT2G20410, AT2G20100, AT3G60500, AT1G27360, AT5G59710, AT1G25280, AT5G18230, AT2G22670, AT4G34610, AT5G43650, AT5G06100, AT5G06150, AT1G16610, AT5G48560, AT5G55580, AT1G75390, AT1G46480, AT5G06710, AT1G64625, AT1G27960, AT1G66810, AT2G40340, AT5…
regulation of cellular macromolecule biosynthetic process	160 of 1424 genes, 11.2%	2387 of 31854 genes, 7.5%	0.00024	0	0	AT3G06590, AT2G28290, AT1G77080, AT4G11880, AT5G06770, AT5G60120, AT3G48050, AT5G37380, AT5G50915, AT5G49470, AT2G02820, AT2G20410, AT2G20100, AT3G60500, AT1G27360, AT5G59710, AT1G25280, AT5G18230, AT2G22670, AT4G34610, AT5G43650, AT5G06100, AT5G48560, AT5G55580, AT1G75390, AT1G46480, AT5G06710, AT1G64625, AT1G27960, AT1G66810, AT2G40340, AT5G14490, AT3G49530, AT4G00450, AT5G47670, AT1G17590, AT1…
regulation of transcription, DNA-templated	149 of 1424 genes, 10.5%	2194 of 31854 genes, 6.9%	0.00032	0	0	AT3G06590, AT2G28290, AT1G77080, AT4G11880, AT5G06770, AT5G60120, AT5G37380, AT5G50915, AT5G49470, AT2G02820, AT2G20410, AT2G20100, AT1G27360, AT5G59710, AT1G25280, AT5G18230, AT2G22670, AT4G34610, AT5G43650, AT5G06100, AT5G48560, AT5G55580, AT1G75390, AT1G46480, AT5G06710, AT1G64625, AT1G66810, AT2G40340, AT5G14490, AT3G49530, AT4G00450, AT5G47670, AT1G17590, AT1G75060, AT4G28110, AT1G79700, AT5…
regulation of nucleic acid-templated transcription	149 of 1424 genes, 10.5%	2194 of 31854 genes, 6.9%	0.00032	0	0	AT3G06590, AT2G28290, AT1G77080, AT4G11880, AT5G06770, AT5G60120, AT5G37380, AT5G50915, AT5G49470, AT2G02820, AT2G20410, AT2G20100, AT1G27360, AT5G59710, AT1G25280, AT5G18230, AT2G22670, AT4G34610, AT5G43650, AT5G06100, AT5G48560, AT5G55580, AT1G75390, AT1G46480, AT5G06710, AT1G64625, AT1G66810, AT2G40340, AT5G14490, AT3G49530, AT4G00450, AT5G47670, AT1G17590, AT1G75060, AT4G28110, AT1G79700, AT5…
regulation of RNA biosynthetic process	149 of 1424 genes, 10.5%	2196 of 31854 genes, 6.9%	0.00033	0	0	AT3G06590, AT2G28290, AT1G77080, AT4G11880, AT5G06770, AT5G60120, AT5G37380, AT5G50915, AT5G49470, AT2G02820, AT2G20410, AT2G20100, AT1G27360, AT5G59710, AT1G25280, AT5G18230, AT2G22670, AT4G34610, AT5G43650, AT5G06100, AT5G48560, AT5G55580, AT1G75390, AT1G46480, AT5G06710, AT1G64625, AT1G66810, AT2G40340, AT5G14490, AT3G49530, AT4G00450, AT5G47670, AT1G17590, AT1G75060, AT4G28110, AT1G79700, AT5…
regulation of macromolecule biosynthetic process	160 of 1424 genes, 11.2%	2400 of 31854 genes, 7.5%	0.00034	0	0	AT3G06590, AT2G28290, AT1G77080, AT4G11880, AT5G06770, AT5G60120, AT3G48050, AT5G37380, AT5G50915, AT5G49470, AT2G02820, AT2G20410, AT2G20100, AT3G60500, AT1G27360, AT5G59710, AT1G25280, AT5G18230, AT2G22670, AT4G34610, AT5G43650, AT5G06100, AT5G48560, AT5G55580, AT1G75390, AT1G46480, AT5G06710, AT1G64625, AT1G27960, AT1G66810, AT2G40340, AT5G14490, AT3G49530, AT4G00450, AT5G47670, AT1G17590, AT1…
regulation of cellular process	289 of 1424 genes, 20.3%	4920 of 31854 genes, 15.4%	0.00055	0	0	AT3G63300, AT3G60250, AT2G28290, AT5G06770, AT1G56540, AT3G45190, AT3G11520, AT5G37380, AT5G50915, AT5G49470, AT5G46450, AT2G02820, AT3G63430, AT5G46490, AT2G20410, AT1G29170, AT2G20100, AT1G27360, AT5G59710, AT5G48560, AT5G55580, AT1G75390, AT1G72840, AT1G66810, AT3G49530, AT2G40830, AT1G17590, AT1G75060, AT5G20480, AT4G28110, AT1G79700, AT5G23150, AT5G01060, AT5G11410, AT4G38960, AT4G06634, AT1…
regulation of cellular biosynthetic process	163 of 1424 genes, 11.4%	2507 of 31854 genes, 7.9%	0.00124	0	0	AT3G06590, AT2G28290, AT1G77080, AT4G11880, AT5G06770, AT5G60120, AT3G48050, AT5G37380, AT5G50915, AT5G49470, AT2G02820, AT2G20410, AT2G20100, AT3G60500, AT1G27360, AT5G59710, AT1G25280, AT5G18230, AT2G22670, AT4G34610, AT5G43650, AT5G06100, AT5G48560, AT5G55580, AT1G75390, AT1G46480, AT5G06710, AT1G64625, AT1G27960, AT1G66810, AT2G40340, AT5G14490, AT3G49530, AT4G00450, AT5G47670, AT1G17590, AT1…
regulation of biosynthetic process	164 of 1424 genes, 11.5%	2549 of 31854 genes, 8.0%	0.00214	0	0	AT3G06590, AT2G28290, AT1G77080, AT4G11880, AT5G06770, AT5G60120, AT3G48050, AT5G37380, AT5G50915, AT5G49470, AT2G02820, AT2G20410, AT2G20100, AT3G60500, AT1G27360, AT5G59710, AT1G25280, AT5G18230, AT2G22670, AT4G34610, AT5G43650, AT5G06100, AT5G48560, AT5G55580, AT1G75390, AT1G46480, AT5G06710, AT1G64625, AT1G27960, AT1G66810, AT2G40340, AT5G14490, AT3G49530, AT4G00450, AT5G47670, AT1G17590, AT1…
regulation of defense response	32 of 1424 genes, 2.2%	281 of 31854 genes, 0.9%	0.00222	0	0	AT4G37460, AT5G11410, AT2G28290, AT4G14713, AT4G06634, AT5G66210, AT4G39830, AT2G28550, AT5G60120, AT1G26190, AT5G09230, AT3G17860, AT4G00020, AT1G07745, AT4G23570, AT4G14720, AT4G15415, AT4G13040, AT3G11820, AT3G12620, AT4G02550, AT1G18670, AT2G46380, AT2G25000, AT4G05040, AT1G08720, AT5G20480, AT1G42540, AT3G14150, AT1G32540, AT3G02150, AT4G12560
glycerophospholipid metabolic process	23 of 1424 genes, 1.6%	168 of 31854 genes, 0.5%	0.00302	0	0	AT4G11840, AT5G62130, AT1G05470, AT1G05630, AT4G16700, AT2G46500, AT3G47630, AT4G24160, AT3G07960, AT3G59770, AT3G16785, AT4G11830, AT2G40690, AT1G10900, AT2G32010, AT1G16560, AT3G25585, AT2G27340, AT2G01900, AT3G09920, AT3G60620, AT5G25370, AT4G17910
regulation of response to stress	41 of 1424 genes, 2.9%	416 of 31854 genes, 1.3%	0.00357	0	0	AT4G37460, AT5G11410, AT2G28290, AT5G11530, AT4G14713, AT4G06634, AT5G66210, AT4G39830, AT2G28550, AT5G60120, AT2G02820, AT1G26190, AT4G17410, AT5G09230, AT4G14300, AT3G17860, AT1G14685, AT4G00020, AT1G07745, AT4G23570, AT4G14720, AT4G15415, AT4G13040, AT3G11820, AT3G12620, AT4G02550, AT2G01930, AT1G18670, AT3G49530, AT2G46380, AT2G25000, AT4G05040, AT1G08720, AT5G20480, AT1G42540, AT1G32540, AT3…
organophosphate metabolic process	54 of 1424 genes, 3.8%	620 of 31854 genes, 1.9%	0.00447	0	0	AT4G11840, AT1G05470, AT1G32380, AT4G29540, AT2G41540, AT4G08170, AT3G47630, AT3G02600, AT3G07960, AT3G59770, AT2G17320, AT5G07370, AT1G01220, AT4G11830, AT4G02120, AT3G44540, AT1G10900, AT2G32010, AT1G17410, AT5G11380, AT3G25585, AT5G11160, AT5G05930, AT4G22570, AT2G01900, AT3G09920, AT2G41880, AT5G62130, AT1G05630, AT2G31955, AT4G16700, AT5G55810, AT2G46500, AT4G24160, AT5G37850, AT1G55810, AT5…
