# Supplementary material for: MDF is a conserved splicing factor and modulates cell division and stress response in Arabidopsis
Source: Life Sci Alliance. 2022 Oct 20;6(1):e202201507. doi: 10.26508/lsa.202201507 (PMC9585968; doi:10.26508/lsa.202201507)
Supplement: Supplementary file 7 [file LSA-2022-01507_TableS7.xlsx]

## Sheet: Table S7. GO overlap lsm8-1
Table S7. List of enriched Biological Process associated GO terms in commonly IR genes between mdf-1 and lsm8-1
Terms from the Process Ontology of gene_association.tair with p-value <= 0.01
Gene Ontology term	Cluster frequency	Genome frequency	Corrected	FDR	False	Genes annotated to the term
			P-value		Positives
cellular metabolic process	80 of 129 genes, 62.0%	11136 of 31854 genes, 35.0%	1.4e-07	0	0	AT1G54820, AT2G43010, AT5G67385, AT5G15390, AT5G64520, AT3G52720, AT1G77080, AT1G02205, AT4G02120, AT4G22880, AT1G07890, AT3G55630, AT2G32010, AT5G63160, AT1G20620, AT5G49470, AT2G02820, AT3G25585, AT1G77000, AT5G18230, AT5G13660, AT1G22430, AT4G11900, AT2G21940, AT2G35840, AT1G16610, AT5G43990, AT2G46030, AT3G26360, AT4G28880, AT1G01920, AT3G45040, AT1G01540, AT1G29120, AT5G01950, AT2G42300, AT4…
metabolic process	82 of 129 genes, 63.6%	12195 of 31854 genes, 38.3%	2.2e-06	0	0	AT1G54820, AT2G43010, AT5G67385, AT5G15390, AT5G64520, AT3G52720, AT1G77080, AT1G02205, AT4G02120, AT4G22880, AT1G07890, AT3G55630, AT2G32010, AT5G63160, AT1G20620, AT5G49470, AT2G02820, AT3G25585, AT1G77000, AT4G30310, AT5G18230, AT5G13660, AT1G22430, AT4G11900, AT2G21940, AT2G35840, AT1G16610, AT5G43990, AT2G46030, AT3G26360, AT4G28880, AT1G01920, AT3G45040, AT1G01540, AT1G29120, AT5G01950, AT2…
organic substance metabolic process	79 of 129 genes, 61.2%	11517 of 31854 genes, 36.2%	2.48e-06	0	0	AT1G54820, AT5G67385, AT5G15390, AT5G64520, AT1G77080, AT1G02205, AT4G02120, AT4G22880, AT1G07890, AT3G55630, AT2G32010, AT5G63160, AT1G20620, AT5G49470, AT2G02820, AT3G25585, AT1G77000, AT4G30310, AT5G18230, AT5G13660, AT1G22430, AT4G11900, AT2G21940, AT2G35840, AT1G16610, AT5G43990, AT2G46030, AT3G26360, AT4G28880, AT1G01920, AT3G45040, AT1G01540, AT1G29120, AT5G01950, AT2G42300, AT4G19660, AT4…
cellular process	92 of 129 genes, 71.3%	15395 of 31854 genes, 48.3%	3.98e-05	0	0	AT1G54820, AT2G43010, AT5G67385, AT5G15390, AT5G64520, AT3G52720, AT1G77080, AT1G02205, AT1G13650, AT4G02120, AT4G22880, AT1G07890, AT3G55630, AT2G32010, AT5G63160, AT1G20620, AT5G49470, AT2G02820, AT3G25585, AT1G77000, AT1G21610, AT5G18230, AT5G13660, AT1G22430, AT4G11900, AT2G21940, AT2G35840, AT1G16610, AT5G43990, AT2G46030, AT1G69530, AT3G26360, AT4G28880, AT1G01920, AT3G45040, AT1G01540, AT1…
primary metabolic process	72 of 129 genes, 55.8%	10639 of 31854 genes, 33.4%	5.76e-05	0	0	AT1G54820, AT5G67385, AT5G15390, AT5G64520, AT1G77080, AT1G02205, AT4G02120, AT2G32010, AT5G63160, AT1G20620, AT5G49470, AT2G02820, AT3G25585, AT1G77000, AT4G30310, AT5G18230, AT5G13660, AT4G11900, AT2G35840, AT1G16610, AT5G43990, AT2G46030, AT3G26360, AT4G28880, AT1G01920, AT3G45040, AT1G01540, AT1G29120, AT5G01950, AT2G42300, AT4G19660, AT4G20380, AT3G01770, AT1G02145, AT3G08730, AT2G28470, AT5…
nitrogen compound metabolic process	64 of 129 genes, 49.6%	9439 of 31854 genes, 29.6%	0.0006	0	0	AT1G54820, AT5G67385, AT5G15390, AT5G64520, AT1G77080, AT4G02120, AT3G55630, AT5G63160, AT1G20620, AT5G49470, AT2G02820, AT1G77000, AT5G18230, AT5G13660, AT4G11900, AT1G16610, AT5G43990, AT2G46030, AT3G26360, AT4G28880, AT1G01920, AT3G45040, AT1G01540, AT5G01950, AT2G42300, AT4G19660, AT4G20380, AT3G01770, AT1G02145, AT3G08730, AT5G52040, AT5G14210, AT2G28550, AT1G79880, AT4G10730, AT3G26085, AT1…
reactive oxygen species metabolic process	6 of 129 genes, 4.7%	127 of 31854 genes, 0.4%	0.00574	0.0029	0.02	AT4G20380, AT2G32010, AT1G61660, AT3G14150, AT1G20620, AT1G07890
regulation of biological process	43 of 129 genes, 33.3%	5721 of 31854 genes, 18.0%	0.00824	0.0025	0.02	AT3G01770, AT4G20380, AT2G43010, AT3G02170, AT3G08730, AT3G44480, AT5G52040, AT5G10150, AT1G77080, AT1G63260, AT1G13650, AT3G54930, AT2G28550, AT2G32010, AT5G63160, AT5G49470, AT2G02820, AT4G16950, AT1G77000, AT1G01060, AT5G18230, AT5G13660, AT1G48030, AT4G13040, AT1G16610, AT5G43990, AT2G04880, AT1G69530, AT2G42380, AT3G54230, AT4G28880, AT3G27100, AT3G10490, AT1G08620, AT1G61660, AT2G46380, AT1…
