# Supplementary material for: MDF is a conserved splicing factor and modulates cell division and stress response in Arabidopsis
Source: Life Sci Alliance. 2022 Oct 20;6(1):e202201507. doi: 10.26508/lsa.202201507 (PMC9585968; doi:10.26508/lsa.202201507)
Supplement: Supplementary file 8 [file LSA-2022-01507_TableS8.xlsx]

## Sheet: Table S8. GO overlap rdm16-4
Table S8. List of enriched Biological Process associated GO terms in commonly IR genes between mdf-1 and rdm16-4
Terms from the Process Ontology of gene_association.tair with p-value <= 0.01
Gene Ontology term	Cluster frequency	Genome frequency	Corrected	FDR	False	Genes annotated to the term
			P-value		Positives
phosphate-containing compound metabolic process	80 of 578 genes, 13.8%	1982 of 31854 genes, 6.2%	1.57e-08	0	0	AT4G11840, AT5G47760, AT1G05470, AT5G49780, AT3G60250, AT1G51790, AT1G68690, AT1G67520, AT4G21400, AT5G18190, AT4G02120, AT4G21390, AT3G45190, AT3G11520, AT1G10900, AT4G14340, AT2G20850, AT2G42640, AT1G61430, AT1G52290, AT2G13800, AT1G03960, AT5G06150, AT1G70430, AT4G28880, AT2G40690, AT5G58940, AT3G20200, AT5G54590, AT5G55260, AT3G17470, AT3G15354, AT3G45040, AT5G01950, AT5G01060, AT1G52540, AT4…
phosphorus metabolic process	81 of 578 genes, 14.0%	2029 of 31854 genes, 6.4%	1.99e-08	0	0	AT4G11840, AT5G47760, AT1G05470, AT5G49780, AT3G60250, AT1G51790, AT1G68690, AT1G67520, AT4G21400, AT5G18190, AT4G02120, AT4G21390, AT3G45190, AT3G11520, AT1G10900, AT4G14340, AT2G20850, AT2G42640, AT1G61430, AT1G52290, AT2G13800, AT1G03960, AT5G06150, AT1G70430, AT4G28880, AT2G40690, AT5G58940, AT3G20200, AT5G54590, AT5G55260, AT3G17470, AT3G15354, AT3G45040, AT5G01950, AT5G01060, AT1G52540, AT4…
protein phosphorylation	54 of 578 genes, 9.3%	1142 of 31854 genes, 3.6%	1.76e-07	0	0	AT3G16030, AT5G47760, AT5G49780, AT5G11410, AT3G60250, AT3G08730, AT1G51790, AT1G68690, AT1G67520, AT4G21400, AT5G18190, AT4G03230, AT4G21390, AT5G14210, AT2G42960, AT3G11520, AT4G10730, AT4G14340, AT2G20850, AT2G42640, AT4G03390, AT1G61430, AT1G24030, AT1G03920, AT3G63340, AT5G10520, AT1G52290, AT1G61490, AT5G57630, AT2G13800, AT3G50630, AT5G06150, AT4G13190, AT4G35620, AT1G70430, AT4G28880, AT3…
phosphorylation	55 of 578 genes, 9.5%	1271 of 31854 genes, 4.0%	2.85e-06	0	0	AT3G16030, AT5G47760, AT5G49780, AT5G11410, AT3G60250, AT3G08730, AT1G51790, AT1G68690, AT1G67520, AT4G21400, AT5G18190, AT4G03230, AT1G01220, AT4G21390, AT5G14210, AT2G42960, AT3G11520, AT4G10730, AT4G14340, AT2G20850, AT2G42640, AT4G03390, AT1G61430, AT1G24030, AT1G03920, AT3G63340, AT5G10520, AT1G52290, AT1G61490, AT5G57630, AT2G13800, AT3G50630, AT5G06150, AT4G13190, AT4G35620, AT1G70430, AT4…
cellular protein modification process	92 of 578 genes, 15.9%	2728 of 31854 genes, 8.6%	4.86e-06	0	0	AT5G47760, AT2G44180, AT5G49780, AT4G10050, AT3G60250, AT5G67385, AT1G51790, AT1G68690, AT5G11530, AT1G67520, AT4G21400, AT5G18190, AT4G21390, AT3G45190, AT3G11520, AT4G14340, AT2G20850, AT5G63160, AT2G42640, AT1G61430, AT2G26100, AT3G14980, AT1G50280, AT1G52290, AT2G35160, AT4G00990, AT3G04460, AT5G01160, AT2G13800, AT1G03960, AT5G06150, AT2G46030, AT3G02980, AT5G55170, AT2G25740, AT3G11240, AT1…
protein modification process	92 of 578 genes, 15.9%	2728 of 31854 genes, 8.6%	4.86e-06	0	0	AT5G47760, AT2G44180, AT5G49780, AT4G10050, AT3G60250, AT5G67385, AT1G51790, AT1G68690, AT5G11530, AT1G67520, AT4G21400, AT5G18190, AT4G21390, AT3G45190, AT3G11520, AT4G14340, AT2G20850, AT5G63160, AT2G42640, AT1G61430, AT2G26100, AT3G14980, AT1G50280, AT1G52290, AT2G35160, AT4G00990, AT3G04460, AT5G01160, AT2G13800, AT1G03960, AT5G06150, AT2G46030, AT3G02980, AT5G55170, AT2G25740, AT3G11240, AT1…
macromolecule modification	98 of 578 genes, 17.0%	3149 of 31854 genes, 9.9%	7.62e-05	0	0	AT5G47760, AT2G44180, AT5G49780, AT4G10050, AT3G60250, AT5G67385, AT1G51790, AT1G68690, AT5G11530, AT1G67520, AT4G21400, AT5G18190, AT4G21390, AT3G45190, AT3G11520, AT4G14340, AT2G20850, AT5G63160, AT2G42640, AT1G61430, AT2G26100, AT3G14980, AT1G50280, AT1G52290, AT2G35160, AT4G00990, AT3G04460, AT5G01160, AT2G13800, AT1G03960, AT5G06150, AT2G46030, AT3G02980, AT5G55170, AT2G25740, AT3G11240, AT1…
primary metabolic process	253 of 578 genes, 43.8%	10639 of 31854 genes, 33.4%	0.0001	0	0	AT4G11840, AT3G09360, AT2G44180, AT1G09910, AT5G36110, AT3G60250, AT5G67385, AT1G51790, AT5G11430, AT2G28290, AT1G68690, AT5G65685, AT1G67520, AT5G06770, AT3G45190, AT3G11520, AT1G10900, AT3G48050, AT4G14340, AT4G15396, AT1G61430, AT1G19025, AT2G26100, AT2G20410, AT4G27490, AT1G33540, AT1G50280, AT1G52290, AT5G59710, AT5G18230, AT5G43650, AT1G20065, AT5G06150, AT3G52160, AT5G48560, AT5G55580, AT1…
cellular macromolecule metabolic process	188 of 578 genes, 32.5%	7532 of 31854 genes, 23.6%	0.00057	0	0	AT3G09360, AT2G44180, AT3G60250, AT5G67385, AT1G51790, AT5G11430, AT2G28290, AT1G68690, AT5G65685, AT1G67520, AT5G06770, AT3G45190, AT3G11520, AT3G48050, AT4G14340, AT1G61430, AT1G19025, AT2G26100, AT2G20410, AT4G27490, AT1G50280, AT1G52290, AT5G59710, AT5G18230, AT5G43650, AT1G20065, AT5G06150, AT5G48560, AT5G55580, AT1G76970, AT3G26360, AT1G70430, AT3G45020, AT1G27960, AT2G40340, AT5G14490, AT3…
organic substance metabolic process	265 of 578 genes, 45.8%	11517 of 31854 genes, 36.2%	0.00082	0	0	AT4G11840, AT3G09360, AT2G44180, AT5G36110, AT3G60250, AT5G11430, AT2G28290, AT5G65685, AT5G06770, AT3G45190, AT3G11520, AT1G61430, AT1G19025, AT2G26100, AT2G20410, AT4G27490, AT3G54760, AT5G59710, AT5G48560, AT5G55580, AT1G76970, AT3G26360, AT1G70430, AT3G49530, AT1G30520, AT3G09540, AT3G47000, AT4G15563, AT2G22260, AT4G28110, AT3G45040, AT1G79700, AT5G23150, AT4G26830, AT5G01060, AT1G32380, AT4…
macromolecule metabolic process	214 of 578 genes, 37.0%	8953 of 31854 genes, 28.1%	0.00158	0	0	AT3G09360, AT2G44180, AT3G60250, AT5G67385, AT1G51790, AT5G11430, AT2G28290, AT1G68690, AT5G65685, AT1G67520, AT5G06770, AT3G45190, AT3G11520, AT3G48050, AT4G14340, AT1G61430, AT1G19025, AT2G26100, AT2G20410, AT4G27490, AT1G33540, AT1G50280, AT1G52290, AT3G54760, AT5G59710, AT5G18230, AT5G43650, AT1G20065, AT5G06150, AT5G48560, AT5G55580, AT1G76970, AT3G26360, AT1G70430, AT3G45020, AT1G27960, AT2…
nitrogen compound metabolic process	222 of 578 genes, 38.4%	9439 of 31854 genes, 29.6%	0.00299	0	0	AT4G11840, AT3G09360, AT2G41510, AT2G44180, AT3G60250, AT5G67385, AT1G51790, AT5G11430, AT2G28290, AT1G68690, AT1G67520, AT1G03980, AT5G06770, AT3G45190, AT3G11520, AT3G48050, AT4G14340, AT1G61430, AT1G19025, AT2G26100, AT2G20410, AT4G27490, AT1G33540, AT1G50280, AT1G52290, AT5G59710, AT5G18230, AT5G43650, AT1G20065, AT5G06150, AT5G48560, AT5G55580, AT1G76970, AT3G26360, AT1G70430, AT3G45020, AT1…
