# Supplementary material for: MDF is a conserved splicing factor and modulates cell division and stress response in Arabidopsis
Source: Life Sci Alliance. 2022 Oct 20;6(1):e202201507. doi: 10.26508/lsa.202201507 (PMC9585968; doi:10.26508/lsa.202201507)
Supplement: Supplementary file 9 [file LSA-2022-01507_TableS9.xlsx]

## Sheet: Table S9. GO overlap brr2a-2
Table S9. List of enriched Biological Process associated GO terms in commonly IR genes between mdf-1 and brr2a-2
Terms from the Process Ontology of gene_association.tair with p-value <= 0.01
Gene Ontology term	Cluster frequency	Genome frequency	Corrected	FDR	False	Genes annotated to the term
			P-value		Positives
nucleobase-containing compound biosynthetic process	15 of 54 genes, 27.8%	2643 of 31854 genes, 8.3%	0.00477	0	0	AT4G34610, AT4G37460, AT1G32240, AT5G17300, AT2G46790, AT4G38960, AT5G11530, AT5G61270, AT1G69310, AT1G55810, AT3G02150, AT2G34450, AT5G02810, AT4G19985, AT3G25790
negative regulation of transcription, DNA-templated	5 of 54 genes, 9.3%	227 of 31854 genes, 0.7%	0.00891	0	0	AT4G37460, AT2G46790, AT4G38960, AT5G11530, AT5G02810
negative regulation of RNA biosynthetic process	5 of 54 genes, 9.3%	229 of 31854 genes, 0.7%	0.00929	0.02	0.06	AT4G37460, AT2G46790, AT4G38960, AT5G11530, AT5G02810
negative regulation of nucleic acid-templated transcription	5 of 54 genes, 9.3%	229 of 31854 genes, 0.7%	0.00929	0.015	0.06	AT4G37460, AT2G46790, AT4G38960, AT5G11530, AT5G02810
