# Supplementary material for: MDF is a conserved splicing factor and modulates cell division and stress response in Arabidopsis
Source: Life Sci Alliance. 2022 Oct 20;6(1):e202201507. doi: 10.26508/lsa.202201507 (PMC9585968; doi:10.26508/lsa.202201507)
Supplement: Supplementary file 10 [file LSA-2022-01507_TableS10.xlsx]

## Sheet: Table S10. DEG mdf-1 vs WT
Table S10. List of Differentially expressed genes in mdf-1 vs WT
Gene ID	log2FoldChange	pvalue	padj
AT1G61120	10.0974	1.92235e-09	8.67596e-09
AT2G13547	9.89728	4.91564e-16	4.13773e-15
AT4G18900	8.7576	5.0432e-13	3.22813e-12
AT1G63210	8.50646	4.35403e-12	2.54649e-11
AT1G64795	8.357	2.34972e-11	1.2846e-10
AT5G03090	8.172	1.46566e-21	1.91733e-20
AT1G14880	8.05191	0.00025331	0.000608482
AT1G20795	7.97602	1.12591e-09	5.19617e-09
AT3G43250	7.78003	1.35639e-08	5.59626e-08
AT1G10586	7.7673	2.39368e-07	8.60513e-07
novel.14	7.70935	0.00197544	0.00409806
AT5G17970	7.49565	1.2193e-09	5.60456e-09
AT5G44940	7.49516	1.17168e-08	4.86213e-08
AT4G04030	7.32284	2.05531e-08	8.33494e-08
AT4G16460	7.28322	2.66303e-08	1.06551e-07
novel.26	7.25093	7.64643e-12	4.36983e-11
AT2G15555	7.24562	9.34956e-08	3.51594e-07
AT4G29200	7.2003	5.98947e-08	2.30124e-07
AT3G28899	7.07675	1.90543e-20	2.29666e-19
AT1G47265	7.02771	1.23104e-10	6.27066e-10
AT5G61730	6.92909	1.78322e-07	6.51017e-07
novel.109	6.87598	1.68428e-10	8.46279e-10
AT3G57510	6.82286	0.0131778	0.0234869
AT2G38240	6.7541	6.83102e-08	2.60903e-07
novel.117	6.6424	5.81844e-13	3.69707e-12
AT1G30920	6.58017	3.88066e-07	1.36197e-06
novel.49	6.5791	2.17167e-07	7.84627e-07
AT4G17710	6.47363	3.23333e-09	1.42524e-08
AT4G25330	6.45871	5.10445e-06	1.54815e-05
AT3G44265	6.42375	4.38484e-06	1.34465e-05
AT3G54730	6.37277	3.18297e-51	2.22304e-49
AT3G48630	6.33967	8.76378e-06	2.57256e-05
AT2G24255	6.33898	6.28723e-09	2.6866e-08
AT4G23150	6.29295	1.06776e-20	1.3128e-19
AT1G61800	6.19487	1.27696e-09	5.85672e-09
novel.64	6.14849	2.53104e-08	1.01577e-07
AT5G02665	6.14616	2.63988e-05	7.2795e-05
AT1G32910	6.14235	2.14926e-05	5.99767e-05
AT1G05080	6.09773	1.97682e-05	5.53673e-05
AT4G09355	6.08989	4.12289e-06	1.26896e-05
AT3G28890	6.06423	9.28515e-34	2.62311e-32
AT5G41830	6.05624	1.9582e-30	4.52527e-29
AT2G39030	6.04005	0.000526307	0.00120431
AT3G57645	6.00898	4.04226e-05	0.000108805
AT4G12100	6.00715	6.26205e-05	0.000164264
AT5G63750	5.98924	5.81437e-44	2.86088e-42
AT3G49200	5.90073	7.32702e-05	0.000190451
AT3G11480	5.8616	0.00130822	0.00280486
AT3G55970	5.79892	8.81341e-11	4.54928e-10
AT3G57260	5.73138	3.09691e-24	4.88799e-23
AT4G16080	5.6854	0.000409511	0.000953099
AT3G24542	5.68292	0.000160134	0.000395935
AT1G34440	5.64727	2.00426e-15	1.59371e-14
AT1G08150	5.6283	0.000531331	0.00121448
AT4G05255	5.61527	0.000298627	0.000709879
novel.153	5.61356	6.10475e-07	2.09459e-06
AT4G26730	5.56459	0.000584642	0.00132752
AT3G59620	5.56432	0.00146388	0.00310837
AT3G13280	5.56234	3.97644e-05	0.000107136
AT1G67105	5.504	7.00185e-42	3.14371e-40
AT5G50680	5.50175	0.00185167	0.00385786
AT4G10260	5.43262	1.04324e-08	4.34937e-08
AT2G36325	5.42923	0.000144954	0.00036067
AT3G06575	5.41839	0.000592277	0.00134292
AT5G04815	5.41267	0.0007741	0.00172393
AT4G27890	5.41146	0.000892428	0.00196948
AT3G21500	5.40517	7.24217e-08	2.76019e-07
AT3G22860	5.39778	2.10408e-37	7.37836e-36
AT3G01755	5.35051	0.00108203	0.00235239
AT1G53655	5.34152	0.000907373	0.00200053
AT2G20620	5.30444	0.000386247	0.000901878
AT3G48057	5.30084	0.000160907	0.000397767
AT5G14490	5.28614	2.81543e-23	4.17385e-22
AT1G30814	5.27357	0.00134628	0.00287886
AT4G29570	5.26103	8.86438e-20	1.01957e-18
AT2G29350	5.23921	1.95717e-13	1.30736e-12
AT4G24000	5.19115	5.15387e-09	2.22233e-08
AT3G29645	5.18601	0.000315848	0.000748057
AT5G38250	5.17412	0.000296487	0.000705192
AT3G60961	5.15578	3.34464e-25	5.68205e-24
AT1G11925	5.1538	0.000141559	0.000352813
AT2G16190	5.14852	0.00486996	0.0093972
AT2G06865	5.14154	2.45228e-05	6.78677e-05
AT2G01422	5.12001	1.41025e-08	5.80421e-08
AT2G33175	5.09901	4.23364e-118	2.95685e-115
AT5G35375	5.09628	9.66952e-22	1.28161e-20
AT1G70400	5.09409	0.00344363	0.00682888
novel.34	5.08354	3.0495e-21	3.89601e-20
AT1G59950	5.08327	3.79297e-07	1.33249e-06
AT4G29640	5.07508	0.000191293	0.000468045
AT1G50610	5.04694	0.000815438	0.0018115
AT5G60830	5.01162	2.62727e-06	8.29139e-06
AT2G29470	5.00952	3.86747e-05	0.000104424
AT1G60040	5.00943	0.00387501	0.00761404
AT1G33730	5.00791	0.00462966	0.00896584
AT1G36580	5.00784	0.00299222	0.00600042
AT3G55566	5.00485	0.00284974	0.00573943
AT5G01080	5.00336	0.00340253	0.00675696
AT1G36020	4.99407	0.00471137	0.00911004
AT1G29090	4.99235	8.60819e-11	4.44883e-10
AT3G50540	4.99166	3.55764e-05	9.65354e-05
AT5G10760	4.97527	2.68912e-54	2.13288e-52
AT2G14610	4.93951	0.0188338	0.0325009
AT5G15140	4.9381	4.31363e-05	0.000115713
AT2G26135	4.91215	0.00582012	0.0110843
AT3G12440	4.89987	0.00599498	0.0113932
AT4G18150	4.89394	0.000959449	0.0021074
AT4G05360	4.8828	0.0184303	0.0318879
AT4G04565	4.86032	3.61566e-76	6.58758e-74
AT4G36100	4.85134	5.92227e-05	0.000155757
AT4G37990	4.83956	3.63659e-07	1.27952e-06
AT1G31095	4.82152	8.19541e-05	0.000211775
AT3G56705	4.80424	0.00751331	0.0140264
AT1G11370	4.80266	0.01215	0.0217987
AT4G05380	4.8011	1.63169e-79	3.4188e-77
AT3G46070	4.79983	0.00599691	0.011396
AT4G25530	4.79169	6.46107e-12	3.72081e-11
AT3G44860	4.76983	0.000264174	0.000632463
novel.112	4.76478	0.000122413	0.000307968
novel.160	4.75299	8.05824e-13	5.05029e-12
novel.57	4.74289	2.93182e-14	2.09595e-13
AT4G25000	4.72445	4.167e-08	1.62941e-07
AT2G14560	4.71965	4.7492e-13	3.04849e-12
AT1G79400	4.71706	5.2699e-08	2.0366e-07
AT3G57240	4.7125	3.72415e-14	2.63839e-13
novel.106	4.70583	2.89401e-69	3.95457e-67
AT1G26515	4.68101	0.0109763	0.0198602
AT3G25180	4.67822	0.000210605	0.00051236
AT2G24780	4.67818	0.0106518	0.019337
AT2G01280	4.67809	0.0149443	0.0263687
AT3G28230	4.66223	0.00168636	0.00354042
AT3G02810	4.65705	0.00168249	0.00353261
AT5G61160	4.63153	9.49853e-07	3.17878e-06
AT4G27140	4.60761	0.000130714	0.00032741
AT4G16240	4.5706	1.41401e-26	2.57439e-25
AT3G05450	4.56287	0.0146721	0.0259197
AT4G04500	4.55713	1.09545e-05	3.17643e-05
AT4G34300	4.55569	0.0129395	0.0230851
AT4G13790	4.54374	0.0159923	0.0280224
AT5G21960	4.53975	0.000905495	0.00199709
AT1G12180	4.53058	0.00330027	0.00656635
AT5G08730	4.51805	1.55834e-05	4.42929e-05
AT4G36950	4.48207	7.64716e-12	4.36983e-11
AT2G06065	4.46998	1.2788e-10	6.49421e-10
AT2G24850	4.46078	1.20496e-05	3.47356e-05
AT5G38386	4.45076	1.03923e-19	1.18932e-18
AT1G24520	4.44877	0.000446788	0.00103288
AT2G18190	4.43995	3.88337e-09	1.69425e-08
AT3G50330	4.42758	0.0279298	0.0465459
AT3G44660	4.42291	0.021405	0.0365416
AT4G28811	4.41953	0.0267159	0.0447189
AT3G46090	4.41766	2.18704e-22	3.02802e-21
AT4G39340	4.41271	0.0217161	0.03701
AT1G47915	4.41076	0.000395994	0.000923178
AT5G15360	4.40537	2.99735e-20	3.56998e-19
AT2G23240	4.38616	0.00430964	0.00839264
AT2G05914	4.37201	1.79668e-50	1.21763e-48
novel.130	4.33733	1.64923e-16	1.44382e-15
AT3G29970	4.31691	0.0279973	0.046643
AT1G50350	4.3166	0.00264687	0.00536177
AT1G20740	4.31616	0.0085743	0.0158401
AT4G03039	4.31304	0.00920305	0.0169134
AT1G67220	4.30071	3.5231e-14	2.49807e-13
AT1G62170	4.28695	0.000598456	0.0013557
AT1G13470	4.28192	7.0115e-11	3.65975e-10
AT2G41590	4.26788	0.027936	0.0465533
AT5G53740	4.26364	1.82439e-06	5.88461e-06
AT3G01345	4.25699	5.52346e-33	1.48214e-31
AT5G46010	4.24703	0.000895925	0.00197651
AT1G26558	4.24481	4.19405e-12	2.45978e-11
AT1G53480	4.23246	6.12416e-05	0.000160798
AT5G06775	4.23031	0.00111247	0.00241399
AT2G32680	4.2285	2.80378e-26	5.03898e-25
AT3G24900	4.22726	1.46983e-06	4.79825e-06
AT2G03821	4.2245	0.00825326	0.0152998
AT4G07625	4.22331	2.3988e-15	1.89723e-14
AT1G23770	4.22318	0.00876193	0.0161511
AT3G50940	4.21067	7.39992e-27	1.36706e-25
AT1G21240	4.20694	1.03831e-19	1.18881e-18
novel.47	4.18294	1.87019e-20	2.25742e-19
AT2G13760	4.17879	3.82247e-09	1.66913e-08
AT1G33960	4.16327	9.22383e-06	2.69762e-05
AT1G36922	4.15218	0.00196399	0.00407666
AT3G14452	4.14742	0.000386968	0.000903397
AT5G35120	4.1407	0.0100283	0.018287
AT2G13770	4.13271	0.00230037	0.00470919
AT3G60966	4.12306	4.1383e-15	3.21239e-14
AT1G21528	4.11939	0.000112178	0.000283851
AT2G30770	4.10655	1.14364e-07	4.25994e-07
AT4G12960	4.09882	0.00648777	0.0122574
AT5G04500	4.09362	1.37081e-05	3.92376e-05
AT1G54020	4.08097	0.000150447	0.000373451
AT2G26130	4.07615	1.18983e-07	4.42478e-07
AT3G23860	4.06388	7.11549e-05	0.000185259
AT4G23140	4.0555	3.96247e-18	3.98195e-17
AT4G21680	4.05099	9.11329e-11	4.69829e-10
AT2G18660	4.0494	8.43817e-31	1.98467e-29
AT4G22470	4.04741	2.53764e-12	1.51553e-11
AT3G15440	4.04161	0.0126926	0.0226848
AT1G60090	4.03994	0.0022088	0.00453872
AT1G06883	4.03661	0.00261443	0.00529914
AT3G04775	4.03414	0.0157854	0.0276986
AT1G08533	4.03357	1.09915e-08	4.57247e-08
novel.121	4.02035	1.52482e-20	1.85121e-19
AT5G60250	4.01467	1.28835e-57	1.16942e-55
AT3G02205	3.99144	0.000315382	0.000747235
AT3G48620	3.96209	2.79026e-06	8.76834e-06
AT1G02770	3.95655	8.3346e-80	1.76098e-77
AT4G09731	3.94688	0.0169848	0.029615
AT1G47920	3.94485	6.60792e-12	3.80364e-11
AT4G18330	3.94113	1.88327e-05	5.28826e-05
AT1G32710	3.93828	0.0191982	0.0330707
novel.104	3.9281	8.44517e-24	1.29711e-22
AT3G63052	3.91933	4.52327e-06	1.38423e-05
AT1G06963	3.91145	2.31099e-06	7.34764e-06
AT5G45990	3.90144	2.83814e-74	4.66402e-72
AT1G36675	3.89944	1.55049e-08	6.35953e-08
AT5G11410	3.8914	1.2235e-99	4.9617e-97
AT5G07515	3.88243	0.00345355	0.0068453
AT5G25230	3.86304	4.41987e-109	2.179e-106
AT5G52760	3.85013	6.44776e-23	9.32237e-22
AT4G22467	3.84734	6.11922e-14	4.25957e-13
AT4G10695	3.83597	0.00471113	0.00911004
AT5G56510	3.83364	4.72546e-17	4.34097e-16
AT1G36920	3.82973	0.00401936	0.00787491
AT3G50770	3.82824	9.74318e-17	8.68698e-16
AT1G30160	3.81117	4.68321e-91	1.4537e-88
novel.132	3.79043	3.72435e-07	1.30949e-06
AT5G20690	3.79024	1.13285e-22	1.60831e-21
AT2G04495	3.77654	1.59455e-09	7.24856e-09
AT1G07457	3.77137	0.00609415	0.0115659
AT3G13130	3.76142	3.53181e-29	7.48107e-28
AT5G02675	3.75357	0.00589671	0.0112234
AT4G09435	3.73963	5.09056e-21	6.40921e-20
AT4G15210	3.73907	0.00382343	0.00752329
AT5G67310	3.73529	9.77901e-12	5.53022e-11
AT4G16215	3.73157	2.2597e-07	8.14793e-07
AT1G09793	3.72467	0.0270193	0.0451674
AT3G24790	3.72385	1.29512e-05	3.71853e-05
AT3G05770	3.72173	2.43815e-14	1.75853e-13
AT4G08785	3.71867	0.0144136	0.0255069
AT2G43530	3.70857	1.70792e-06	5.52953e-06
AT5G59390	3.70168	1.29272e-30	3.00953e-29
AT5G53902	3.70149	3.17347e-47	1.83817e-45
AT5G06115	3.66289	4.58051e-05	0.000122324
AT1G76960	3.65344	6.10819e-212	2.55964e-208
novel.127	3.64871	1.66027e-38	6.22118e-37
AT4G34071	3.64804	8.49999e-05	0.000219218
AT3G28540	3.64454	3.01791e-66	3.79396e-64
AT2G14070	3.63131	6.55102e-07	2.23794e-06
AT2G43620	3.61906	3.28542e-08	1.30251e-07
AT2G41470	3.61521	2.35884e-10	1.16634e-09
AT5G54610	3.58816	2.98652e-13	1.95344e-12
AT4G18253	3.58181	5.32665e-26	9.45819e-25
AT5G27060	3.57762	2.47268e-12	1.4799e-11
AT4G07965	3.56048	0.0113825	0.0205287
AT1G06873	3.55864	0.015858	0.0278084
AT1G60110	3.55215	2.06871e-07	7.49042e-07
AT1G75830	3.55203	5.79987e-08	2.23146e-07
novel.53	3.53122	6.33766e-19	6.81848e-18
AT3G46660	3.51386	0.000130041	0.000325888
AT4G32810	3.51296	4.95485e-09	2.14018e-08
AT4G23600	3.503	5.06341e-07	1.75188e-06
AT3G28500	3.50225	4.24421e-44	2.10063e-42
AT5G02210	3.50043	9.12024e-13	5.68584e-12
AT1G73805	3.49987	4.26737e-36	1.39889e-34
AT1G11572	3.49838	0.0110146	0.0199194
AT3G16590	3.49352	4.76545e-07	1.6538e-06
AT1G07143	3.48251	6.30737e-13	3.9906e-12
AT3G15536	3.48196	0.00070552	0.00157988
AT3G49620	3.47906	0.0078114	0.0145493
AT2G38530	3.47399	3.45123e-177	7.88856e-174
AT5G49200	3.47231	3.60782e-05	9.77915e-05
AT5G23115	3.46814	0.000786998	0.00175126
AT1G65500	3.45027	1.58743e-70	2.30709e-68
AT3G04660	3.44667	0.00041067	0.000955532
AT5G06845	3.44458	4.03161e-05	0.000108541
AT3G53200	3.42757	6.62001e-13	4.18103e-12
AT2G37740	3.42546	3.56055e-20	4.22677e-19
AT3G06515	3.42523	1.21366e-10	6.18466e-10
AT4G04510	3.4239	0.000281993	0.000672436
AT1G30170	3.41895	5.57862e-07	1.92168e-06
AT1G20310	3.41762	2.08115e-08	8.43566e-08
AT4G29650	3.41737	0.00860161	0.0158835
AT1G04580	3.40923	8.01889e-06	2.36642e-05
AT4G23230	3.39959	3.28467e-29	6.98109e-28
AT1G05397	3.39897	7.54462e-12	4.31811e-11
AT3G18610	3.395	8.63392e-85	2.08733e-82
AT1G69880	3.38578	3.4918e-12	2.06284e-11
AT4G23160	3.37989	1.04654e-11	5.90342e-11
AT5G47130	3.37599	4.28048e-26	7.63833e-25
AT4G04223	3.36401	1.2182e-77	2.3381e-75
AT4G09430	3.35786	1.14432e-09	5.27631e-09
AT1G06877	3.35734	8.66615e-08	3.27386e-07
AT3G04720	3.35091	2.32198e-10	1.1497e-09
AT5G50790	3.34722	1.2531e-11	7.02491e-11
AT5G20230	3.33957	6.36175e-06	1.90353e-05
AT5G22610	3.33527	0.0186353	0.0321965
AT1G72540	3.33389	3.12407e-14	2.22391e-13
AT4G23130	3.32859	2.43483e-29	5.2057e-28
AT4G07895	3.32627	0.0235465	0.0398672
AT1G19610	3.31916	4.10692e-07	1.43676e-06
AT5G54075	3.31653	1.11906e-56	9.87245e-55
AT5G66660	3.30727	0.00507741	0.00976763
AT1G31290	3.30106	3.80337e-131	4.34673e-128
AT4G23320	3.28988	4.11436e-11	2.20429e-10
AT4G17660	3.28948	3.33375e-30	7.62003e-29
AT2G32830	3.2809	7.23615e-26	1.27676e-24
AT4G03450	3.28013	0.00071246	0.00159457
AT5G53190	3.27487	0.00117207	0.00253391
AT3G46680	3.26641	2.27327e-06	7.23504e-06
AT1G52110	3.26014	1.98399e-11	1.09154e-10
AT5G44980	3.25764	4.46568e-47	2.56349e-45
AT3G32920	3.25036	1.19451e-10	6.09326e-10
AT1G12490	3.24338	0.00178081	0.00372535
AT5G60900	3.23814	3.34547e-20	3.97707e-19
AT3G27710	3.22857	4.35934e-07	1.52147e-06
AT1G67265	3.21989	1.65684e-05	4.69386e-05
AT3G28880	3.2175	2.5656e-63	2.7925e-61
AT4G00870	3.21365	7.28351e-30	1.61918e-28
AT1G27020	3.21304	1.1767e-12	7.24432e-12
AT5G47330	3.21264	1.79049e-29	3.85431e-28
AT4G31685	3.2053	0.000370185	0.000866705
AT4G23220	3.18859	6.33947e-39	2.41578e-37
AT3G14380	3.18386	0.000134271	0.000335786
AT3G57460	3.17608	7.38528e-06	2.18998e-05
AT3G05660	3.16685	5.54501e-67	7.14966e-65
AT1G10225	3.16548	0.00336632	0.00669033
AT1G80865	3.16223	0.00144443	0.00307071
AT4G21213	3.15207	0.0272856	0.045575
AT3G24982	3.15197	0.000490006	0.00112585
AT4G04490	3.1516	5.84846e-17	5.32396e-16
AT5G44570	3.15051	2.68808e-14	1.9327e-13
AT2G39330	3.1368	0.0164501	0.0287666
AT2G24681	3.13637	1.20103e-08	4.98145e-08
AT5G24200	3.13201	2.97781e-11	1.61534e-10
AT5G53905	3.12969	0.0113862	0.0205339
AT1G58225	3.1286	6.74184e-19	7.23475e-18
AT5G06165	3.12822	4.98532e-16	4.19357e-15
AT1G80660	3.12798	1.10187e-15	8.96287e-15
AT1G78840	3.12797	0.0020713	0.00428138
AT1G70440	3.12658	3.38514e-70	4.86357e-68
AT2G40955	3.12374	2.82454e-05	7.753e-05
AT5G58680	3.1221	2.88472e-07	1.02618e-06
AT1G12890	3.12108	1.11358e-07	4.15349e-07
AT1G57670	3.11643	9.25482e-09	3.89315e-08
AT4G07940	3.11487	2.57329e-14	1.85388e-13
AT2G43510	3.11299	1.96944e-07	7.14849e-07
AT2G06995	3.11233	8.15588e-15	6.17288e-14
AT4G23210	3.11175	7.25193e-20	8.40642e-19
AT3G23240	3.11033	6.4581e-06	1.93119e-05
AT3G53232	3.1003	4.42438e-11	2.36083e-10
AT5G26120	3.09781	0.00516737	0.0099269
AT1G33760	3.08862	5.1123e-05	0.000135804
AT1G19380	3.0746	2.08713e-41	9.11053e-40
AT3G28930	3.07193	4.55733e-10	2.18382e-09
AT1G09797	3.06959	1.00675e-34	3.02061e-33
novel.78	3.06947	3.61168e-16	3.07201e-15
AT3G05945	3.06358	0.0193702	0.0333373
AT2G04805	3.06163	0.00662662	0.0124925
AT4G22050	3.05886	0.000623243	0.00140704
AT5G05040	3.0572	0.00724829	0.0135737
AT2G17040	3.05468	1.97133e-64	2.31613e-62
AT3G21850	3.05359	1.25227e-05	3.6021e-05
AT1G45616	3.052	4.21703e-44	2.0913e-42
novel.77	3.04284	1.29509e-24	2.10896e-23
AT2G47190	3.04177	2.31444e-06	7.35676e-06
AT5G09065	3.04151	0.00743354	0.0138888
AT2G23970	3.03685	4.96192e-05	0.000131963
AT1G03710	3.03215	2.98587e-10	1.46143e-09
AT1G06993	3.03148	4.08782e-07	1.43088e-06
AT2G25470	3.03076	1.56009e-12	9.51843e-12
AT2G46970	3.02913	4.82485e-36	1.56733e-34
AT3G23955	3.02804	5.62581e-05	0.000148566
AT3G00970	3.02753	2.22538e-08	8.98549e-08
AT1G02470	3.01837	5.37357e-41	2.28609e-39
AT3G26010	3.01128	0.0103136	0.0187664
AT1G52890	3.00879	4.51598e-13	2.90546e-12
AT4G14365	3.00732	3.61568e-35	1.10865e-33
AT2G25510	3.00555	9.95111e-67	1.27005e-64
AT5G39330	2.99488	2.65452e-08	1.06227e-07
AT3G01620	2.9928	0.000926999	0.00204148
AT3G11165	2.99276	0.00611235	0.0115978
AT2G02990	2.98675	3.08861e-06	9.65163e-06
AT2G33080	2.98207	4.92515e-07	1.70734e-06
AT3G11415	2.97909	3.14865e-05	8.59197e-05
AT4G23170	2.97783	1.6129e-25	2.80256e-24
AT1G75750	2.97747	3.28803e-21	4.19224e-20
AT3G44790	2.96965	9.83515e-12	5.56072e-11
AT4G00580	2.96574	3.78222e-05	0.000102265
AT2G10975	2.95828	0.0139854	0.0247874
AT3G13010	2.9534	0.00707716	0.0132802
novel.44	2.94456	4.5693e-11	2.43506e-10
AT4G38560	2.93146	7.97232e-18	7.81169e-17
AT5G53240	2.92953	0.00633274	0.0119853
AT5G22460	2.9245	1.42052e-94	4.89263e-92
novel.9	2.92249	2.91491e-14	2.08446e-13
AT5G08760	2.91215	1.49674e-63	1.66375e-61
AT2G23110	2.91124	5.50011e-09	2.36231e-08
AT2G46494	2.91072	0.00505742	0.00973204
AT1G48400	2.91015	2.04986e-20	2.46483e-19
AT2G01008	2.90266	3.4738e-35	1.06644e-33
AT4G12495	2.89264	0.000138345	0.000345217
AT4G10265	2.88909	4.29757e-09	1.86815e-08
novel.17	2.87468	2.18999e-07	7.91021e-07
AT3G11150	2.87392	0.000226575	0.0005484
AT2G04785	2.86834	5.36952e-05	0.000142141
AT5G53230	2.86764	4.54383e-10	2.1786e-09
AT1G70130	2.86607	7.55853e-13	4.74873e-12
AT5G05365	2.86388	8.19786e-65	9.76866e-63
AT1G80130	2.86037	1.40429e-19	1.5883e-18
AT4G25810	2.86033	3.71132e-14	2.63004e-13
AT1G72900	2.8599	7.2157e-10	3.38984e-09
AT2G38340	2.85916	4.83795e-19	5.25218e-18
AT1G65790	2.85902	5.3946e-10	2.56741e-09
AT1G72520	2.85857	1.25251e-21	1.64793e-20
AT5G49310	2.85777	0.000346217	0.000814306
AT5G01540	2.85714	7.33202e-27	1.35551e-25
AT5G44572	2.85531	1.04595e-108	5.05739e-106
AT5G49420	2.84899	0.00242091	0.00493665
AT3G50480	2.84825	3.99655e-08	1.5669e-07
AT4G22390	2.84797	2.46769e-38	9.15122e-37
AT3G41761	2.84479	6.16221e-12	3.55278e-11
AT1G27040	2.84417	6.578e-08	2.51775e-07
AT4G12480	2.84019	1.38411e-08	5.70597e-08
AT1G61610	2.84	9.87905e-13	6.13609e-12
novel.123	2.83257	4.2625e-06	1.30953e-05
AT5G53810	2.83142	0.027718	0.0462237
AT2G16450	2.83086	0.0277296	0.0462369
AT1G11785	2.82979	3.00478e-11	1.62962e-10
AT4G15750	2.82653	0.0200122	0.0343505
AT1G71370	2.82599	0.00490208	0.009457
AT2G43270	2.82346	0.00338582	0.0067259
AT5G04210	2.82059	0.00797904	0.0148374
AT4G34210	2.82053	2.70481e-06	8.51791e-06
AT2G34655	2.81888	3.08565e-23	4.55029e-22
AT1G53080	2.81692	0.00157271	0.00331705
AT5G14920	2.81372	4.02655e-54	3.16373e-52
AT1G28650	2.81176	0.02585	0.0434023
AT1G05740	2.81002	0.0274041	0.0457457
AT5G12020	2.80842	1.217e-06	4.01562e-06
AT1G30135	2.80805	0.00110619	0.00240119
AT4G39830	2.80323	7.11161e-41	3.00012e-39
AT2G20142	2.80235	1.69975e-31	4.21053e-30
AT3G12410	2.80155	8.88177e-06	2.60486e-05
AT2G25000	2.80122	5.59177e-66	6.99473e-64
AT1G12672	2.79984	0.000305816	0.000725937
AT3G20470	2.79893	2.83803e-126	2.74449e-123
AT4G24420	2.79822	2.95692e-13	1.93659e-12
AT1G02940	2.79679	7.72837e-16	6.39402e-15
AT5G41071	2.78764	0.00101016	0.00220857
AT3G25010	2.78559	3.85027e-24	6.03538e-23
AT5G21150	2.78548	3.45788e-16	2.94517e-15
AT4G33930	2.78249	8.15677e-06	2.40372e-05
AT2G40435	2.77716	1.20283e-78	2.45876e-76
AT3G57100	2.7695	0.000433986	0.00100541
AT1G66780	2.76873	0.00465755	0.00901499
AT4G33370	2.76649	0.00648138	0.0122481
AT3G04165	2.7621	5.52101e-29	1.15199e-27
AT1G28370	2.75853	2.95289e-16	2.54001e-15
AT2G10921	2.75822	0.00196775	0.00408312
AT3G55240	2.757	2.27672e-08	9.18099e-08
AT3G45970	2.74998	1.33099e-43	6.44797e-42
AT4G04540	2.74877	2.2659e-06	7.21249e-06
AT2G45570	2.74438	5.73181e-05	0.000151096
AT3G15356	2.74132	1.96196e-07	7.12546e-07
AT3G58270	2.73994	2.23397e-52	1.65202e-50
AT2G35070	2.73524	3.72005e-23	5.45702e-22
AT3G15720	2.73183	1.98869e-91	6.41046e-89
AT2G18180	2.7278	2.30417e-09	1.03214e-08
AT1G78030	2.72497	2.74088e-14	1.96672e-13
AT4G31520	2.72451	1.26909e-35	4.01875e-34
AT3G61280	2.71724	1.37068e-25	2.3916e-24
AT4G26466	2.71588	0.017452	0.0303391
AT1G78410	2.71411	7.27002e-11	3.78604e-10
AT1G17020	2.7135	6.68023e-15	5.09282e-14
AT3G51560	2.7121	0.00832921	0.0154259
AT5G10380	2.70972	5.21445e-41	2.22592e-39
AT2G05520	2.70884	4.3686e-75	7.57515e-73
AT3G23380	2.70806	0.0157276	0.0276028
AT4G12470	2.70222	3.61599e-06	1.12132e-05
AT4G31398	2.69877	4.0294e-23	5.90391e-22
AT5G57240	2.69506	2.17984e-36	7.31745e-35
AT5G66150	2.69426	3.76746e-09	1.64682e-08
AT1G02930	2.69115	2.70799e-09	1.2021e-08
AT4G26950	2.69099	6.6447e-34	1.89634e-32
AT4G26260	2.68677	4.79469e-05	0.00012765
AT3G23120	2.68666	1.26481e-21	1.66236e-20
AT5G59720	2.68512	1.73067e-35	5.41222e-34
AT3G48580	2.68424	0.00312185	0.00623848
AT1G01355	2.68405	0.000400463	0.000932646
AT2G40340	2.6839	4.74646e-12	2.76635e-11
AT5G65510	2.67156	8.46395e-41	3.53504e-39
AT1G70390	2.66967	5.08559e-06	1.54336e-05
AT4G31640	2.668	0.000480168	0.00110426
AT2G05665	2.66469	8.26393e-14	5.67395e-13
AT4G11890	2.66369	7.22336e-14	4.98948e-13
AT4G16563	2.6608	4.47504e-128	4.68817e-125
AT3G07995	2.64793	0.000225048	0.000544862
AT5G56795	2.64393	8.46168e-06	2.48891e-05
AT5G09470	2.64215	1.97781e-08	8.0362e-08
AT3G21351	2.64138	3.18488e-30	7.29303e-29
AT1G17420	2.63981	3.89908e-08	1.52964e-07
AT2G18590	2.6369	0.00356563	0.00705189
AT5G41471	2.63407	0.0189231	0.0326258
novel.63	2.63311	3.58777e-09	1.57101e-08
AT1G59930	2.63169	4.87528e-06	1.48491e-05
AT3G01313	2.63011	0.00145693	0.00309492
AT3G26170	2.62465	1.69987e-47	9.89348e-46
AT3G33528	2.62463	0.000219059	0.000531743
AT1G20620	2.62348	4.69439e-98	1.76166e-95
AT5G60610	2.62318	2.42832e-25	4.17614e-24
AT1G77120	2.62233	2.69208e-58	2.49767e-56
AT5G42530	2.61654	5.20613e-112	3.11661e-109
AT5G61890	2.61588	1.33185e-18	1.40053e-17
AT3G59190	2.61519	5.61523e-11	2.96667e-10
AT5G26170	2.61168	1.02051e-08	4.26153e-08
AT5G52750	2.6097	2.38693e-19	2.64731e-18
AT5G07550	2.60498	0.00230415	0.00471614
AT5G15380	2.60003	0.00235313	0.0048078
AT5G53870	2.59847	3.63424e-25	6.15325e-24
AT3G22560	2.59167	2.45528e-48	1.49114e-46
AT3G44970	2.58908	2.44844e-46	1.35299e-44
AT1G68290	2.58774	2.13733e-14	1.55091e-13
AT1G10550	2.58582	4.80221e-27	9.00388e-26
AT2G04515	2.58326	1.50824e-05	4.29465e-05
AT5G06870	2.58134	3.34984e-06	1.04282e-05
AT2G31980	2.57324	2.21253e-34	6.51402e-33
AT5G46350	2.57286	1.66118e-19	1.86961e-18
AT3G27620	2.57177	1.96168e-17	1.85888e-16
AT5G37050	2.56894	2.12208e-10	1.05613e-09
AT4G12485	2.56865	1.28705e-08	5.3268e-08
AT3G14395	2.56725	1.70224e-06	5.51396e-06
AT3G16530	2.5654	2.85718e-06	8.97078e-06
AT4G28556	2.5644	2.37382e-06	7.53217e-06
AT2G33380	2.561	1.07617e-46	6.06687e-45
AT3G51570	2.55866	1.57505e-05	4.47271e-05
AT1G29071	2.55765	0.000111155	0.000281503
AT3G29639	2.5566	2.31566e-12	1.3889e-11
AT3G45940	2.55572	0.00132372	0.00283568
AT5G26270	2.55507	2.80537e-44	1.41071e-42
AT5G11610	2.54798	4.25695e-29	8.94921e-28
AT4G30270	2.54741	7.00584e-45	3.617e-43
AT5G55270	2.53641	3.52205e-08	1.39084e-07
AT4G06810	2.53634	5.81785e-15	4.4597e-14
AT3G28570	2.53602	1.20657e-08	5.00276e-08
AT4G31800	2.5304	1.24516e-40	5.15768e-39
AT5G09876	2.52851	0.00442489	0.00859843
AT4G23680	2.5264	5.72212e-52	4.14614e-50
AT4G13420	2.52582	0.000428115	0.00099309
AT1G01670	2.52562	6.71072e-26	1.18655e-24
AT4G01360	2.51892	3.20226e-12	1.89713e-11
AT4G23200	2.51284	4.25792e-13	2.74716e-12
AT1G66920	2.51124	2.93717e-36	9.74264e-35
AT2G31550	2.5098	0.000156394	0.000387259
AT1G32172	2.50715	4.76254e-05	0.000126875
AT3G09390	2.50662	1.53255e-67	2.00692e-65
AT1G59920	2.50367	0.0173198	0.0301406
AT1G07957	2.50073	6.8614e-10	3.23245e-09
novel.11	2.49775	1.52881e-20	1.85516e-19
AT2G06002	2.49545	7.6695e-29	1.58711e-27
AT1G71280	2.49536	1.01659e-17	9.86876e-17
AT5G61100	2.48673	0.0260581	0.0437193
novel.90	2.47989	8.11008e-06	2.39165e-05
AT4G19570	2.47693	1.46571e-07	5.39407e-07
AT4G40065	2.47528	1.65935e-14	1.21849e-13
AT2G39920	2.4703	1.80935e-11	1.00005e-10
AT5G39520	2.46487	0.000142812	0.000355692
AT1G22240	2.46301	7.54455e-05	0.000195761
AT1G13400	2.46257	1.20908e-10	6.16379e-10
AT4G12490	2.46256	4.79665e-11	2.54973e-10
AT1G15790	2.462	2.07919e-71	3.11173e-69
AT5G41761	2.46192	1.3871e-21	1.81929e-20
AT5G24240	2.46143	4.1845e-16	3.54603e-15
AT5G47850	2.46006	0.019822	0.0340496
AT2G17850	2.45506	0.00324027	0.0064546
AT2G34930	2.45461	4.45015e-06	1.36269e-05
AT5G27130	2.44717	0.0075837	0.0141473
AT1G10585	2.44562	0.000239852	0.000578252
AT4G08755	2.44549	0.0293364	0.0486836
AT3G22142	2.44339	6.6521e-100	2.74186e-97
AT1G62580	2.4416	1.97537e-51	1.39906e-49
AT4G31690	2.43667	0.0170335	0.0296897
AT3G16680	2.43126	0.0162899	0.0285042
AT3G28580	2.4285	2.14533e-22	2.97682e-21
AT5G46050	2.42559	6.85685e-07	2.33607e-06
AT3G01600	2.42553	8.44138e-33	2.23884e-31
AT5G07560	2.42031	2.04281e-05	5.712e-05
AT1G61290	2.41237	0.00408918	0.00799489
AT4G30430	2.41076	1.54236e-07	5.66044e-07
AT4G09420	2.4102	2.16646e-35	6.74149e-34
AT3G47180	2.40961	2.58884e-35	8.01614e-34
AT3G51860	2.40586	4.54617e-184	1.27005e-180
novel.93	2.40315	1.511e-08	6.20365e-08
AT3G06325	2.40264	6.30876e-05	0.000165299
AT4G23610	2.40186	2.59503e-12	1.54833e-11
AT4G21620	2.39563	7.22101e-262	9.07789e-258
AT3G26840	2.39491	8.76264e-23	1.25825e-21
AT3G12460	2.39457	9.78953e-14	6.69035e-13
AT3G47480	2.39343	3.82397e-29	8.07272e-28
AT2G17740	2.39221	6.68649e-20	7.77606e-19
AT5G56700	2.39195	2.08059e-08	8.43476e-08
AT1G69325	2.3874	8.17913e-42	3.65271e-40
AT1G20350	2.38578	1.29639e-14	9.62931e-14
AT1G28660	2.38559	2.03474e-137	2.84219e-134
AT5G52270	2.38367	1.3583e-18	1.42715e-17
AT2G32210	2.38254	6.19919e-19	6.67236e-18
AT3G05650	2.3823	2.55577e-96	9.05067e-94
AT2G29370	2.37929	1.29781e-10	6.58678e-10
AT3G13900	2.37764	3.07868e-05	8.40651e-05
AT1G69630	2.37598	0.000307315	0.000729151
AT1G35230	2.36937	1.13209e-14	8.46391e-14
AT1G21250	2.36803	2.22868e-46	1.23427e-44
AT4G02670	2.36385	4.86496e-21	6.13132e-20
AT1G65484	2.3629	4.17963e-14	2.94695e-13
AT5G52000	2.36194	9.76661e-05	0.000249732
AT5G36925	2.35967	5.3588e-16	4.49571e-15
AT5G08005	2.3567	0.0120487	0.0216309
AT4G07875	2.35555	0.00219351	0.00450989
AT1G61093	2.35524	0.00381753	0.00751284
AT4G02330	2.35298	6.19594e-34	1.78243e-32
AT4G31354	2.3528	9.65496e-19	1.02732e-17
AT3G60710	2.34773	0.00477337	0.00922285
AT1G76930	2.34594	8.1834e-11	4.24413e-10
AT1G51090	2.34588	9.54171e-11	4.90708e-10
AT3G13276	2.3406	1.48841e-21	1.94609e-20
AT5G44820	2.33885	3.9094e-22	5.33627e-21
AT1G61255	2.33577	1.72844e-17	1.64927e-16
ATMG00040	2.33534	0.00954157	0.0174781
AT5G38780	2.33406	1.17663e-19	1.33925e-18
AT3G27025	2.3337	4.39519e-19	4.77977e-18
AT1G71890	2.32384	1.0141e-21	1.34197e-20
AT5G38240	2.31894	1.10433e-29	2.41654e-28
AT4G15236	2.3158	8.49074e-09	3.58553e-08
novel.99	2.31545	5.76631e-12	3.33369e-11
AT1G69720	2.31411	4.30926e-09	1.87291e-08
AT5G58670	2.31326	8.71577e-64	9.96094e-62
AT5G57735	2.3105	2.95726e-05	8.09256e-05
AT4G03292	2.30943	3.71113e-19	4.04811e-18
AT3G51660	2.30146	2.19913e-23	3.27758e-22
AT3G57700	2.29882	7.47372e-17	6.73277e-16
AT2G09815	2.29855	0.027949	0.0465687
AT5G64060	2.29792	2.16233e-24	3.44316e-23
AT2G17690	2.29747	3.06117e-09	1.35243e-08
novel.156	2.29341	0.00575047	0.010965
AT3G14210	2.28807	6.71641e-34	1.91463e-32
AT4G01985	2.28545	1.76267e-10	8.83899e-10
AT3G21080	2.28316	3.65113e-10	1.77118e-09
novel.75	2.28212	9.58732e-27	1.76284e-25
AT1G68765	2.27885	0.00359319	0.00710249
AT3G45130	2.27774	0.00461139	0.00893253
AT1G49920	2.273	2.1172e-12	1.27412e-11
AT4G29770	2.27296	1.54307e-05	4.38884e-05
AT5G06520	2.27208	6.24972e-05	0.000163991
AT3G22550	2.27128	2.90287e-78	5.7926e-76
AT4G24110	2.26527	5.35764e-13	3.41896e-12
novel.84	2.26466	1.8082e-07	6.59752e-07
AT5G51190	2.26276	1.42451e-05	4.0659e-05
AT2G46400	2.25609	3.02885e-13	1.97958e-12
AT2G40200	2.25369	5.32402e-31	1.26763e-29
AT1G09773	2.25109	0.000796964	0.00177187
AT3G26320	2.24692	8.71687e-31	2.0483e-29
AT2G36110	2.24531	0.00330857	0.00658129
AT5G47220	2.24476	7.865e-08	2.98737e-07
AT1G60720	2.24418	0.0101618	0.0185144
AT3G16525	2.24266	1.26854e-05	3.64639e-05
AT2G38250	2.24262	1.05542e-33	2.97494e-32
AT5G60470	2.24226	4.20352e-09	1.8279e-08
AT1G77640	2.2406	3.78791e-09	1.6549e-08
AT1G24147	2.23992	5.29005e-06	1.60096e-05
AT5G17540	2.23668	0.00618613	0.011729
AT3G26830	2.23274	0.00407864	0.00797862
AT3G20710	2.23269	7.73001e-22	1.03161e-20
AT4G34410	2.23226	0.00358367	0.00708534
AT5G22570	2.2309	7.77072e-05	0.000201277
AT3G15170	2.23017	2.2043e-13	1.46427e-12
AT1G73325	2.2277	0.00667425	0.0125739
AT2G31141	2.22747	1.67092e-25	2.89937e-24
AT1G35350	2.22407	1.73529e-45	9.18533e-44
AT3G25760	2.21617	3.54871e-10	1.72482e-09
AT2G41280	2.2161	0.000334796	0.000789661
AT4G12500	2.2157	1.33291e-06	4.37112e-06
AT4G00350	2.21295	0.000906231	0.00199837
AT1G67100	2.20935	2.68217e-06	8.45297e-06
AT3G07675	2.20924	0.00803645	0.0149365
AT1G73260	2.2091	0.000702208	0.00157288
AT5G48980	2.20749	1.71871e-07	6.28377e-07
AT5G25415	2.20386	0.00486751	0.00939318
AT1G07900	2.20355	1.19669e-12	7.3638e-12
AT4G05285	2.2015	0.00231316	0.00473229
AT5G22540	2.1997	0.00731622	0.013691
AT3G19920	2.19911	0.0107314	0.0194648
novel.83	2.19549	5.69417e-17	5.19103e-16
AT5G06835	2.19526	0.0224841	0.0381946
AT1G75040	2.1948	1.25351e-15	1.01406e-14
AT3G27810	2.19217	0.0237764	0.0402294
AT1G32350	2.19017	0.00653612	0.0123414
AT2G46440	2.18923	3.00738e-54	2.37036e-52
AT2G27080	2.18707	8.04199e-22	1.07268e-20
AT1G09157	2.18673	0.0138784	0.0246186
novel.152	2.18519	3.56815e-13	2.31699e-12
AT1G17380	2.18235	3.58476e-10	1.74067e-09
ATCG01010	2.1806	0.0084597	0.0156445
AT1G18830	2.17749	2.02793e-07	7.35018e-07
AT3G15650	2.17488	1.94454e-49	1.23464e-47
AT4G25020	2.17333	4.57724e-35	1.39329e-33
AT4G14165	2.16707	0.00857064	0.0158345
AT1G72920	2.16474	7.63731e-12	4.36619e-11
AT2G15080	2.1622	2.33575e-35	7.25033e-34
AT4G36220	2.15717	6.35877e-13	4.02008e-12
AT2G32790	2.15477	0.000964945	0.00211824
AT3G44350	2.1538	7.6345e-05	0.000197932
AT2G18600	2.14993	2.2347e-37	7.8146e-36
AT2G21200	2.14866	7.33536e-28	1.44427e-26
AT5G36220	2.14466	8.62169e-08	3.25782e-07
AT4G38870	2.13873	0.00059195	0.00134242
AT1G66090	2.13662	1.66434e-08	6.8043e-08
AT5G44568	2.13474	1.10498e-36	3.73925e-35
AT3G22275	2.13447	0.0181362	0.0314286
AT1G27890	2.13429	0.000793694	0.00176522
AT1G52400	2.13178	0.0214663	0.0366339
AT5G45095	2.12915	1.37477e-22	1.93537e-21
AT2G34600	2.12652	3.02328e-07	1.07426e-06
AT1G65890	2.12561	1.02046e-15	8.33844e-15
AT3G09520	2.12521	3.69525e-13	2.39767e-12
AT2G26440	2.11567	9.3824e-16	7.69161e-15
AT4G27654	2.11305	0.00182563	0.00381024
AT1G24530	2.1129	5.77671e-32	1.47008e-30
AT3G29631	2.11252	3.70845e-05	0.000100346
AT1G43910	2.10982	1.00327e-22	1.43325e-21
AT4G00390	2.10939	4.43015e-09	1.92312e-08
AT1G52100	2.10447	3.5091e-40	1.41167e-38
AT5G66350	2.10132	5.37142e-38	1.96585e-36
AT4G17910	2.09926	5.9073e-70	8.39137e-68
AT1G20750	2.09862	0.0237849	0.0402374
AT3G01830	2.09573	0.000518542	0.0011873
AT2G42360	2.09572	2.09958e-08	8.50623e-08
AT5G09395	2.09371	5.86736e-05	0.000154431
AT5G07610	2.09368	4.15541e-05	0.000111731
AT2G24735	2.09041	0.00862772	0.0159271
AT1G71150	2.08995	0.0134389	0.0239133
AT3G08810	2.0893	0.000177858	0.000437235
AT3G56600	2.08438	9.39496e-05	0.000240621
AT4G28790	2.08144	5.15983e-31	1.23204e-29
AT4G37530	2.08066	1.90226e-22	2.64538e-21
AT2G34530	2.07976	4.8207e-44	2.3783e-42
AT2G32200	2.07773	0.000563568	0.00128268
novel.142	2.07655	6.87717e-06	2.04946e-05
AT2G05270	2.07076	0.000291404	0.000693823
AT3G28875	2.07065	5.85489e-09	2.50996e-08
novel.1	2.06876	4.94735e-20	5.81267e-19
AT3G44805	2.06837	0.0286613	0.0476513
AT3G22235	2.06452	4.10573e-09	1.7863e-08
AT4G24120	2.06347	2.90873e-23	4.30455e-22
AT1G20150	2.06207	0.025388	0.042712
AT2G34490	2.06133	1.668e-49	1.06986e-47
AT2G26150	2.05971	2.5867e-14	1.86194e-13
AT4G23015	2.05712	0.00196334	0.00407564
AT3G50570	2.05537	4.41461e-14	3.1047e-13
AT3G58780	2.05088	3.62675e-08	1.42927e-07
AT5G51480	2.04886	4.26715e-06	1.31048e-05
AT5G20970	2.04732	1.71613e-87	4.49464e-85
AT1G05760	2.04353	8.06452e-65	9.65553e-63
AT5G23240	2.04167	2.07203e-17	1.96222e-16
AT3G21090	2.04165	9.25468e-45	4.73911e-43
AT1G20680	2.04132	0.00231848	0.00474202
AT5G36920	2.039	1.32707e-19	1.50367e-18
AT3G60940	2.03785	0.000165672	0.000409069
AT2G28400	2.03695	1.08699e-15	8.84758e-15
AT5G67480	2.0362	6.28788e-38	2.29457e-36
AT2G46430	2.03475	9.52521e-76	1.69853e-73
AT5G54240	2.03149	4.14022e-29	8.71108e-28
AT3G26420	2.03068	0.0122479	0.0219566
AT1G06030	2.03037	0.0185455	0.0320606
AT5G18320	2.02839	0.00325578	0.00648294
AT1G62290	2.02459	5.56745e-60	5.4895e-58
AT3G14700	2.02001	5.51048e-18	5.46333e-17
AT4G04465	2.01902	2.8186e-05	7.73754e-05
AT2G11270	2.01844	8.72635e-09	3.6807e-08
AT1G56060	2.01656	0.00527353	0.0101123
AT2G36770	2.00447	1.14666e-10	5.86223e-10
AT3G52180	2.00201	9.91737e-110	4.98705e-107
AT1G68800	2.00137	0.000302212	0.000717789
AT1G05490	1.99899	1.71218e-20	2.07566e-19
AT5G62730	1.99726	0.000168402	0.000415438
AT1G04463	1.99701	0.00083863	0.00186088
AT1G69310	1.99411	3.5107e-73	5.6583e-71
novel.39	1.99385	0.00679456	0.0127823
AT2G32190	1.99355	8.36922e-17	7.49652e-16
AT3G08870	1.99178	8.54976e-16	7.03885e-15
AT3G25770	1.98746	0.000514433	0.00117864
AT5G09585	1.98709	0.013733	0.0243848
AT5G08865	1.98574	1.67883e-07	6.14424e-07
AT3G22125	1.98346	5.2878e-29	1.10425e-27
AT4G14640	1.98179	2.89267e-09	1.28046e-08
AT4G17920	1.97534	0.000731452	0.0016346
AT2G26750	1.97222	3.66601e-05	9.92512e-05
AT5G16960	1.96711	7.40555e-17	6.67376e-16
AT1G25275	1.96709	5.69148e-11	3.0038e-10
AT3G02910	1.96468	3.18023e-47	1.83817e-45
AT4G22960	1.96344	5.77352e-15	4.42842e-14
AT5G64910	1.96313	5.17699e-26	9.21196e-25
AT2G25450	1.96272	2.49206e-12	1.49043e-11
AT1G49700	1.95862	2.06153e-42	9.40711e-41
AT2G21130	1.95344	7.02479e-41	2.96848e-39
AT1G07620	1.95147	1.13299e-14	8.46814e-14
AT1G72910	1.94772	6.26766e-09	2.67961e-08
AT5G00750	1.94651	0.000880162	0.00194514
AT1G02920	1.94474	1.19532e-05	3.44814e-05
AT3G58350	1.94446	1.42903e-41	6.30352e-40
AT5G18000	1.9415	0.0264355	0.0442934
AT1G60060	1.93892	1.42803e-43	6.86521e-42
AT2G36120	1.93809	4.78856e-56	4.09519e-54
AT2G36780	1.93808	3.26331e-08	1.29456e-07
AT5G33290	1.93634	9.52493e-46	5.1063e-44
AT3G03125	1.9346	3.21619e-07	1.13974e-06
AT5G64870	1.93317	2.70733e-14	1.94487e-13
AT3G60120	1.93266	0.00137444	0.00293458
AT3G07835	1.93173	0.00872977	0.0160966
AT3G28940	1.93157	4.07432e-46	2.20302e-44
AT2G28500	1.93107	2.13655e-08	8.64486e-08
AT1G35710	1.92997	3.22059e-38	1.18732e-36
AT2G29120	1.92699	1.79651e-13	1.20517e-12
AT5G07100	1.92628	1.19543e-15	9.68631e-15
AT1G64540	1.92593	2.55967e-06	8.08422e-06
AT5G49520	1.92334	6.60744e-36	2.13262e-34
AT1G27045	1.92278	1.30565e-16	1.15388e-15
AT4G23280	1.92043	7.93083e-06	2.34153e-05
AT1G54575	1.91784	2.86015e-51	2.00874e-49
AT5G53895	1.91711	3.41062e-09	1.49735e-08
AT5G57550	1.91691	0.000340581	0.000801902
AT3G07730	1.91618	2.94378e-43	1.39127e-41
AT1G56650	1.91609	2.25497e-19	2.51315e-18
AT2G36760	1.91471	0.00805285	0.0149614
AT1G73040	1.91345	5.21273e-31	1.24349e-29
AT5G42380	1.91336	1.88534e-05	5.29349e-05
AT5G13330	1.91327	8.42211e-37	2.86158e-35
AT4G27480	1.91129	1.31298e-33	3.68852e-32
AT3G48640	1.91089	0.000353632	0.000830735
AT3G53690	1.90959	3.3864e-14	2.40521e-13
AT4G06746	1.90666	7.70686e-05	0.000199684
AT3G13672	1.90652	5.13843e-40	2.04747e-38
AT5G46260	1.90601	3.08447e-26	5.52765e-25
AT1G48000	1.90514	5.47141e-18	5.42673e-17
AT3G04065	1.90441	2.92914e-06	9.17954e-06
AT4G18010	1.90237	2.43152e-123	1.97212e-120
AT4G22690	1.90171	4.02314e-20	4.7557e-19
AT1G75580	1.90111	3.0523e-25	5.20651e-24
AT2G23620	1.89649	1.00739e-09	4.66889e-09
AT1G23840	1.89643	1.29467e-12	7.9492e-12
AT1G65490	1.89554	3.47323e-75	6.0644e-73
AT3G54340	1.89531	0.00664139	0.0125157
AT5G05600	1.89502	0.000655793	0.00147549
AT3G02840	1.89473	0.00358416	0.00708574
AT3G16770	1.89092	3.84307e-34	1.11836e-32
AT3G44800	1.8861	4.50852e-08	1.75639e-07
AT5G22520	1.88514	0.00141958	0.00302274
AT5G24160	1.88508	1.60389e-07	5.8768e-07
AT2G05380	1.88506	1.54639e-33	4.31529e-32
AT2G43440	1.88287	2.28407e-13	1.51486e-12
AT4G00975	1.88198	3.92621e-09	1.71146e-08
AT3G26290	1.88159	1.10467e-07	4.12148e-07
AT5G14780	1.87999	6.64002e-22	8.88505e-21
AT5G34830	1.87967	0.000424838	0.000985943
AT1G06087	1.87799	9.8227e-06	2.86444e-05
AT5G67300	1.87734	2.95551e-54	2.3368e-52
AT1G69520	1.8758	2.25992e-17	2.13052e-16
AT1G06113	1.87352	0.0283242	0.0471345
AT5G13210	1.87187	3.76308e-30	8.5702e-29
AT1G79680	1.87154	0.00107075	0.00232968
AT3G59070	1.8713	7.34015e-05	0.000190753
AT1G10540	1.86943	8.86159e-16	7.28842e-15
AT3G26930	1.86848	0.00815913	0.015141
AT4G01540	1.86799	9.23672e-42	4.11771e-40
AT2G21450	1.8626	0.00140161	0.00298676
AT3G15510	1.86162	8.07116e-39	3.07009e-37
AT3G55580	1.8597	1.35735e-12	8.31777e-12
AT2G46680	1.85772	1.16794e-57	1.06396e-55
AT3G04115	1.85225	1.41723e-06	4.63374e-06
AT5G27280	1.85181	4.62083e-125	4.00626e-122
AT5G15950	1.85047	3.80516e-140	5.62783e-137
AT3G44830	1.85024	0.0223572	0.0380046
AT5G55460	1.85021	0.0154586	0.0271819
AT1G01680	1.84693	0.000200511	0.000489034
AT5G61740	1.84657	1.48387e-14	1.09668e-13
AT5G50260	1.84617	3.90514e-05	0.000105385
AT3G44310	1.84556	9.19005e-38	3.29153e-36
AT4G13920	1.84438	4.9568e-18	4.94755e-17
AT4G23810	1.84291	1.16582e-13	7.92008e-13
AT5G04375	1.84119	0.00343247	0.00680943
AT5G65090	1.84115	2.78195e-32	7.21843e-31
AT3G07795	1.83958	0.0257375	0.0432363
AT5G61520	1.83873	3.93454e-58	3.63699e-56
AT1G60130	1.83811	1.97499e-06	6.33462e-06
AT3G23550	1.83703	0.00742587	0.0138786
AT5G43650	1.83368	0.014623	0.0258446
AT1G65845	1.83234	8.81956e-28	1.72166e-26
AT3G14620	1.83207	1.47915e-44	7.49804e-43
AT5G22200	1.83063	0.00627202	0.0118757
AT2G21260	1.82984	8.34655e-07	2.81235e-06
AT3G08860	1.82908	1.25997e-21	1.65687e-20
AT5G50750	1.82802	0.000204443	0.000498091
AT1G75430	1.82629	0.00118124	0.00255285
AT3G13437	1.82554	8.76546e-16	7.21172e-15
AT5G04890	1.82536	7.80069e-82	1.78303e-79
AT2G41480	1.8241	1.17902e-37	4.19886e-36
AT2G44070	1.824	0.0205147	0.0351268
AT2G28426	1.8212	7.28758e-05	0.000189524
AT4G39480	1.8208	5.37601e-21	6.74833e-20
AT3G23110	1.8198	6.93842e-23	1.00203e-21
AT2G32660	1.81664	5.24666e-07	1.81254e-06
AT1G54570	1.8147	8.82791e-08	3.33323e-07
AT5G21105	1.81356	1.83728e-49	1.16949e-47
AT2G24560	1.81296	0.0248606	0.041892
AT5G01305	1.81122	0.0126438	0.0226024
AT5G28010	1.80863	9.22537e-12	5.23125e-11
AT2G35950	1.80814	4.16702e-16	3.53241e-15
AT4G08915	1.80506	0.000347877	0.000817829
AT1G66860	1.80467	0.000191646	0.000468776
AT4G24570	1.804	0.00124641	0.00268172
AT3G48131	1.80376	0.000527426	0.00120631
AT5G08380	1.80339	4.09114e-97	1.49077e-94
AT1G19960	1.80308	3.71303e-18	3.74475e-17
AT3G18830	1.80292	1.92482e-18	1.999e-17
AT4G18195	1.80131	0.00552654	0.010562
AT3G03341	1.80076	0.00212772	0.00438503
AT3G19270	1.79655	6.79327e-28	1.34068e-26
AT2G28120	1.79295	2.58052e-17	2.42277e-16
AT4G14690	1.79161	2.01325e-21	2.61193e-20
AT4G09950	1.79075	3.94092e-73	6.27129e-71
AT1G60030	1.79039	2.47471e-19	2.74225e-18
AT2G25625	1.79012	7.80273e-80	1.66258e-77
AT5G39890	1.78788	1.17136e-09	5.39505e-09
AT4G34230	1.78787	8.1285e-28	1.59294e-26
AT3G26230	1.78711	2.66197e-14	1.91502e-13
AT5G24205	1.7861	2.29588e-17	2.16362e-16
AT4G11910	1.77917	1.01503e-13	6.9294e-13
AT5G14930	1.779	3.10264e-41	1.34499e-39
AT5G63090	1.77807	2.17593e-23	3.24492e-22
AT2G42820	1.77513	1.42658e-37	5.0448e-36
AT2G23100	1.77335	4.94327e-18	4.93796e-17
AT4G02170	1.77286	0.00574178	0.0109501
AT3G09405	1.77223	9.88236e-15	7.42817e-14
AT2G34010	1.76879	1.03439e-19	1.18485e-18
AT5G46710	1.76715	2.81537e-43	1.3356e-41
AT2G46600	1.76677	2.37665e-77	4.49295e-75
AT1G32570	1.76658	2.30489e-05	6.40705e-05
novel.76	1.76649	3.76983e-21	4.78953e-20
AT1G66465	1.76564	1.38763e-05	3.96873e-05
AT5G42840	1.76449	1.34259e-15	1.08368e-14
AT3G01970	1.76097	2.05812e-06	6.58697e-06
AT3G04510	1.7606	1.00775e-09	4.66973e-09
AT5G42120	1.75787	0.00344906	0.00683747
AT4G04415	1.75465	0.000277353	0.000662249
AT5G62520	1.75409	8.34028e-19	8.89689e-18
AT5G25250	1.75368	1.38631e-08	5.71411e-08
AT5G59590	1.75262	2.02827e-07	7.35037e-07
AT3G09005	1.7524	3.37699e-07	1.19353e-06
AT1G16510	1.75181	3.95765e-33	1.07575e-31
AT1G76650	1.75136	3.79339e-11	2.04059e-10
AT4G25950	1.75102	0.0139305	0.0247005
AT5G53730	1.75082	1.14217e-22	1.62063e-21
AT1G57630	1.75021	0.000229986	0.000556173
AT2G41510	1.74989	1.03432e-17	1.00211e-16
AT1G09930	1.74969	0.00200819	0.00416085
AT2G29670	1.74883	1.06225e-60	1.0813e-58
AT5G52310	1.74876	0.000416409	0.000967721
AT2G38540	1.74832	3.84015e-136	5.08173e-133
AT5G01505	1.74829	0.00132602	0.00283964
AT3G16330	1.74692	2.71685e-19	2.99867e-18
AT4G31615	1.74346	6.61653e-11	3.46078e-10
AT1G16410	1.74311	2.20392e-09	9.90229e-09
AT1G21520	1.74173	1.10879e-13	7.54286e-13
AT5G56370	1.74035	7.20495e-16	5.97277e-15
AT1G33560	1.74025	1.38624e-43	6.68988e-42
AT2G32140	1.74001	1.49958e-06	4.88898e-06
AT4G01010	1.73536	9.20124e-29	1.89009e-27
AT1G33840	1.73302	0.0217023	0.0369964
AT1G52315	1.73054	4.03337e-15	3.13578e-14
AT2G07305	1.73049	4.33166e-07	1.51244e-06
novel.116	1.7304	5.02446e-71	7.47514e-69
AT5G53420	1.73004	2.87572e-44	1.4432e-42
AT1G63090	1.72975	3.12203e-65	3.8479e-63
AT2G22860	1.72819	2.01487e-06	6.45677e-06
AT4G29760	1.72634	0.00303788	0.00608327
AT1G12064	1.72582	0.0158698	0.0278252
AT4G23260	1.72208	1.28488e-55	1.07686e-53
AT5G42460	1.72068	8.87799e-21	1.09744e-19
AT5G44390	1.7206	1.58049e-19	1.78279e-18
AT1G58420	1.72021	2.17619e-06	6.94188e-06
AT2G42340	1.71998	0.00115252	0.00249573
AT5G66053	1.71902	0.00414262	0.00809182
AT2G36695	1.71784	0.0173778	0.0302333
AT1G61440	1.71737	1.32281e-09	6.06262e-09
AT4G02520	1.71449	4.98166e-06	1.51529e-05
AT1G11700	1.71423	3.64843e-85	8.90606e-83
AT1G60360	1.71132	1.21626e-16	1.07791e-15
AT3G22910	1.7105	8.90656e-11	4.59642e-10
AT2G04955	1.71005	3.06358e-18	3.11222e-17
AT5G05735	1.70936	0.000582822	0.00132387
AT2G27140	1.70891	1.47561e-57	1.33457e-55
AT5G19360	1.70755	0.00777995	0.0144962
AT5G08370	1.70427	1.9735e-62	2.10253e-60
AT1G54010	1.70258	2.25272e-08	9.08715e-08
AT4G05315	1.6974	0.000541332	0.00123599
AT1G09310	1.69568	3.62382e-94	1.23127e-91
AT1G74930	1.69562	0.0140365	0.0248762
AT3G23635	1.69524	4.39712e-05	0.000117789
AT3G26220	1.69417	8.92201e-16	7.33331e-15
AT4G17980	1.69365	6.90532e-05	0.000180123
AT2G28900	1.69331	7.32898e-51	5.00741e-49
AT3G54160	1.69327	7.42285e-12	4.251e-11
AT4G31620	1.6927	4.87986e-10	2.33082e-09
AT1G17830	1.69255	2.93665e-32	7.61198e-31
AT5G24600	1.69216	4.02227e-15	3.12811e-14
AT3G49130	1.69195	0.000358469	0.000841235
AT4G35783	1.69176	5.32418e-10	2.53486e-09
AT5G37440	1.68891	9.11013e-16	7.47328e-15
AT1G62690	1.68703	0.000535941	0.00122424
AT1G36622	1.68633	8.44558e-09	3.56766e-08
AT3G18550	1.68469	0.00139345	0.00297113
AT4G21940	1.68282	4.36301e-34	1.26382e-32
AT3G47860	1.68227	1.40982e-90	4.27072e-88
AT5G03230	1.68192	2.49667e-48	1.50898e-46
AT2G35290	1.68024	4.03636e-06	1.2437e-05
AT5G65870	1.67948	5.69163e-51	3.90996e-49
AT3G22840	1.67809	3.95702e-17	3.65777e-16
AT2G41260	1.67775	0.0160123	0.0280556
AT1G13710	1.67743	1.343e-31	3.3499e-30
AT1G35730	1.67666	9.65875e-05	0.000247125
AT2G38465	1.6766	2.86514e-08	1.14183e-07
AT1G77765	1.67623	3.02129e-09	1.33552e-08
AT1G23800	1.67445	4.84645e-05	0.000129001
AT5G65320	1.67291	6.07279e-11	3.19164e-10
AT3G23250	1.67146	7.63e-07	2.5872e-06
AT5G01320	1.67086	1.98398e-20	2.39018e-19
AT2G09735	1.66961	0.00306687	0.00613838
AT4G10200	1.66919	0.000927883	0.00204317
AT3G02015	1.66907	0.0133326	0.0237409
AT1G16110	1.6674	5.33362e-24	8.30361e-23
AT1G04500	1.66735	0.000446122	0.00103153
AT1G24145	1.66489	8.80431e-09	3.71172e-08
AT5G24210	1.66455	1.51685e-13	1.0233e-12
AT5G43170	1.66403	1.2384e-11	6.94558e-11
AT5G03210	1.65838	0.000120294	0.000303091
AT3G25855	1.65736	1.06581e-15	8.68921e-15
AT1G01660	1.65707	6.93153e-11	3.62154e-10
AT3G29810	1.6563	1.7474e-16	1.52498e-15
AT1G35910	1.65606	3.07391e-16	2.63959e-15
AT4G36670	1.65565	0.00026191	0.000627462
AT3G28100	1.65041	1.96756e-45	1.03711e-43
AT1G07400	1.65037	2.28108e-13	1.51328e-12
AT2G14620	1.65012	2.76912e-18	2.82565e-17
AT3G26350	1.64997	1.58814e-16	1.39179e-15
AT1G24260	1.64996	3.69296e-09	1.6151e-08
AT1G70810	1.64634	1.5944e-17	1.52716e-16
AT4G13540	1.64615	6.39416e-35	1.93464e-33
AT3G16660	1.64596	1.04311e-06	3.46872e-06
AT5G64990	1.64564	8.90079e-08	3.35823e-07
novel.22	1.64365	0.000151224	0.000375232
AT1G49610	1.64345	0.00170287	0.00357247
AT2G41445	1.64184	0.00415299	0.00810955
AT4G28800	1.64138	0.0189064	0.032606
AT1G06350	1.64125	6.29433e-32	1.59695e-30
AT2G04965	1.64113	7.22261e-32	1.82878e-30
AT3G51430	1.63949	1.81019e-20	2.1871e-19
AT3G43270	1.63838	3.49606e-84	8.37157e-82
AT1G66390	1.6382	0.0139475	0.0247273
AT5G63087	1.63675	0.00988744	0.0180524
AT3G46520	1.63387	0.000891413	0.00196759
AT5G62250	1.63262	0.00127338	0.00273505
AT3G44120	1.63176	1.3266e-06	4.35155e-06
AT1G21910	1.63166	3.58309e-52	2.6342e-50
AT3G30180	1.63064	1.14936e-17	1.10977e-16
AT2G09455	1.62932	0.00490457	0.00946106
AT4G08835	1.62911	0.00432695	0.00842504
novel.125	1.62729	0.000328364	0.000775653
AT1G13700	1.62712	2.06205e-33	5.70364e-32
AT1G52855	1.62659	4.48645e-10	2.15273e-09
AT1G34180	1.62636	2.78572e-16	2.4028e-15
AT5G63580	1.62616	6.85341e-10	3.2293e-09
AT1G06463	1.62541	0.0258501	0.0434023
AT5G52740	1.62319	0.0166273	0.029042
AT2G34540	1.62308	4.4037e-13	2.83612e-12
AT1G63750	1.62097	2.62459e-41	1.13973e-39
AT3G59068	1.62081	9.71358e-29	1.99045e-27
AT4G39730	1.61853	2.03616e-58	1.89612e-56
AT5G55490	1.61771	0.0270982	0.0452831
AT2G34070	1.61661	1.24776e-87	3.30235e-85
AT5G16080	1.61608	5.15468e-08	1.99637e-07
AT1G56010	1.61531	1.33231e-28	2.71022e-27
AT3G03640	1.61468	9.06412e-15	6.83356e-14
AT3G23450	1.61169	1.76485e-22	2.46078e-21
AT2G31110	1.60999	3.87098e-41	1.66944e-39
AT5G25450	1.6076	2.4154e-11	1.31822e-10
AT5G20700	1.60634	1.03858e-64	1.23175e-62
AT3G45140	1.60466	0.00013546	0.000338421
AT1G49640	1.60225	0.00199165	0.00412931
AT1G20180	1.59841	0.00621021	0.011772
AT5G13170	1.59661	0.0273601	0.0456844
AT3G49120	1.59655	6.12539e-07	2.10139e-06
AT2G20560	1.59648	1.60846e-22	2.25301e-21
AT5G60260	1.59344	2.19063e-13	1.45596e-12
AT3G22565	1.5925	0.0220512	0.0375201
AT1G71880	1.59185	1.93421e-21	2.51197e-20
AT3G03480	1.58996	0.00458421	0.00888603
AT3G60415	1.58984	5.78415e-11	3.04886e-10
AT5G01495	1.58964	0.0120514	0.0216342
AT5G03790	1.58943	5.77334e-09	2.47669e-08
AT4G15280	1.58784	0.00397307	0.00778969
AT1G24470	1.58611	1.04955e-07	3.92806e-07
AT4G18980	1.58574	0.000854436	0.00189245
AT1G15125	1.58316	3.65499e-07	1.28582e-06
AT5G20190	1.5827	1.10285e-47	6.46364e-46
AT5G08260	1.58102	1.91261e-72	2.91446e-70
AT3G58200	1.57894	1.93195e-25	3.34079e-24
AT2G25440	1.57548	0.000928057	0.00204327
AT3G10116	1.5752	0.0194461	0.0334558
AT5G22250	1.57059	4.33887e-08	1.69293e-07
AT4G34180	1.56985	2.33118e-17	2.19442e-16
AT4G31405	1.56975	2.02859e-15	1.61204e-14
AT2G24100	1.56974	1.10571e-113	6.95019e-111
AT4G14746	1.56845	3.71713e-50	2.47248e-48
AT4G39320	1.56772	1.57662e-32	4.14656e-31
AT3G07925	1.566	0.00987005	0.0180233
AT4G02700	1.56181	1.17506e-29	2.56464e-28
AT1G68570	1.55858	6.82352e-22	9.12573e-21
novel.68	1.55738	2.88571e-10	1.41433e-09
AT5G02490	1.55522	3.2211e-36	1.06423e-34
AT4G37520	1.55162	8.71036e-06	2.55787e-05
AT5G25530	1.55081	0.00177964	0.0037232
AT2G30870	1.55079	2.15617e-17	2.03883e-16
AT2G24945	1.5503	6.02318e-45	3.11606e-43
AT3G43790	1.54869	1.19344e-19	1.35716e-18
AT2G22430	1.54808	1.74628e-49	1.11439e-47
AT1G69870	1.54789	2.31656e-26	4.18428e-25
AT2G21188	1.5473	3.79374e-15	2.95954e-14
AT5G35735	1.54681	1.76379e-17	1.68109e-16
AT2G21187	1.54425	2.36617e-11	1.29289e-10
AT1G07090	1.54391	6.80922e-50	4.45844e-48
AT4G08155	1.54273	0.00374257	0.00737456
AT4G37445	1.54203	2.57895e-19	2.85273e-18
AT5G18270	1.54187	4.68703e-38	1.72038e-36
AT4G37540	1.54143	1.25944e-58	1.18157e-56
AT1G10370	1.54098	3.03392e-24	4.79459e-23
AT3G46280	1.54058	0.000174995	0.000430729
AT3G51450	1.53905	0.00618809	0.011731
AT1G08757	1.53684	0.0200912	0.0344767
AT1G64400	1.53646	2.84199e-25	4.86097e-24
AT5G09440	1.53494	1.23911e-12	7.6155e-12
AT1G63860	1.53314	8.31974e-30	1.83978e-28
AT5G65080	1.5319	0.00122892	0.0026477
AT1G74440	1.53028	8.48035e-18	8.28688e-17
AT1G04220	1.52797	4.95142e-32	1.26518e-30
AT3G26210	1.5244	5.0983e-06	1.54665e-05
AT1G09257	1.5218	2.75366e-09	1.22137e-08
AT1G17665	1.51783	4.75631e-11	2.52935e-10
AT2G15760	1.51732	7.89514e-07	2.67098e-06
AT3G60180	1.51689	1.66397e-39	6.51672e-38
AT3G05730	1.51536	1.87372e-28	3.79622e-27
AT5G16200	1.51525	4.29267e-19	4.67029e-18
AT2G39820	1.51468	0.0011542	0.00249914
AT2G41090	1.51392	1.44238e-34	4.27661e-33
AT1G67365	1.51134	8.8235e-27	1.62426e-25
AT2G11891	1.51043	1.13196e-05	3.27701e-05
AT4G11350	1.50994	1.76602e-16	1.54017e-15
AT5G17760	1.50556	4.05341e-34	1.17549e-32
AT3G23260	1.50384	2.14606e-08	8.68198e-08
AT2G19800	1.50299	2.2865e-16	1.98308e-15
AT5G64450	1.50299	8.53251e-05	0.000219943
AT2G27300	1.50079	1.29446e-06	4.25612e-06
AT5G28030	1.49889	2.36009e-18	2.425e-17
AT4G08125	1.49799	0.00194963	0.00404819
AT1G14520	1.49553	3.38164e-16	2.8861e-15
AT5G55560	1.49354	1.59364e-23	2.40221e-22
AT2G24600	1.49304	2.77739e-16	2.39643e-15
AT2G31730	1.49282	5.13749e-42	2.31906e-40
AT3G26280	1.49241	3.1641e-40	1.28108e-38
AT1G68110	1.49025	1.17363e-13	7.97099e-13
AT2G05518	1.48829	7.2542e-15	5.51034e-14
AT5G11620	1.48718	4.49505e-12	2.62591e-11
AT5G24030	1.48551	1.73272e-16	1.51283e-15
AT4G11000	1.48296	2.1902e-05	6.10648e-05
AT1G66500	1.48292	4.53044e-12	2.64535e-11
AT1G74010	1.48254	2.11581e-06	6.76128e-06
AT5G25440	1.48199	2.19263e-13	1.4569e-12
AT5G42680	1.48046	7.82796e-42	3.50835e-40
AT1G06160	1.47958	2.76152e-05	7.58913e-05
AT1G69480	1.47926	7.14683e-41	3.0049e-39
AT3G44880	1.47797	6.87963e-24	1.06511e-22
AT5G04700	1.4774	1.5026e-12	9.17653e-12
AT1G72416	1.47668	3.14928e-16	2.6997e-15
AT1G75600	1.47647	0.00665321	0.0125361
novel.126	1.47583	1.95534e-19	2.186e-18
AT5G53370	1.47582	5.50058e-65	6.61728e-63
AT4G33050	1.4755	1.82951e-15	1.46215e-14
AT3G48320	1.47517	2.13539e-74	3.55564e-72
AT4G33985	1.47256	2.57853e-10	1.26947e-09
AT4G04485	1.47226	0.0085944	0.0158726
AT1G14600	1.47081	6.33406e-13	4.00647e-12
AT5G43980	1.47061	1.76469e-07	6.44439e-07
AT2G22880	1.46811	7.13384e-05	0.000185679
AT3G57780	1.468	2.19968e-32	5.72533e-31
AT2G04145	1.46717	7.65268e-05	0.000198321
AT1G26762	1.46606	0.000419594	0.000974491
AT5G35927	1.4655	1.10146e-11	6.2033e-11
AT4G34950	1.46154	1.84201e-17	1.75099e-16
AT1G76705	1.45976	8.69852e-13	5.43371e-12
AT4G16670	1.45884	1.29758e-24	2.11165e-23
AT5G65613	1.45867	1.2932e-19	1.46662e-18
AT3G50930	1.45759	2.86333e-09	1.26882e-08
AT5G38565	1.45704	1.41488e-09	6.45867e-09
AT5G17990	1.45679	1.15505e-12	7.11797e-12
AT1G19750	1.45059	1.03486e-08	4.31785e-08
AT5G56600	1.45015	4.0948e-65	4.97369e-63
AT3G05620	1.44913	2.34421e-18	2.41164e-17
AT4G23010	1.44845	2.67581e-18	2.73487e-17
AT1G69900	1.44813	2.24647e-06	7.15428e-06
AT2G38870	1.44709	5.09954e-22	6.89343e-21
AT3G47510	1.44539	8.80079e-29	1.81079e-27
AT1G09167	1.44134	0.0262854	0.0440538
AT1G59860	1.44099	2.58771e-08	1.03735e-07
AT2G41410	1.44047	8.14719e-54	6.30292e-52
AT5G03495	1.43973	2.9361e-08	1.16918e-07
AT2G20825	1.43903	0.0156178	0.0274385
AT5G11360	1.43883	0.000571102	0.00129865
AT3G44300	1.43882	0.00162279	0.00341637
AT3G63160	1.43827	1.03318e-32	2.73445e-31
AT1G17960	1.43797	0.0062755	0.0118814
AT1G66160	1.43723	4.74694e-08	1.84442e-07
AT2G16060	1.43688	1.21666e-05	3.50487e-05
AT1G27730	1.43687	0.0256759	0.0431415
AT4G17770	1.43429	5.89398e-25	9.8729e-24
AT5G41860	1.4333	8.01024e-12	4.56693e-11
AT5G17220	1.43315	4.04845e-10	1.9515e-09
AT1G61667	1.43217	8.63632e-24	1.32404e-22
AT1G78460	1.43204	5.13382e-27	9.60278e-26
AT1G80840	1.43116	1.86015e-05	5.23092e-05
AT2G30140	1.43011	2.19604e-38	8.16792e-37
AT2G23430	1.42789	1.25116e-51	8.93689e-50
AT1G62370	1.42665	5.9114e-16	4.93625e-15
AT3G46110	1.42497	3.25681e-09	1.43458e-08
AT1G30660	1.42398	2.06399e-07	7.47443e-07
AT5G58570	1.42377	2.03978e-23	3.05274e-22
AT2G26740	1.42323	2.48278e-19	2.74877e-18
AT1G49150	1.42204	0.0107242	0.019453
AT1G07390	1.42098	8.25367e-20	9.51936e-19
AT1G13330	1.41999	1.34289e-21	1.76315e-20
AT5G52810	1.41755	7.20595e-14	4.97882e-13
AT5G63130	1.41589	2.35835e-08	9.49801e-08
AT1G35310	1.41478	2.82668e-15	2.22445e-14
AT2G29410	1.41311	1.07821e-08	4.4898e-08
AT4G15975	1.41179	0.00745162	0.0139195
AT4G16447	1.41177	1.57141e-31	3.90801e-30
AT5G25610	1.41094	2.90447e-36	9.65967e-35
AT4G13250	1.40951	7.79252e-24	1.20127e-22
AT4G35170	1.4091	0.0234191	0.0396624
AT2G47780	1.40789	1.1981e-07	4.45223e-07
AT5G04690	1.40629	1.00227e-16	8.92985e-16
novel.137	1.40454	0.00205569	0.00425051
AT5G62200	1.40409	1.22793e-69	1.70573e-67
AT4G24380	1.40388	5.71154e-12	3.30583e-11
AT1G51960	1.40387	0.0150229	0.0264865
AT1G29195	1.40374	2.68756e-31	6.57327e-30
AT1G23550	1.40367	5.62902e-18	5.57646e-17
AT1G69930	1.40361	0.00951756	0.0174353
AT1G29380	1.40277	6.22061e-24	9.64867e-23
AT1G02300	1.40189	1.22798e-55	1.03262e-53
AT5G06190	1.40172	1.96201e-14	1.42864e-13
AT5G43380	1.39923	1.14234e-24	1.86869e-23
AT3G01205	1.39754	9.86495e-11	5.0671e-10
AT4G21840	1.39645	0.0262347	0.0439804
AT5G53030	1.39565	1.30753e-14	9.70918e-14
AT2G23680	1.39419	2.28304e-15	1.80852e-14
AT4G12735	1.39333	1.71439e-07	6.26979e-07
AT2G41010	1.39314	1.11374e-15	9.05361e-15
AT2G30550	1.3926	3.3879e-12	2.00381e-11
AT2G29090	1.38998	3.27088e-12	1.93687e-11
AT1G68180	1.38983	1.90693e-05	5.3499e-05
AT1G33030	1.38939	8.66706e-08	3.27386e-07
AT3G48310	1.38926	2.75885e-37	9.62079e-36
AT2G45450	1.3891	8.66167e-39	3.27983e-37
AT1G30040	1.388	1.82624e-16	1.59103e-15
AT5G07310	1.38676	0.001238	0.00266521
AT1G18197	1.3861	0.000379247	0.000886191
AT1G74290	1.38555	4.16798e-17	3.84712e-16
AT5G13880	1.38551	1.01007e-09	4.67961e-09
AT4G08870	1.38521	5.01867e-12	2.91958e-11
AT5G51465	1.38297	0.00594653	0.0113071
AT3G10680	1.38284	9.32474e-22	1.23721e-20
AT4G21380	1.38155	1.53497e-13	1.03469e-12
AT1G55265	1.38152	7.26438e-17	6.55594e-16
AT2G30860	1.37986	6.50336e-17	5.89665e-16
AT2G42760	1.37905	3.38996e-11	1.8318e-10
AT5G47590	1.37856	2.41854e-16	2.09398e-15
AT5G24470	1.37826	2.40122e-10	1.18636e-09
AT4G10960	1.37809	6.11522e-17	5.55674e-16
ATCG00090	1.37686	0.00386502	0.00759739
AT1G01500	1.37559	5.93467e-23	8.60528e-22
AT1G04343	1.37507	0.00508901	0.00978907
AT3G14450	1.37303	2.32627e-14	1.68122e-13
AT4G21310	1.3728	6.55009e-21	8.16504e-20
AT2G36080	1.37261	6.21659e-56	5.29843e-54
AT5G35732	1.37074	6.05456e-13	3.83934e-12
AT5G57340	1.37006	3.12362e-35	9.63646e-34
AT2G25735	1.36831	8.87529e-06	2.60326e-05
AT3G56080	1.3671	7.30108e-23	1.05259e-21
AT3G53365	1.36707	3.09159e-05	8.43994e-05
AT2G01010	1.36702	5.70122e-09	2.44659e-08
AT5G59570	1.36664	1.64096e-10	8.26497e-10
AT3G27210	1.36657	1.32574e-25	2.31479e-24
novel.120	1.36627	1.24828e-10	6.35442e-10
AT3G07725	1.36562	1.62027e-12	9.87122e-12
AT1G13370	1.36543	0.00097229	0.00213337
AT1G52827	1.36196	2.52029e-29	5.38382e-28
AT3G29000	1.36162	0.000537012	0.00122624
AT2G04080	1.36117	2.66097e-16	2.29992e-15
AT4G33220	1.36018	1.7022e-83	3.99985e-81
AT4G39210	1.35991	1.71198e-22	2.39268e-21
AT4G24260	1.35951	2.00592e-11	1.10312e-10
AT5G42900	1.35886	3.70088e-05	0.000100163
AT5G61610	1.3586	0.000105896	0.000268889
AT5G59310	1.35853	1.83137e-07	6.67624e-07
AT1G44130	1.35743	0.00813841	0.0151059
AT4G28390	1.35699	2.42099e-29	5.18051e-28
AT4G35970	1.35597	9.93784e-29	2.03309e-27
AT4G27300	1.35499	1.16084e-12	7.14843e-12
ATCG00680	1.35475	3.24386e-09	1.42963e-08
AT3G26740	1.35472	4.35385e-22	5.92685e-21
AT2G37200	1.35417	1.64074e-48	1.00864e-46
AT1G19200	1.35406	5.06027e-08	1.96071e-07
AT1G24140	1.35329	0.00047328	0.00108981
AT2G20800	1.35278	7.48291e-06	2.21762e-05
AT5G58660	1.35189	4.22194e-06	1.29818e-05
AT4G11460	1.35097	0.00313832	0.00626842
AT4G07285	1.35067	2.45146e-05	6.78522e-05
AT4G09920	1.35063	1.86689e-08	7.59887e-08
AT1G31820	1.34961	2.93739e-40	1.19313e-38
AT5G41750	1.34664	6.02934e-10	2.85383e-09
AT1G78720	1.34602	0.0286703	0.0476632
AT1G22500	1.34553	6.93879e-11	3.62406e-10
AT1G77380	1.34534	3.27281e-09	1.44087e-08
AT1G66590	1.34451	1.42969e-27	2.76088e-26
AT1G54400	1.3428	0.000232062	0.000560925
AT1G73680	1.34242	2.14164e-36	7.19881e-35
AT4G39810	1.34225	2.58701e-10	1.2734e-09
AT5G54960	1.34168	9.02153e-19	9.60323e-18
AT5G58610	1.34133	3.30323e-09	1.4539e-08
AT1G14370	1.34109	1.80738e-13	1.21181e-12
AT1G74430	1.34033	1.58925e-12	9.69398e-12
AT1G28360	1.33962	3.97579e-11	2.13232e-10
AT4G12350	1.33724	1.11534e-06	3.69813e-06
AT3G20100	1.33683	2.44807e-43	1.16575e-41
AT5G04950	1.33606	5.20508e-55	4.24907e-53
AT5G47060	1.33493	1.3386e-26	2.4424e-25
AT1G68568	1.33445	3.26822e-09	1.43911e-08
AT5G18340	1.3334	9.60574e-06	2.80377e-05
AT2G30930	1.33336	7.6316e-24	1.17936e-22
AT5G43330	1.33307	4.43211e-56	3.80329e-54
AT5G06320	1.33165	1.25194e-10	6.36939e-10
AT1G08440	1.33057	0.00672026	0.0126529
AT3G16560	1.33034	8.54196e-25	1.41669e-23
AT2G34080	1.32992	1.2168e-07	4.5162e-07
AT1G08630	1.32848	0.0141907	0.0251443
AT3G28080	1.32797	1.68757e-16	1.47533e-15
AT1G71040	1.32795	1.28722e-40	5.32311e-39
AT1G05420	1.32727	2.4417e-07	8.769e-07
AT5G06385	1.32694	6.46343e-06	1.93211e-05
AT5G15025	1.32637	2.26611e-21	2.92489e-20
novel.67	1.32418	4.98924e-41	2.13341e-39
AT2G47770	1.3233	0.021635	0.0368918
AT4G00695	1.32216	2.92295e-06	9.16127e-06
AT1G53790	1.31993	6.25634e-29	1.3011e-27
AT3G50010	1.31962	3.75038e-07	1.3179e-06
AT3G06345	1.31958	5.76339e-42	2.59693e-40
AT3G03470	1.31951	5.45024e-13	3.47629e-12
AT1G53035	1.31947	4.79889e-10	2.29389e-09
AT2G21250	1.31894	3.72795e-46	2.03765e-44
AT5G67245	1.31805	3.74593e-16	3.18082e-15
AT1G17490	1.3177	1.68057e-19	1.88889e-18
AT2G41105	1.31751	4.06225e-05	0.000109319
AT4G27730	1.31742	5.57865e-19	6.03546e-18
AT1G51620	1.31635	3.21781e-05	8.775e-05
AT5G20480	1.31403	2.20959e-07	7.97643e-07
AT3G20500	1.31248	3.04134e-39	1.17644e-37
AT4G16146	1.31126	6.28453e-07	2.15481e-06
AT1G09812	1.31029	2.5553e-19	2.82781e-18
AT4G24060	1.31024	6.68795e-30	1.49074e-28
AT5G12170	1.31012	1.04732e-77	2.04131e-75
AT5G43450	1.30873	1.3641e-26	2.48714e-25
AT2G35550	1.30851	1.75233e-06	5.66674e-06
AT5G53550	1.30836	2.00256e-29	4.29978e-28
AT2G34810	1.30803	0.00728327	0.0136334
AT2G44480	1.30736	6.06757e-05	0.000159395
AT3G46540	1.30655	1.64023e-35	5.1422e-34
AT5G54710	1.30641	2.36642e-11	1.29289e-10
AT3G03200	1.30621	3.15223e-12	1.86882e-11
AT4G38460	1.30429	2.76104e-55	2.28358e-53
AT3G27400	1.30325	3.0311e-16	2.6055e-15
AT1G67970	1.30288	2.1821e-09	9.80598e-09
AT2G36540	1.30278	1.58913e-08	6.51058e-08
AT1G69920	1.30276	0.00648947	0.0122597
AT5G63030	1.30175	5.33297e-39	2.0409e-37
ATCG00530	1.3017	9.76858e-09	4.09284e-08
AT2G45135	1.30153	0.00122154	0.00263338
novel.54	1.30086	0.00393437	0.00771622
AT1G75900	1.29872	1.55376e-29	3.36197e-28
AT5G12890	1.29837	7.17289e-16	5.94815e-15
AT1G71330	1.29786	2.83161e-21	3.6287e-20
AT5G12030	1.29694	0.0202851	0.0347739
AT3G53220	1.29596	2.63608e-09	1.17204e-08
AT5G67060	1.29501	0.0175718	0.0305285
AT5G03455	1.29466	4.052e-81	9.01588e-79
AT3G61113	1.29387	4.78083e-11	2.54185e-10
AT4G36380	1.29156	1.97726e-23	2.96094e-22
AT2G18050	1.29145	2.37964e-09	1.06329e-08
AT2G39710	1.29076	5.27045e-18	5.24604e-17
AT3G21230	1.29014	0.000314109	0.000744499
AT3G13910	1.28906	2.44541e-26	4.40752e-25
AT1G62380	1.28883	2.45348e-12	1.46876e-11
AT1G75860	1.28819	4.26354e-39	1.64163e-37
AT5G09855	1.28676	2.04376e-05	5.71403e-05
AT4G32208	1.28672	0.0108601	0.019667
AT1G64260	1.28625	5.82306e-05	0.00015334
AT5G51920	1.28541	2.31745e-13	1.53619e-12
AT1G14340	1.2852	2.31245e-29	4.95247e-28
AT2G35585	1.28473	1.02791e-07	3.8511e-07
AT4G12382	1.28393	4.91809e-05	0.000130852
AT3G05035	1.28324	0.00274612	0.00554897
AT2G43570	1.28227	0.0120291	0.0215987
AT3G09250	1.28092	7.93149e-34	2.24827e-32
AT5G13200	1.28072	8.46095e-18	8.27114e-17
AT5G24080	1.28053	0.000533919	0.00121995
AT3G58380	1.28045	0.0115765	0.0208487
AT3G23570	1.27965	1.19153e-11	6.69319e-11
ATCG00210	1.27926	0.00385399	0.00757808
AT3G19700	1.27904	0.000276069	0.000659308
AT4G19950	1.27886	4.06402e-13	2.62813e-12
AT3G10930	1.27797	5.53682e-05	0.00014637
AT1G71110	1.27753	2.61396e-38	9.67934e-37
AT4G25580	1.27738	0.00660103	0.0124527
AT1G09627	1.27696	0.0135	0.0240033
AT4G13992	1.2767	0.000396943	0.000925134
AT2G44840	1.27653	0.00274252	0.00554393
AT4G16745	1.27596	3.27764e-08	1.29984e-07
AT1G35140	1.27493	2.07433e-12	1.24951e-11
AT1G76360	1.27448	3.48713e-60	3.46549e-58
AT5G02240	1.27425	3.79105e-127	3.81274e-124
AT5G51440	1.27397	5.58811e-16	4.67716e-15
AT1G04990	1.2715	8.00382e-40	3.16415e-38
AT2G08470	1.27074	0.00412622	0.00806228
AT2G36230	1.26984	9.54298e-42	4.24671e-40
AT1G11210	1.26971	0.00131504	0.00281829
AT4G16710	1.26931	3.10558e-37	1.08e-35
AT5G39030	1.26922	1.94879e-15	1.55206e-14
AT4G09760	1.26903	2.73238e-61	2.82717e-59
AT3G24780	1.26795	9.92439e-08	3.72153e-07
AT4G35295	1.26787	2.70916e-05	7.4591e-05
AT5G65350	1.26722	1.27743e-08	5.28871e-08
AT1G21651	1.26661	0.0136952	0.0243246
ATCG00670	1.2654	7.03822e-16	5.84998e-15
AT3G28340	1.26432	0.000352908	0.000829112
AT5G46180	1.26382	5.21828e-24	8.12906e-23
AT5G46730	1.26355	1.47415e-25	2.56681e-24
AT4G25100	1.26288	4.169e-14	2.94029e-13
AT3G14710	1.26194	0.0294818	0.0489023
AT1G67370	1.26179	2.60117e-05	7.17592e-05
AT3G45530	1.26173	0.000323989	0.000766254
AT5G04390	1.26118	0.000113119	0.000286133
AT4G03070	1.26028	9.69076e-24	1.48028e-22
AT5G54060	1.26025	4.6311e-05	0.000123635
AT2G44310	1.25793	5.2839e-37	1.81742e-35
AT5G05060	1.25594	1.49993e-40	6.1824e-39
AT1G67360	1.25547	2.22784e-45	1.17186e-43
AT1G66240	1.25483	6.42875e-34	1.83889e-32
AT1G33970	1.25467	2.43479e-24	3.8721e-23
AT4G13770	1.25365	1.15557e-20	1.4166e-19
AT1G65240	1.25252	0.00336879	0.00669418
AT4G02970	1.25226	2.70203e-05	7.44027e-05
AT1G63350	1.25164	1.30881e-11	7.32416e-11
AT5G43540	1.25163	0.000890926	0.00196686
AT3G19850	1.25163	2.26664e-19	2.52392e-18
AT2G24940	1.25116	7.0914e-38	2.57657e-36
novel.25	1.2509	1.12493e-06	3.7265e-06
AT1G65510	1.25069	2.48114e-08	9.96856e-08
AT3G09795	1.25053	2.62725e-06	8.29139e-06
ATCG00710	1.24996	0.0282441	0.0470074
AT1G65860	1.24891	1.08594e-16	9.6651e-16
AT5G23850	1.2479	2.77295e-23	4.11329e-22
AT1G21470	1.24707	0.0128752	0.0229851
AT5G66040	1.24574	7.95611e-81	1.72449e-78
AT3G44260	1.24443	0.0275645	0.045992
AT2G31865	1.24392	1.7461e-06	5.64804e-06
AT3G47090	1.24359	0.00189124	0.00393508
AT5G43620	1.24233	5.70845e-05	0.000150511
AT1G11570	1.24129	4.702e-06	1.43578e-05
AT4G22240	1.2392	4.53972e-51	3.12718e-49
AT4G31248	1.239	1.33102e-09	6.09688e-09
AT3G28170	1.23883	0.000602118	0.00136326
AT4G27980	1.23867	0.00658101	0.012418
AT1G79915	1.23859	0.00689872	0.0129657
AT1G69430	1.23725	8.58113e-05	0.000221129
AT1G78680	1.2365	9.56574e-44	4.64308e-42
AT5G39670	1.23621	1.20182e-07	4.4641e-07
AT4G05430	1.23312	1.81218e-05	5.10347e-05
AT3G53210	1.23078	1.7656e-22	2.46078e-21
AT5G03020	1.23074	0.00310453	0.00620733
AT4G23300	1.23022	1.68723e-31	4.18364e-30
AT5G08410	1.22874	2.97166e-39	1.15126e-37
AT4G09810	1.22797	4.23347e-23	6.19931e-22
AT2G39660	1.22593	4.53322e-21	5.7247e-20
AT4G08925	1.22562	0.0101694	0.0185268
AT5G01255	1.22539	0.00224366	0.00460509
novel.165	1.22531	2.67691e-06	8.43851e-06
AT5G40370	1.22521	2.17255e-22	3.00961e-21
AT3G11020	1.223	3.69243e-05	9.99449e-05
AT2G21180	1.22258	5.33667e-21	6.70229e-20
AT5G54300	1.2224	9.06625e-10	4.22135e-09
AT3G28050	1.22217	7.65552e-76	1.37488e-73
AT4G13000	1.2219	1.61835e-06	5.25171e-06
AT1G13990	1.22122	2.30925e-41	1.00626e-39
AT5G57080	1.22069	1.75372e-09	7.94056e-09
AT1G28570	1.22016	3.6997e-18	3.7328e-17
AT4G23570	1.21992	4.06267e-24	6.35642e-23
AT1G15772	1.21903	0.00964968	0.0176504
AT1G68230	1.21829	1.63966e-26	2.98306e-25
AT3G04520	1.21806	9.95725e-22	1.31835e-20
AT1G80960	1.21805	1.40482e-14	1.03948e-13
AT4G18205	1.21792	1.37023e-07	5.06197e-07
AT3G47030	1.21714	0.00692946	0.0130186
AT5G17260	1.21645	5.68367e-07	1.95679e-06
AT2G12550	1.21605	1.7106e-27	3.29576e-26
AT2G34340	1.21551	3.68648e-10	1.78695e-09
AT5G23760	1.21492	2.1529e-23	3.21439e-22
AT5G63820	1.21278	0.000198481	0.000484622
AT3G46230	1.21251	0.00015624	0.000386915
AT1G01560	1.21239	0.00669255	0.0126046
AT5G03350	1.21154	2.90698e-05	7.96189e-05
AT3G51440	1.21114	1.81106e-11	1.00078e-10
AT2G29340	1.21027	1.35836e-24	2.20629e-23
AT5G46720	1.20992	3.21361e-10	1.56771e-09
AT5G35490	1.20761	4.80357e-06	1.46466e-05
AT5G66658	1.20751	1.20357e-08	4.99115e-08
AT5G57345	1.20692	1.52621e-18	1.59756e-17
AT3G59880	1.20613	2.63404e-08	1.05424e-07
AT3G25880	1.20603	5.03324e-06	1.52968e-05
AT1G64710	1.20514	4.79605e-37	1.65188e-35
AT1G04277	1.20476	0.000181138	0.000444717
AT3G61090	1.20401	0.00742827	0.013881
AT5G35480	1.20373	7.25931e-15	5.51145e-14
AT2G40050	1.20281	0.01126	0.0203237
AT5G46590	1.20236	5.84396e-07	2.0084e-06
AT1G20510	1.2022	3.51134e-08	1.38705e-07
AT5G59780	1.20179	9.50396e-48	5.59621e-46
AT2G26355	1.20127	1.96195e-28	3.96538e-27
AT4G10950	1.19999	0.0160393	0.028101
AT3G28857	1.19961	0.00524733	0.0100659
AT1G08937	1.19932	2.96301e-06	9.27527e-06
AT5G02380	1.19753	1.28154e-22	1.80818e-21
AT5G66052	1.19656	4.35634e-25	7.34125e-24
AT5G59320	1.1948	2.54597e-12	1.52015e-11
AT1G78830	1.19475	5.58786e-10	2.65286e-09
AT1G02650	1.1936	3.25427e-05	8.86481e-05
AT2G16430	1.19001	8.92872e-24	1.3672e-22
AT4G01720	1.18964	1.18789e-18	1.25282e-17
ATCG00810	1.18931	0.000117757	0.000297146
AT5G23480	1.18922	1.47129e-12	8.99629e-12
AT5G57560	1.18881	4.90897e-08	1.90561e-07
AT4G18210	1.18855	3.33631e-21	4.25164e-20
AT1G21270	1.18764	4.22113e-27	7.96189e-26
AT3G56630	1.18752	1.18404e-54	9.57242e-53
AT3G16500	1.1873	4.56431e-58	4.20368e-56
AT1G23140	1.18701	3.70969e-11	1.99941e-10
AT2G04410	1.18668	4.59716e-55	3.76503e-53
AT5G43440	1.18626	1.95559e-10	9.75776e-10
AT5G02220	1.18127	8.39313e-06	2.46932e-05
AT5G23010	1.18086	2.21715e-11	1.2145e-10
AT5G43860	1.18007	1.55857e-14	1.1475e-13
AT2G16700	1.17911	3.56955e-17	3.31055e-16
AT3G15770	1.17759	8.85648e-19	9.43153e-18
AT5G56720	1.17742	5.49483e-11	2.90611e-10
AT4G22755	1.17696	1.15735e-11	6.50551e-11
AT5G16450	1.17463	5.13691e-27	9.60278e-26
AT4G37870	1.17459	1.37631e-15	1.11019e-14
AT2G46650	1.17439	9.46244e-12	5.35722e-11
AT1G22180	1.17386	1.54255e-13	1.03924e-12
AT4G23100	1.17261	7.12528e-16	5.91369e-15
AT5G04310	1.17174	4.17938e-13	2.69926e-12
AT1G01490	1.17165	1.14125e-59	1.10789e-57
AT2G38920	1.17116	0.00352373	0.00697396
AT5G23510	1.16975	1.59222e-11	8.84711e-11
ATCG00450	1.16914	0.00174117	0.00364727
AT4G02380	1.16807	1.61693e-35	5.07546e-34
AT3G60890	1.16784	0.00181124	0.00378176
AT1G12110	1.16774	3.10772e-12	1.8433e-11
AT4G09500	1.16696	3.45652e-15	2.70234e-14
AT4G14090	1.16665	1.58328e-08	6.48978e-08
AT1G72660	1.1664	0.00181653	0.00379186
AT5G52640	1.16634	2.13288e-09	9.59509e-09
AT1G67460	1.16567	0.00213103	0.0043904
AT3G02535	1.16545	0.00597784	0.0113632
AT3G61190	1.16528	0.00895915	0.0164953
AT3G21780	1.16451	9.09472e-06	2.66296e-05
AT3G28840	1.16428	0.00753329	0.0140626
AT1G26930	1.16342	4.31514e-17	3.97711e-16
AT1G07890	1.16299	1.28162e-26	2.34354e-25
AT1G71140	1.16119	3.2215e-13	2.10112e-12
AT1G23540	1.15999	0.000619379	0.00139932
AT2G27690	1.15995	0.000172529	0.000424827
AT5G18310	1.15984	2.34884e-14	1.69704e-13
AT4G00955	1.15899	9.81177e-08	3.68205e-07
AT1G72800	1.15882	2.14937e-08	8.69117e-08
AT5G24655	1.15731	0.0021113	0.00435381
AT2G30000	1.15656	1.10909e-26	2.03397e-25
AT4G22710	1.15546	2.07843e-05	5.8058e-05
AT1G19570	1.15531	0.00824014	0.0152778
AT1G75300	1.15509	0.00151571	0.00320759
AT3G30775	1.15472	4.28751e-11	2.29198e-10
AT5G61390	1.15469	1.08951e-19	1.24403e-18
AT2G07850	1.15411	0.0139765	0.0247752
AT1G06475	1.15387	2.23872e-10	1.11066e-09
AT1G23970	1.15321	6.01375e-27	1.12169e-25
AT3G03240	1.15264	0.0236895	0.0400987
AT3G17280	1.15243	9.02263e-08	3.40012e-07
AT3G14200	1.15104	9.98385e-19	1.06051e-17
AT4G33150	1.15095	1.24357e-09	5.71402e-09
AT2G05630	1.15082	1.37777e-19	1.55901e-18
AT1G68530	1.15022	6.61046e-41	2.79809e-39
AT5G00765	1.14993	0.00913662	0.0167952
AT4G25110	1.14967	1.90085e-05	5.33405e-05
AT1G31880	1.14869	9.41245e-15	7.08343e-14
AT5G13790	1.1485	9.81667e-10	4.55893e-09
AT5G44575	1.14789	0.000644164	0.00145049
AT1G62790	1.14746	6.04867e-13	3.83851e-12
AT1G66180	1.14673	8.42044e-36	2.69015e-34
AT5G42050	1.14511	1.46977e-20	1.78783e-19
AT5G18065	1.1449	1.74432e-22	2.43653e-21
AT4G15530	1.14482	2.23589e-28	4.50456e-27
AT1G50420	1.14475	8.1172e-20	9.37055e-19
AT1G17250	1.14413	4.25496e-07	1.48649e-06
AT4G33070	1.1441	5.94603e-06	1.78786e-05
AT4G27990	1.14259	2.49181e-21	3.20797e-20
AT2G24860	1.14236	3.80396e-46	2.07468e-44
AT1G13110	1.14228	1.16939e-48	7.22406e-47
AT5G20180	1.14214	5.21187e-33	1.40302e-31
AT1G33600	1.14149	9.85619e-07	3.28884e-06
AT1G31550	1.14142	2.60957e-07	9.33188e-07
AT1G31540	1.14114	6.25774e-60	6.14603e-58
AT2G18720	1.14039	0.00261448	0.00529914
AT2G01990	1.14027	6.19857e-13	3.9239e-12
AT1G13448	1.14024	1.05287e-06	3.49978e-06
AT1G13830	1.13936	1.77269e-10	8.88397e-10
AT3G51400	1.13882	0.00931255	0.0170934
AT1G62360	1.13775	2.37526e-19	2.63553e-18
AT4G01940	1.13662	8.95375e-71	1.32426e-68
AT1G09287	1.13643	0.000542199	0.00123752
AT3G13950	1.13478	0.0022654	0.00464327
AT4G07995	1.13477	3.27412e-07	1.1588e-06
AT4G23720	1.13388	1.1359e-05	3.28766e-05
AT3G07273	1.13356	1.69126e-14	1.24084e-13
AT5G54160	1.13285	1.0375e-13	7.07512e-13
AT1G09180	1.13222	9.28235e-06	2.71379e-05
AT1G74940	1.13155	1.03471e-15	8.44664e-15
AT2G18950	1.13138	8.56041e-11	4.42687e-10
AT1G53560	1.13105	1.27503e-14	9.47903e-14
AT1G14780	1.13077	3.08173e-09	1.36008e-08
AT5G58400	1.13035	0.0120105	0.0215699
AT4G19420	1.12982	2.92591e-23	4.32743e-22
AT3G48990	1.12894	3.16668e-22	4.35081e-21
AT2G37760	1.12861	1.50646e-30	3.50065e-29
AT4G05065	1.12813	0.00269377	0.00544974
AT1G67760	1.1281	7.73944e-06	2.28825e-05
AT5G65640	1.12785	1.61387e-22	2.25933e-21
AT2G36460	1.12761	6.86969e-38	2.49963e-36
AT4G31550	1.12748	3.24546e-17	3.0256e-16
AT2G29460	1.1266	0.00827877	0.0153404
AT5G04750	1.12659	3.67833e-22	5.03727e-21
AT4G21930	1.12611	1.78922e-06	5.78009e-06
AT4G32540	1.12581	0.0187523	0.0323704
AT5G59540	1.12513	1.09997e-47	6.46183e-46
AT1G05610	1.12451	6.86622e-05	0.00017914
AT1G70650	1.12313	2.30143e-10	1.14019e-09
AT5G36907	1.12284	0.0169844	0.029615
AT5G05110	1.12165	7.23791e-19	7.75384e-18
AT3G50470	1.12134	5.75786e-05	0.00015175
AT1G09253	1.12081	1.43236e-06	4.68077e-06
AT1G53887	1.12053	4.16215e-05	0.000111895
AT2G37770	1.12044	4.93229e-69	6.63169e-67
AT2G01670	1.12033	5.48495e-35	1.66556e-33
AT3G10410	1.1202	4.64267e-59	4.45537e-57
AT3G55515	1.11912	0.000672993	0.00151121
AT3G55120	1.11895	1.68786e-63	1.85677e-61
AT2G02100	1.11776	1.25563e-53	9.6545e-52
AT1G56540	1.11772	1.22967e-08	5.09349e-08
AT2G20610	1.11751	7.75332e-20	8.97109e-19
AT5G00760	1.11663	0.000729352	0.0016302
AT5G05730	1.11659	0.00329429	0.00655651
AT5G01740	1.11593	3.12801e-18	3.17255e-17
AT5G03670	1.11543	9.98511e-13	6.1989e-12
AT3G22183	1.1151	0.0100166	0.0182697
AT5G25190	1.1139	7.23828e-20	8.39447e-19
AT2G23130	1.11374	1.69649e-24	2.7382e-23
AT1G10340	1.11366	5.51829e-05	0.00014591
AT5G09805	1.11358	0.0233876	0.0396118
AT4G06705	1.11334	0.00100444	0.00219701
AT4G27790	1.11273	0.00994186	0.0181439
AT4G37150	1.11267	9.09431e-05	0.000233325
AT4G31650	1.10908	5.28704e-16	4.43847e-15
AT3G12800	1.10834	4.3191e-29	9.06471e-28
AT3G14280	1.10793	1.7136e-17	1.63572e-16
AT5G65990	1.10781	1.37369e-49	8.87882e-48
AT5G43280	1.10759	5.76186e-21	7.22545e-20
AT3G23100	1.10653	3.22281e-23	4.74421e-22
AT3G14060	1.10572	1.07735e-15	8.77195e-15
AT4G32340	1.1052	4.38444e-20	5.16337e-19
AT1G63880	1.10504	1.88141e-32	4.9224e-31
AT1G69410	1.10484	2.41087e-18	2.47213e-17
AT1G70250	1.10353	3.46883e-40	1.39995e-38
AT4G03420	1.10191	3.83947e-18	3.86453e-17
AT2G16630	1.1009	6.04815e-20	7.05821e-19
AT3G10190	1.10085	2.72259e-23	4.04097e-22
AT2G46390	1.10033	1.41959e-09	6.47783e-09
AT1G65730	1.09788	0.00418909	0.00817687
AT1G14990	1.09721	5.02915e-28	9.98011e-27
AT5G07060	1.09676	0.000512339	0.00117406
AT3G13590	1.09665	2.18625e-07	7.89782e-07
AT4G30280	1.09645	0.0223836	0.0380367
AT1G12880	1.0964	1.65241e-21	2.15491e-20
AT4G38540	1.0962	1.55098e-12	9.46744e-12
AT4G12900	1.09604	2.16706e-07	7.83076e-07
AT3G50630	1.09562	2.23015e-25	3.84586e-24
AT2G18060	1.09545	7.31238e-08	2.78653e-07
AT1G80110	1.095	1.02642e-10	5.26787e-10
AT3G04110	1.0944	4.12558e-12	2.42189e-11
AT5G08990	1.09414	0.0245886	0.0414893
AT1G66400	1.09413	0.000802812	0.0017844
AT3G61198	1.09384	1.44614e-07	5.32595e-07
AT5G67290	1.09376	5.94026e-31	1.40902e-29
AT3G47340	1.09288	4.609e-09	1.99697e-08
AT4G18250	1.09246	0.00239012	0.00487743
AT1G55910	1.09208	8.55109e-29	1.76085e-27
AT5G50720	1.09197	2.50864e-13	1.6555e-12
AT5G16970	1.09176	5.08246e-16	4.27243e-15
AT5G16990	1.09148	7.54243e-38	2.72908e-36
AT4G20150	1.09119	2.12751e-46	1.18084e-44
AT5G06720	1.09056	4.57016e-08	1.77958e-07
AT4G12290	1.09033	2.26429e-09	1.01499e-08
AT1G80600	1.08921	9.88717e-31	2.3168e-29
AT3G04070	1.08906	7.22713e-06	2.14586e-05
AT3G23290	1.08835	4.201e-15	3.25805e-14
AT1G10200	1.08739	1.20887e-70	1.77747e-68
AT3G55980	1.08701	1.05968e-09	4.90221e-09
AT1G51760	1.08666	2.03867e-07	7.387e-07
AT1G25277	1.08636	2.77657e-07	9.8953e-07
AT4G33490	1.08612	5.01915e-24	7.82371e-23
AT1G17480	1.08588	1.74012e-15	1.39337e-14
AT2G31880	1.08585	1.50708e-13	1.01697e-12
AT1G65481	1.08478	0.00750459	0.0140122
AT3G18280	1.08463	1.41771e-49	9.13984e-48
AT1G72930	1.08451	1.27215e-10	6.4652e-10
AT4G19550	1.08418	2.14069e-21	2.77485e-20
AT4G00250	1.08392	0.00705203	0.013237
AT5G54390	1.08375	2.59431e-33	7.12105e-32
AT4G30250	1.08369	8.49747e-13	5.31737e-12
AT5G11320	1.08359	0.00059006	0.00133862
AT2G39210	1.083	1.24527e-09	5.72011e-09
AT5G14870	1.08299	0.000400847	0.000933453
AT4G01080	1.08269	2.59404e-09	1.15457e-08
AT2G39400	1.08163	1.73157e-20	2.09614e-19
AT4G27440	1.08109	1.32038e-29	2.86687e-28
AT2G02061	1.08054	0.000889984	0.00196495
AT1G19397	1.08049	4.32049e-10	2.07785e-09
AT4G32990	1.08043	0.000359865	0.000844195
AT3G14230	1.07865	7.03109e-15	5.34733e-14
AT5G43870	1.07809	5.18661e-35	1.57687e-33
novel.37	1.07771	1.5444e-10	7.79578e-10
AT3G61630	1.07767	2.89405e-18	2.95073e-17
AT3G18260	1.07721	4.79982e-10	2.2939e-09
AT5G48690	1.07701	6.33548e-09	2.70538e-08
AT3G22930	1.07682	1.91327e-10	9.5561e-10
AT5G23570	1.07668	6.15471e-40	2.44854e-38
AT5G00990	1.07647	0.0237673	0.0402194
AT3G04000	1.07625	1.52276e-09	6.93726e-09
AT4G13600	1.0762	9.91271e-05	0.000253031
AT1G32500	1.07602	1.98545e-68	2.65533e-66
AT2G45930	1.0757	0.0112732	0.0203448
AT5G64570	1.07531	8.6465e-13	5.4039e-12
AT1G62620	1.07529	6.4588e-06	1.93119e-05
AT3G16565	1.0745	9.00917e-15	6.79417e-14
AT3G15840	1.07375	2.11056e-40	8.62858e-39
AT5G61360	1.07332	3.41985e-09	1.50061e-08
AT5G54940	1.07328	2.05627e-09	9.26372e-09
AT1G03800	1.07264	0.0047772	0.00922953
AT5G52880	1.07261	4.54582e-18	4.55724e-17
AT5G54770	1.07155	7.67639e-36	2.46497e-34
AT1G77920	1.07101	1.56775e-14	1.15359e-13
ATCG00380	1.06952	0.00867712	0.0160089
AT5G12010	1.06907	8.62231e-17	7.71498e-16
AT1G78750	1.06842	6.91448e-05	0.000180343
AT4G08805	1.06778	0.0211835	0.0361955
AT5G55450	1.06733	1.11674e-12	6.89545e-12
AT2G23120	1.06726	4.95128e-41	2.12079e-39
AT5G14700	1.06722	2.13187e-18	2.20583e-17
AT1G69840	1.06704	1.64297e-18	1.71621e-17
AT5G02790	1.06687	3.1355e-46	1.72131e-44
AT1G75450	1.06669	3.21231e-08	1.27493e-07
AT5G54250	1.06665	4.23701e-25	7.14495e-24
AT5G57640	1.06572	0.0174009	0.0302672
AT3G15800	1.06528	1.07905e-10	5.5312e-10
AT2G38170	1.06508	3.12592e-30	7.16453e-29
AT1G04273	1.06471	0.000671517	0.00150844
AT4G10380	1.06442	7.47828e-37	2.54778e-35
AT3G18670	1.06337	1.00306e-06	3.34393e-06
AT1G59710	1.06301	1.28997e-32	3.39976e-31
AT5G60460	1.06274	6.28254e-34	1.80116e-32
AT3G19010	1.06133	3.96474e-08	1.55467e-07
AT3G25020	1.06103	8.08435e-09	3.41909e-08
AT3G62510	1.06082	0.00463543	0.00897494
AT4G30980	1.06076	5.50532e-24	8.56032e-23
AT4G04360	1.06073	2.26523e-06	7.21126e-06
AT5G02570	1.06034	0.00223329	0.00458494
AT4G38550	1.06032	1.2161e-09	5.59086e-09
AT5G03460	1.06024	1.81701e-66	2.29573e-64
AT3G03980	1.06005	1.14385e-19	1.30312e-18
AT1G62810	1.05953	3.52962e-16	3.00424e-15
AT1G21550	1.05887	0.0019659	0.00407982
AT4G18930	1.05826	1.15408e-10	5.89657e-10
AT1G80555	1.05804	0.0113209	0.0204219
AT2G41380	1.05771	4.75166e-07	1.64947e-06
AT3G47300	1.0575	1.82453e-15	1.45864e-14
AT5G60360	1.05552	1.36081e-45	7.23361e-44
AT3G12510	1.0552	3.65775e-08	1.44036e-07
AT5G16060	1.05514	2.2364e-30	5.15397e-29
AT4G26120	1.05502	1.78965e-07	6.53269e-07
AT5G22040	1.05491	2.80856e-36	9.37792e-35
AT1G25220	1.05482	0.0124134	0.0222326
AT1G18720	1.05469	2.17809e-17	2.05879e-16
AT3G25990	1.05456	0.000673264	0.00151169
AT1G50170	1.05365	3.42933e-25	5.81805e-24
AT2G19310	1.05357	1.72543e-28	3.50141e-27
AT3G16980	1.05335	0.00111315	0.00241525
AT5G26770	1.0532	5.1245e-16	4.30632e-15
AT1G05710	1.05313	1.49732e-25	2.60533e-24
AT3G59700	1.05143	3.87945e-08	1.52217e-07
AT1G74090	1.05129	1.13528e-14	8.48275e-14
AT3G10320	1.05086	0.000706068	0.00158097
AT5G67050	1.05017	0.000328227	0.000775403
AT1G44890	1.04909	3.13574e-09	1.38295e-08
AT5G25370	1.04827	1.44141e-13	9.73705e-13
AT4G27852	1.04797	1.13831e-08	4.72909e-08
AT4G30470	1.04792	2.5176e-41	1.09516e-39
AT3G09830	1.04685	5.80947e-10	2.75391e-09
AT1G54250	1.04638	3.88036e-29	8.17803e-28
AT4G09900	1.04616	2.28206e-19	2.53996e-18
AT3G53280	1.04513	9.23265e-44	4.49007e-42
AT1G12400	1.0449	8.07834e-16	6.6704e-15
AT3G07420	1.04435	3.15047e-26	5.6419e-25
AT2G46100	1.04395	3.55509e-44	1.77001e-42
AT1G32170	1.04309	1.90694e-17	1.80998e-16
AT2G29450	1.04264	1.85831e-17	1.76515e-16
AT1G25250	1.04192	0.000146516	0.000364305
AT1G61810	1.04192	1.08133e-07	4.04042e-07
AT5G18180	1.04184	0.000125403	0.000314955
AT3G28130	1.04132	3.10646e-13	2.02767e-12
AT4G33040	1.04092	3.91713e-13	2.53574e-12
AT5G13800	1.03942	1.02174e-17	9.91495e-17
AT4G19390	1.03862	5.767e-19	6.23387e-18
AT3G16900	1.03852	0.000220526	0.000534892
AT4G11521	1.03726	0.00443591	0.00861718
AT3G06100	1.03715	0.00919343	0.016897
AT3G57380	1.03626	9.11509e-15	6.86992e-14
AT3G02832	1.036	0.00322061	0.006419
AT2G41100	1.0352	0.0031266	0.00624698
AT1G03970	1.035	5.57011e-16	4.6652e-15
AT4G14430	1.03381	6.30071e-26	1.11562e-24
AT5G09930	1.03345	1.75375e-06	5.6706e-06
AT5G23810	1.0329	2.2947e-11	1.2548e-10
AT1G47510	1.03184	0.00022906	0.000554095
AT4G01335	1.03182	0.0256628	0.0431279
AT1G50180	1.03043	2.53139e-20	3.02647e-19
AT2G41178	1.03003	0.00400983	0.00785731
AT2G30250	1.02941	1.90505e-11	1.04949e-10
AT3G02550	1.02936	1.89365e-07	6.88933e-07
AT4G26500	1.02907	6.25208e-22	8.38379e-21
AT1G21460	1.02839	1.68808e-18	1.76187e-17
AT5G51730	1.02821	2.03318e-33	5.62998e-32
AT5G10650	1.02771	2.46161e-25	4.2305e-24
AT1G52880	1.02766	2.543e-13	1.6773e-12
AT2G42040	1.02764	8.4005e-22	1.11872e-20
AT4G23880	1.02747	1.32579e-11	7.41588e-11
AT5G26340	1.02732	0.00672861	0.0126668
AT4G21120	1.02718	0.000104372	0.000265314
AT5G16010	1.0268	2.4451e-11	1.33356e-10
AT1G60730	1.02656	3.219e-07	1.14058e-06
AT5G58920	1.0265	1.06539e-23	1.62542e-22
AT2G43540	1.02488	3.23673e-21	4.12893e-20
AT2G03980	1.02388	9.89242e-10	4.59242e-09
AT3G01520	1.02357	1.6964e-49	1.08531e-47
AT5G25120	1.02327	3.13053e-17	2.92062e-16
AT3G58990	1.02323	2.13591e-13	1.42072e-12
AT2G46455	1.02271	0.00343442	0.00681222
AT4G39580	1.02251	0.000549072	0.00125161
AT4G12580	1.02238	6.81527e-07	2.32316e-06
AT3G11580	1.02201	0.000732621	0.00163678
AT1G04413	1.02157	0.0159845	0.0280108
AT2G39725	1.02113	2.28793e-12	1.37259e-11
AT4G14723	1.02085	0.000968383	0.00212535
AT1G08043	1.02079	0.00454424	0.008814
AT5G03370	1.0206	9.93279e-19	1.05554e-17
AT3G28210	1.02056	0.00432139	0.00841485
AT1G77860	1.02038	0.0132555	0.023617
AT1G69570	1.02026	7.03129e-18	6.922e-17
AT4G18360	1.01938	1.33028e-08	5.49396e-08
AT1G75630	1.01835	7.13837e-47	4.04234e-45
AT3G04420	1.01799	0.000108786	0.000275893
AT1G33790	1.01794	6.56562e-20	7.64257e-19
AT1G16730	1.01792	2.86107e-11	1.55336e-10
AT2G16790	1.01787	7.3464e-08	2.79907e-07
AT1G62710	1.01735	5.89755e-24	9.16453e-23
AT3G51600	1.0169	3.81779e-27	7.22821e-26
AT3G19990	1.01529	2.1597e-24	3.44116e-23
AT1G26420	1.01527	4.58829e-05	0.000122505
AT4G12300	1.01501	3.48823e-31	8.41695e-30
AT4G27900	1.01471	1.70694e-21	2.2237e-20
AT3G17630	1.01462	9.23637e-13	5.75539e-12
AT4G00210	1.01448	0.0125671	0.0224717
AT5G67520	1.01437	1.38078e-06	4.52042e-06
AT3G26450	1.01393	2.9251e-36	9.71541e-35
AT5G01515	1.0136	0.020952	0.0358195
AT2G26500	1.01336	4.27514e-14	3.01007e-13
AT5G65010	1.01334	3.42397e-27	6.50218e-26
AT5G37750	1.01294	0.000184773	0.000453155
AT5G41210	1.01206	5.51838e-30	1.24215e-28
AT4G38400	1.01185	1.83773e-19	2.05909e-18
AT3G22120	1.01166	4.63803e-14	3.25829e-13
AT1G78995	1.01156	4.73001e-15	3.65928e-14
AT5G63800	1.0109	4.39079e-20	5.16843e-19
AT3G14340	1.01056	0.00133224	0.0028515
AT2G04040	1.01038	1.56695e-05	4.45173e-05
AT4G05590	1.00887	5.06791e-11	2.68824e-10
AT1G33720	1.00636	4.50797e-05	0.000120579
AT3G12580	1.00525	3.31114e-09	1.45673e-08
AT2G19570	1.00463	0.00317972	0.00634254
AT2G28140	1.00435	4.74727e-06	1.44873e-05
AT2G47380	1.00416	2.2327e-18	2.30352e-17
AT1G25370	1.00398	8.01403e-10	3.75017e-09
AT5G07885	1.00385	0.000230919	0.000558323
AT4G07855	1.00361	8.75741e-11	4.52223e-10
AT1G75880	1.00326	3.89521e-09	1.69912e-08
AT1G24210	1.00319	0.000240277	0.00057911
AT5G08000	1.00268	2.97291e-14	2.12292e-13
AT1G77880	1.00256	0.00348356	0.00689934
AT4G17940	1.00255	5.15572e-31	1.23204e-29
AT4G22920	1.00197	4.16323e-17	3.84415e-16
AT1G55390	1.00194	0.0258911	0.0434654
AT5G41820	1.00161	0.0247491	0.0417293
AT5G47140	1.00144	1.21669e-17	1.17253e-16
AT4G09020	1.0005	4.54292e-23	6.64472e-22
AT1G21010	1.00024	1.15516e-07	4.29967e-07
AT4G00330	1	8.81941e-19	9.40002e-18
AT1G69710	0.997871	2.6396e-05	7.2795e-05
AT2G32280	0.997739	4.86771e-10	2.32546e-09
AT5G26190	0.997395	0.00424591	0.00828007
AT4G37310	0.997307	2.61704e-20	3.12739e-19
AT1G20100	0.997072	1.90201e-50	1.28555e-48
AT1G06650	0.996524	3.43289e-27	6.5142e-26
AT2G23150	0.995474	1.25387e-07	4.64724e-07
AT5G15830	0.994235	1.75815e-24	2.83185e-23
AT1G18265	0.993767	0.000476099	0.0010956
AT4G04020	0.993269	4.74438e-29	9.92413e-28
AT2G34230	0.992409	0.0171741	0.0299202
AT3G03020	0.992347	5.58742e-22	7.52461e-21
AT5G11910	0.992212	1.78868e-26	3.24713e-25
AT3G54640	0.99174	0.0125665	0.0224717
AT5G41740	0.99162	1.30853e-09	5.99824e-09
AT2G27430	0.991619	0.000165929	0.000409658
AT1G65800	0.990726	9.54888e-30	2.09867e-28
AT4G37000	0.990564	4.33025e-41	1.86112e-39
AT3G10300	0.990287	5.5725e-13	3.54707e-12
AT1G70670	0.990106	3.86922e-34	1.12467e-32
AT1G14642	0.98977	0.000869227	0.00192335
AT1G79520	0.989613	8.54449e-21	1.05882e-19
AT3G05320	0.989366	7.83232e-13	4.91583e-12
AT5G42040	0.987804	0.017583	0.0305416
AT4G24040	0.987723	1.58786e-05	4.50553e-05
AT1G32510	0.987455	0.00268753	0.00543845
AT5G57900	0.98608	5.56883e-23	8.09071e-22
AT3G17730	0.986044	3.99357e-07	1.39964e-06
AT3G46670	0.985962	1.59973e-16	1.40146e-15
AT5G56460	0.985632	4.67153e-17	4.29771e-16
AT4G21570	0.985614	1.15051e-14	8.59396e-14
AT4G01895	0.985155	1.53999e-05	4.38157e-05
AT1G61470	0.984911	0.00146372	0.00310831
AT1G33140	0.984752	6.56745e-34	1.87643e-32
AT1G70890	0.984466	4.87548e-27	9.12765e-26
AT4G15490	0.983298	9.19401e-20	1.05651e-18
AT4G26810	0.983022	3.94763e-13	2.55484e-12
AT4G03415	0.982498	4.071e-39	1.5699e-37
[truncated: 13,190 more rows]
