# Supplementary material for: MDF is a conserved splicing factor and modulates cell division and stress response in Arabidopsis
Source: Life Sci Alliance. 2022 Oct 20;6(1):e202201507. doi: 10.26508/lsa.202201507 (PMC9585968; doi:10.26508/lsa.202201507)
Supplement: Supplementary file 11 [file LSA-2022-01507_TableS11.xlsx]

## Sheet: Table S11. GO terms UP DEG
Table S11. List of enriched Biological Process associated GO terms in DEG upregulated in mdf-1
Terms from the Process Ontology of gene_association.tair with p-value <= 0.01
Gene Ontology term	Cluster frequency	Genome frequency	Corrected	FDR	False	Genes annotated to the term
			P-value		Positives
response to stress	1165 of 7517 genes, 15.5%	3468 of 31860 genes, 10.9%	2.72e-42	0	0	AT3G55460, AT2G20610, AT5G43940, AT4G26120, AT1G70700, AT5G18100, AT3G47860, AT5G42050, AT5G16990, AT4G33220, AT3G16670, AT1G74520, AT5G52640, AT4G05360, AT4G23600, AT5G59310, AT2G46450, AT4G25030, AT2G36270, AT2G34930, AT4G31300, AT1G21250, AT5G53400, AT1G61380, AT3G17790, AT3G15150, AT2G35320, AT2G14560, AT3G05200, AT5G45800, AT5G07470, AT3G07800, AT1G09940, AT3G26520, AT5G43170, AT1G22920, AT1…
response to stimulus	1887 of 7517 genes, 25.1%	6231 of 31860 genes, 19.6%	1.17e-38	0	0	AT3G55460, AT1G34180, AT3G05660, AT2G20610, AT5G43940, AT4G26120, AT1G70700, AT5G18100, AT3G47860, AT3G01130, AT5G42050, AT5G16990, AT1G53320, AT4G33220, AT5G46450, AT3G16670, AT1G74520, AT2G24360, AT3G44300, AT1G29150, AT5G52640, AT4G05360, AT4G23600, AT5G59310, AT2G46450, AT4G25030, AT2G36270, AT2G34930, AT4G31300, AT5G13790, AT1G21250, AT5G53400, AT1G61380, AT5G11260, AT2G24790, AT3G17790, AT3…
response to chemical	990 of 7517 genes, 13.2%	2964 of 31860 genes, 9.3%	7.66e-34	0	0	AT1G34180, AT5G42380, AT4G13850, AT3G51670, AT4G26120, AT1G70700, AT5G18100, AT3G47860, AT3G01130, AT3G44860, AT1G15670, AT1G19250, AT4G34150, AT5G42050, AT2G24200, AT1G74520, AT5G01410, AT4G26400, AT3G44300, AT1G29150, AT1G76080, AT5G52640, AT4G23600, AT5G59310, AT2G39030, AT2G36270, AT1G22300, AT4G31300, AT5G13790, AT1G21250, AT1G61380, AT5G11260, AT3G17790, AT2G35840, AT3G55970, AT3G15150, AT4…
response to abiotic stimulus	788 of 7517 genes, 10.5%	2309 of 31860 genes, 7.2%	2.47e-29	0	0	AT5G42380, AT4G13850, AT5G43940, AT5G52370, AT5G18100, AT3G47860, AT1G19250, AT4G34150, AT5G42050, AT2G22660, AT3G02910, AT1G74520, AT5G01410, AT1G76080, AT5G52640, AT4G23600, AT5G59310, AT2G36270, AT5G13790, AT5G53400, AT5G11260, AT2G24790, AT5G01500, AT1G68370, AT5G45800, AT5G07470, AT3G07800, AT4G24960, AT1G25250, AT5G43170, AT2G40830, AT1G22920, AT2G18950, AT3G50000, AT1G70200, AT3G10930, AT2…
response to inorganic substance	381 of 7517 genes, 5.1%	967 of 31860 genes, 3.0%	2.78e-25	0	0	AT1G02820, AT3G28580, AT5G24030, AT5G42380, AT4G13850, AT1G76030, AT1G71050, AT5G18100, AT3G47860, AT1G16470, AT3G17000, AT2G43570, AT1G20620, AT5G17450, AT2G24200, AT1G74520, AT3G44300, AT1G29150, AT1G76080, AT3G55440, AT5G59310, AT4G30960, AT1G54050, AT2G18170, AT2G24765, AT2G36270, AT4G31300, AT5G62470, AT4G35450, AT3G17790, AT2G35840, AT3G61890, AT4G38220, AT3G27300, AT1G56650, AT3G52990, AT3…
response to biotic stimulus	447 of 7517 genes, 5.9%	1207 of 31860 genes, 3.8%	3.28e-23	0	0	AT5G04720, AT2G20610, AT5G22540, AT4G26120, AT5G45410, AT2G43510, AT3G44860, AT3G51450, AT1G19250, AT5G42000, AT4G21980, AT1G53320, AT2G43570, AT4G25050, AT3G11480, AT4G33220, AT5G46330, AT2G38870, AT3G44300, AT5G52640, AT1G51360, AT2G46450, AT4G25030, AT2G34930, AT1G21250, AT4G35450, AT2G05940, AT4G30650, AT4G18210, AT3G44880, AT1G61380, AT3G62030, AT3G61890, AT4G08870, AT3G06380, AT2G14560, AT2…
response to external biotic stimulus	446 of 7517 genes, 5.9%	1206 of 31860 genes, 3.8%	5.28e-23	0	0	AT5G04720, AT2G20610, AT5G22540, AT4G26120, AT5G45410, AT2G43510, AT3G44860, AT3G51450, AT1G19250, AT5G42000, AT4G21980, AT1G53320, AT2G43570, AT4G25050, AT3G11480, AT4G33220, AT5G46330, AT2G38870, AT3G44300, AT5G52640, AT1G51360, AT2G46450, AT4G25030, AT2G34930, AT1G21250, AT4G35450, AT2G05940, AT4G30650, AT4G18210, AT3G44880, AT1G61380, AT3G62030, AT3G61890, AT4G08870, AT3G06380, AT2G14560, AT2…
response to other organism	446 of 7517 genes, 5.9%	1206 of 31860 genes, 3.8%	5.28e-23	0	0	AT5G04720, AT2G20610, AT5G22540, AT4G26120, AT5G45410, AT2G43510, AT3G44860, AT3G51450, AT1G19250, AT5G42000, AT4G21980, AT1G53320, AT2G43570, AT4G25050, AT3G11480, AT4G33220, AT5G46330, AT2G38870, AT3G44300, AT5G52640, AT1G51360, AT2G46450, AT4G25030, AT2G34930, AT1G21250, AT4G35450, AT2G05940, AT4G30650, AT4G18210, AT3G44880, AT1G61380, AT3G62030, AT3G61890, AT4G08870, AT3G06380, AT2G14560, AT2…
small molecule metabolic process	606 of 7517 genes, 8.1%	1821 of 31860 genes, 5.7%	9.62e-19	0	0	AT2G20610, AT5G49650, AT5G43940, AT1G64970, AT3G47860, AT2G03690, AT5G08530, AT1G19250, AT4G17830, AT5G26120, AT5G50750, AT5G01410, AT5G13440, AT3G44300, AT3G51840, AT5G36160, AT5G47630, AT4G23600, AT2G39030, AT4G34020, AT5G04950, AT5G13790, AT5G13450, AT4G38220, AT3G27300, AT5G19200, AT5G08415, AT5G64290, AT4G18930, AT3G07800, AT4G14716, AT1G44350, AT2G18950, AT1G80600, AT1G78900, AT5G42650, AT5…
cellular process	3725 of 7517 genes, 49.6%	14273 of 31860 genes, 44.8%	5.41e-18	0	0	AT3G55460, AT1G17530, AT1G28060, AT3G47860, AT4G16190, AT4G30980, AT1G62730, AT3G06680, AT5G08530, AT2G36370, AT2G28510, AT5G17790, AT4G38790, AT1G23820, AT3G51840, AT5G52640, AT1G77090, AT4G05360, AT1G71980, AT3G44370, AT1G72680, AT2G36270, AT4G31300, AT2G29670, AT5G13790, AT1G61780, AT5G52650, AT5G53400, AT3G18820, AT1G61380, AT2G24790, AT1G77750, AT2G23310, AT3G27300, AT2G47610, AT4G23260, AT3…
response to oxygen-containing compound	567 of 7517 genes, 7.5%	1710 of 31860 genes, 5.4%	5.83e-17	0	0	AT1G34180, AT5G42380, AT4G13850, AT4G26120, AT1G70700, AT5G18100, AT3G47860, AT3G44860, AT1G74520, AT5G01410, AT4G26400, AT1G76080, AT4G23600, AT5G59310, AT2G39030, AT2G36270, AT1G22300, AT1G21250, AT1G61380, AT5G11260, AT3G17790, AT3G55970, AT4G23260, AT2G14560, AT1G56650, AT3G05200, AT4G24960, AT5G43170, AT2G40830, AT1G44350, AT3G10930, AT1G22070, AT1G35720, AT4G38360, AT5G42650, AT5G11310, AT5…
intracellular transport	289 of 7517 genes, 3.8%	754 of 31860 genes, 2.4%	1.52e-16	0	0	AT1G17530, AT2G36900, AT1G26670, AT4G14455, AT1G07140, AT5G24650, AT5G06140, AT4G17170, AT5G50440, AT2G31680, AT4G12760, AT5G52210, AT1G79940, AT2G45070, AT2G24765, AT1G45233, AT4G35450, AT3G18820, AT5G13450, AT5G23395, AT1G11890, AT3G07680, AT1G16240, AT1G76970, AT4G40042, AT3G07910, AT2G01110, AT5G55510, AT5G16830, AT4G03510, AT1G64750, AT3G03490, AT3G60800, AT4G02080, AT1G23490, AT3G09740, AT3…
response to external stimulus	559 of 7517 genes, 7.4%	1695 of 31860 genes, 5.3%	4.01e-16	0	0	AT2G20610, AT4G26120, AT5G45410, AT3G44860, AT1G19250, AT5G42000, AT1G53320, AT3G11480, AT4G33220, AT5G46330, AT3G49620, AT3G44300, AT5G52640, AT2G46450, AT4G25030, AT2G34930, AT1G21250, AT4G30650, AT4G18210, AT3G44880, AT1G61380, AT5G11260, AT3G06380, AT2G14560, AT2G46440, AT1G56650, AT3G05200, AT5G64290, AT1G68370, AT5G45800, AT3G26520, AT1G25250, AT1G44350, AT1G80600, AT4G22820, AT3G10930, AT1…
establishment of protein localization	255 of 7517 genes, 3.4%	648 of 31860 genes, 2.0%	4.74e-16	0	0	AT1G17530, AT2G36900, AT2G42210, AT1G26670, AT5G01590, AT3G16310, AT5G24650, AT5G06140, AT3G53110, AT1G52315, AT1G56590, AT3G51780, AT5G50440, AT2G31680, AT2G20990, AT4G12760, AT5G52210, AT4G05000, AT3G48760, AT1G20350, AT5G49500, AT1G79940, AT4G39890, AT1G73030, AT1G63900, AT1G67680, AT3G44370, AT2G45070, AT5G62050, AT2G24765, AT1G45233, AT4G35450, AT3G18820, AT3G53120, AT1G18830, AT5G23395, AT3…
protein transport	248 of 7517 genes, 3.3%	635 of 31860 genes, 2.0%	4.62e-15	0	0	AT1G17530, AT2G36900, AT2G42210, AT1G26670, AT5G01590, AT3G16310, AT5G24650, AT5G06140, AT3G53110, AT1G52315, AT1G56590, AT3G51780, AT5G50440, AT2G31680, AT2G20990, AT4G12760, AT5G52210, AT4G05000, AT3G48760, AT1G20350, AT5G49500, AT1G79940, AT4G39890, AT1G73030, AT1G63900, AT1G67680, AT2G45070, AT5G62050, AT2G24765, AT1G45233, AT4G35450, AT3G18820, AT3G53120, AT1G18830, AT5G23395, AT3G48620, AT3…
establishment of localization in cell	298 of 7517 genes, 4.0%	800 of 31860 genes, 2.5%	4.66e-15	0	0	AT1G17530, AT2G36900, AT1G26670, AT4G14455, AT1G07140, AT5G24650, AT5G06140, AT4G17170, AT5G50440, AT2G31680, AT4G12760, AT5G52210, AT1G10430, AT1G79940, AT3G44370, AT2G45070, AT2G24765, AT1G45233, AT4G35450, AT3G18820, AT5G13450, AT5G23395, AT1G11890, AT3G07680, AT1G16240, AT1G76970, AT4G40042, AT3G07910, AT2G01110, AT5G55510, AT5G16830, AT4G03510, AT1G64750, AT3G03490, AT3G60800, AT4G02080, AT1…
defense response	411 of 7517 genes, 5.5%	1187 of 31860 genes, 3.7%	4.89e-15	0	0	AT5G04720, AT2G20610, AT5G22540, AT4G26120, AT1G70700, AT5G45410, AT2G43510, AT1G19250, AT5G50440, AT5G42000, AT4G21980, AT2G43570, AT4G25050, AT3G11480, AT4G33220, AT5G46330, AT2G38870, AT5G52640, AT1G66090, AT1G51360, AT2G46450, AT4G25030, AT2G34930, AT4G31300, AT1G21250, AT4G35450, AT2G05940, AT4G30650, AT3G44880, AT1G61380, AT3G22275, AT3G62030, AT4G08870, AT2G14560, AT2G46440, AT3G05200, AT5…
defense response to other organism	321 of 7517 genes, 4.3%	880 of 31860 genes, 2.8%	7.8e-15	0	0	AT5G04720, AT2G20610, AT5G22540, AT4G26120, AT5G45410, AT2G43510, AT1G19250, AT5G42000, AT4G21980, AT2G43570, AT4G25050, AT4G33220, AT5G46330, AT2G38870, AT5G52640, AT1G51360, AT4G25030, AT2G34930, AT1G21250, AT4G35450, AT2G05940, AT4G30650, AT3G44880, AT3G62030, AT4G08870, AT2G14560, AT3G05200, AT5G01540, AT1G74100, AT3G49530, AT4G12010, AT3G26520, AT4G23100, AT4G29050, AT1G44350, AT1G80600, AT4…
catabolic process	517 of 7517 genes, 6.9%	1569 of 31860 genes, 4.9%	1.26e-14	0	0	AT4G19006, AT4G16190, AT2G43020, AT2G36370, AT1G21190, AT4G33220, AT3G52590, AT2G39780, AT3G51840, AT1G29150, AT5G36160, AT1G71980, AT4G31300, AT5G22510, AT5G13790, AT3G44880, AT1G62710, AT2G43620, AT5G45360, AT4G24960, AT2G40830, AT1G16890, AT4G01610, AT4G22820, AT4G29040, AT5G09900, AT5G59140, AT5G17380, AT4G19670, AT3G63000, AT2G35690, AT3G48990, AT5G53330, AT2G47970, AT3G13672, AT1G78370, AT5…
peptide transport	257 of 7517 genes, 3.4%	669 of 31860 genes, 2.1%	1.31e-14	0	0	AT1G17530, AT2G36900, AT1G26670, AT5G24650, AT5G06140, AT1G52315, AT5G50440, AT2G31680, AT4G12760, AT5G52210, AT1G79940, AT2G45070, AT2G24765, AT1G45233, AT4G35450, AT3G18820, AT5G23395, AT3G07680, AT1G16240, AT1G76970, AT4G40042, AT3G07910, AT5G59840, AT2G01110, AT5G55510, AT5G16830, AT4G03510, AT1G64750, AT3G03490, AT3G60800, AT4G02080, AT1G23490, AT3G09740, AT3G10350, AT2G20760, AT1G29060, AT3…
amide transport	262 of 7517 genes, 3.5%	686 of 31860 genes, 2.2%	1.48e-14	0	0	AT1G17530, AT2G36900, AT1G26670, AT5G24650, AT5G06140, AT1G52315, AT5G50440, AT2G31680, AT4G12760, AT5G52210, AT1G79940, AT2G45070, AT2G24765, AT1G45233, AT4G35450, AT3G18820, AT5G23395, AT3G07680, AT1G16240, AT1G76970, AT4G40042, AT3G07910, AT5G59840, AT2G01110, AT5G55510, AT5G16830, AT4G03510, AT1G64750, AT3G03490, AT3G60800, AT4G02080, AT1G23490, AT3G09740, AT3G10350, AT2G20760, AT1G29060, AT3…
cellular catabolic process	487 of 7517 genes, 6.5%	1463 of 31860 genes, 4.6%	1.55e-14	0	0	AT4G19006, AT4G02970, AT3G46940, AT4G05050, AT4G16190, AT2G43020, AT1G16470, AT1G71180, AT2G36370, AT2G17975, AT2G12550, AT3G17000, AT4G21980, AT5G49540, AT2G43570, AT1G53750, AT1G20620, AT1G07380, AT1G21190, AT4G33220, AT1G79110, AT1G10430, AT3G52590, AT5G41340, AT2G39780, AT3G51840, AT1G29150, AT2G21270, AT3G53460, AT4G34860, AT5G36160, AT1G76860, AT1G71980, AT3G55440, AT5G06580, AT5G59710, AT4…
protein-containing complex subunit organization	284 of 7517 genes, 3.8%	760 of 31860 genes, 2.4%	1.85e-14	0	0	AT4G19006, AT5G13120, AT4G13850, AT2G40430, AT1G76030, AT3G26618, AT1G62730, ATCG00680, AT1G53750, AT1G21190, AT5G51070, AT1G48320, AT3G46000, AT1G29150, AT2G45710, AT1G76860, AT3G44370, AT4G34970, AT1G54050, AT5G52650, AT1G48920, AT5G48950, AT2G34050, AT1G21460, AT1G60170, AT1G64750, AT4G39920, AT4G02080, AT5G35520, AT1G22920, AT3G17930, AT3G27000, AT1G51100, AT2G20760, AT3G11070, AT1G18070, AT2…
organic acid metabolic process	414 of 7517 genes, 5.5%	1209 of 31860 genes, 3.8%	3.08e-14	0	0	AT2G20610, AT5G65010, AT3G47860, AT2G04400, AT4G14710, AT1G19250, AT1G71180, AT1G55920, AT4G17830, AT4G25050, AT1G07380, AT1G10430, AT5G01410, AT3G44300, AT3G51840, AT5G36160, AT5G47630, AT3G55440, AT4G23600, AT3G27380, AT5G06580, AT2G39030, AT4G34020, AT5G04950, AT5G62470, AT5G58330, AT5G13790, AT5G08570, AT4G09900, AT4G12350, AT3G62030, AT4G34350, AT4G38220, AT4G35260, AT4G08870, AT4G29120, AT5…
response to cadmium ion	145 of 7517 genes, 1.9%	320 of 31860 genes, 1.0%	3.27e-14	0	0	AT1G70730, AT1G76030, AT1G71050, AT3G53620, AT3G06050, AT1G26630, AT1G20620, AT5G17450, AT2G24200, AT3G22110, AT3G44300, AT1G29150, AT3G55440, AT3G13235, AT2G24765, AT2G44060, AT1G50480, AT4G35450, AT2G41530, AT1G04410, AT1G52760, AT3G48000, AT2G35840, AT1G02920, AT3G27300, AT2G23980, AT1G59900, AT1G13060, AT3G52990, AT1G17290, AT1G07590, AT1G56450, AT1G54270, AT2G30970, AT1G23490, AT5G20720, AT4…
response to temperature stimulus	249 of 7517 genes, 3.3%	648 of 31860 genes, 2.0%	4.2e-14	0	0	AT1G67090, AT4G09650, AT4G13850, AT5G43940, AT5G52370, AT2G33380, AT3G47860, AT3G53110, AT3G20740, AT4G12470, AT1G76560, AT3G51780, AT1G20450, AT4G34150, AT2G20990, AT5G48570, AT1G55920, AT5G56000, AT1G20620, AT4G02450, AT1G74520, AT2G37220, AT5G28540, AT1G21910, AT1G62820, AT5G52640, AT3G53460, AT4G36020, AT5G54770, AT1G54050, AT4G20260, AT3G03773, AT5G62470, AT5G53400, AT2G41140, AT4G26840, AT3…
response to oxygen levels	127 of 7517 genes, 1.7%	270 of 31860 genes, 0.8%	8.88e-14	0	0	AT3G28910, AT5G42380, AT4G24110, AT2G33585, AT1G74940, AT1G78070, AT2G32700, AT1G66180, AT1G76560, AT2G13790, AT3G55980, AT1G19250, AT4G34150, AT5G42050, AT2G41090, AT1G57630, AT2G41100, AT5G04340, AT1G25560, AT1G13300, AT5G58070, AT1G30040, AT2G16060, AT3G02550, AT5G15120, AT5G12020, AT5G13190, AT3G14100, AT1G07870, AT5G39890, AT5G06320, AT4G32690, AT1G66090, AT1G26800, AT3G56400, AT1G54050, AT3…
oxoacid metabolic process	411 of 7517 genes, 5.5%	1206 of 31860 genes, 3.8%	9.98e-14	0	0	AT2G20610, AT5G65010, AT3G47860, AT2G04400, AT4G14710, AT1G19250, AT1G71180, AT1G55920, AT4G17830, AT4G25050, AT1G07380, AT1G10430, AT5G01410, AT3G44300, AT3G51840, AT5G36160, AT5G47630, AT3G55440, AT4G23600, AT3G27380, AT5G06580, AT2G39030, AT4G34020, AT5G04950, AT5G62470, AT5G58330, AT5G13790, AT5G08570, AT4G09900, AT4G12350, AT3G62030, AT4G34350, AT4G38220, AT4G35260, AT4G08870, AT4G29120, AT5…
protein-containing complex assembly	252 of 7517 genes, 3.4%	662 of 31860 genes, 2.1%	1.03e-13	0	0	AT4G19006, AT4G27585, AT5G13120, AT4G15770, AT2G01280, AT1G67090, AT2G40430, AT1G76030, ATCG00810, AT4G38780, AT1G62730, AT4G02840, AT2G18740, ATCG00680, AT1G53750, AT2G18050, AT1G21190, AT4G02450, AT5G51070, AT1G48320, AT1G49950, AT4G26430, AT1G76300, AT2G44525, AT1G29150, AT3G08010, AT2G45710, AT2G31710, AT1G76860, AT3G44370, AT5G56280, AT4G34970, AT5G41520, AT1G54050, AT4G20260, AT5G62050, AT1…
response to hypoxia	125 of 7517 genes, 1.7%	265 of 31860 genes, 0.8%	1.19e-13	0	0	AT3G28910, AT5G42380, AT4G24110, AT2G33585, AT1G74940, AT1G78070, AT2G32700, AT1G66180, AT2G13790, AT3G55980, AT1G19250, AT4G34150, AT5G42050, AT2G41090, AT1G57630, AT2G41100, AT5G04340, AT1G25560, AT1G13300, AT5G58070, AT1G30040, AT2G16060, AT3G02550, AT5G15120, AT5G12020, AT5G13190, AT3G14100, AT1G07870, AT5G39890, AT5G06320, AT4G32690, AT1G66090, AT1G26800, AT3G56400, AT1G54050, AT3G52800, AT3…
response to decreased oxygen levels	126 of 7517 genes, 1.7%	269 of 31860 genes, 0.8%	1.79e-13	0	0	AT3G28910, AT5G42380, AT4G24110, AT2G33585, AT1G74940, AT1G78070, AT2G32700, AT1G66180, AT1G76560, AT2G13790, AT3G55980, AT1G19250, AT4G34150, AT5G42050, AT2G41090, AT1G57630, AT2G41100, AT5G04340, AT1G25560, AT1G13300, AT5G58070, AT1G30040, AT2G16060, AT3G02550, AT5G15120, AT5G12020, AT5G13190, AT3G14100, AT1G07870, AT5G39890, AT5G06320, AT4G32690, AT1G66090, AT1G26800, AT3G56400, AT1G54050, AT3…
carboxylic acid metabolic process	376 of 7517 genes, 5.0%	1088 of 31860 genes, 3.4%	2.1e-13	0	0	AT2G20610, AT5G65010, AT3G47860, AT2G04400, AT4G14710, AT1G19250, AT1G71180, AT1G55920, AT4G17830, AT4G25050, AT1G07380, AT1G10430, AT5G01410, AT3G44300, AT3G51840, AT5G36160, AT5G47630, AT3G55440, AT4G23600, AT3G27380, AT5G06580, AT2G39030, AT4G34020, AT5G04950, AT5G62470, AT5G58330, AT5G13790, AT5G08570, AT4G09900, AT4G12350, AT3G62030, AT4G34350, AT4G38220, AT4G35260, AT4G08870, AT4G29120, AT5…
intracellular protein transport	224 of 7517 genes, 3.0%	576 of 31860 genes, 1.8%	3.77e-13	0	0	AT1G17530, AT2G36900, AT2G42210, AT1G26670, AT5G01590, AT3G16310, AT5G24650, AT5G06140, AT3G53110, AT1G56590, AT3G51780, AT5G50440, AT2G31680, AT2G20990, AT4G12760, AT5G52210, AT4G05000, AT3G48760, AT1G20350, AT5G49500, AT1G79940, AT4G39890, AT1G63900, AT1G67680, AT2G45070, AT5G62050, AT2G24765, AT1G45233, AT4G35450, AT3G18820, AT3G53120, AT1G18830, AT5G23395, AT3G48620, AT3G07680, AT1G16240, AT4…
multi-organism process	564 of 7517 genes, 7.5%	1770 of 31860 genes, 5.6%	6.74e-13	0	0	AT2G20610, AT4G26120, AT5G45410, AT4G30980, AT3G44860, AT1G19250, AT5G42000, AT1G53320, AT3G11480, AT4G33220, AT5G46330, AT1G16570, AT3G44300, AT5G52640, AT2G46450, AT5G04950, AT4G25030, AT2G34930, AT1G21250, AT4G30650, AT4G18210, AT3G44880, AT1G61380, AT3G06380, AT2G14560, AT2G46440, AT4G05410, AT1G56650, AT3G05200, AT5G64290, AT5G45800, AT3G26520, AT1G44350, AT3G45040, AT1G80600, AT4G22820, AT3…
cellular response to decreased oxygen levels	115 of 7517 genes, 1.5%	241 of 31860 genes, 0.8%	7.43e-13	0	0	AT5G42380, AT4G24110, AT2G33585, AT1G74940, AT1G78070, AT1G66180, AT1G76560, AT2G13790, AT3G55980, AT1G19250, AT4G34150, AT5G42050, AT2G41090, AT1G57630, AT2G41100, AT5G04340, AT1G25560, AT1G13300, AT5G58070, AT1G30040, AT2G16060, AT3G02550, AT5G15120, AT5G12020, AT5G13190, AT3G14100, AT1G07870, AT5G39890, AT5G06320, AT1G66090, AT1G26800, AT3G56400, AT1G54050, AT3G52800, AT4G23570, AT1G27730, AT4…
cellular response to oxygen levels	115 of 7517 genes, 1.5%	241 of 31860 genes, 0.8%	7.43e-13	0	0	AT5G42380, AT4G24110, AT2G33585, AT1G74940, AT1G78070, AT1G66180, AT1G76560, AT2G13790, AT3G55980, AT1G19250, AT4G34150, AT5G42050, AT2G41090, AT1G57630, AT2G41100, AT5G04340, AT1G25560, AT1G13300, AT5G58070, AT1G30040, AT2G16060, AT3G02550, AT5G15120, AT5G12020, AT5G13190, AT3G14100, AT1G07870, AT5G39890, AT5G06320, AT1G66090, AT1G26800, AT3G56400, AT1G54050, AT3G52800, AT4G23570, AT1G27730, AT4…
cellular response to hypoxia	114 of 7517 genes, 1.5%	239 of 31860 genes, 0.8%	1.03e-12	0	0	AT5G42380, AT4G24110, AT2G33585, AT1G74940, AT1G78070, AT1G66180, AT2G13790, AT3G55980, AT1G19250, AT4G34150, AT5G42050, AT2G41090, AT1G57630, AT2G41100, AT5G04340, AT1G25560, AT1G13300, AT5G58070, AT1G30040, AT2G16060, AT3G02550, AT5G15120, AT5G12020, AT5G13190, AT3G14100, AT1G07870, AT5G39890, AT5G06320, AT1G66090, AT1G26800, AT3G56400, AT1G54050, AT3G52800, AT4G23570, AT1G27730, AT4G27450, AT5…
organic substance transport	369 of 7517 genes, 4.9%	1075 of 31860 genes, 3.4%	1.31e-12	0	0	AT1G17530, AT1G44750, AT2G36900, AT1G26670, AT5G24650, AT5G06140, AT1G52315, AT1G14560, AT5G50440, AT5G62680, AT2G31680, AT4G12760, AT5G52210, AT4G18197, AT1G08440, AT1G79940, AT5G59310, AT2G45070, AT5G53190, AT2G24765, AT1G45233, AT4G35450, AT3G18820, AT4G18210, AT5G23395, AT5G23810, AT5G47560, AT3G07680, AT1G16240, AT1G76970, AT5G64290, AT4G40042, AT3G07910, AT5G59840, AT2G01110, AT5G55510, AT1…
response to bacterium	220 of 7517 genes, 2.9%	571 of 31860 genes, 1.8%	2.33e-12	0	0	AT3G28910, AT4G09650, AT5G04720, AT5G22540, AT4G26120, AT5G45410, AT1G64090, AT4G12470, AT2G30770, AT4G23210, AT1G19250, AT5G42000, AT1G26630, AT4G33220, AT5G46330, AT3G44300, AT5G52640, AT5G06320, AT1G06680, AT2G46450, AT4G23130, AT4G20260, AT4G25030, AT4G35450, AT2G05940, AT3G44880, AT1G61380, AT2G25110, AT3G62030, AT1G02920, AT5G22250, AT4G23160, AT2G46440, AT4G23630, AT3G05200, AT3G50930, AT3…
response to metal ion	183 of 7517 genes, 2.4%	452 of 31860 genes, 1.4%	2.61e-12	0	0	AT1G70730, AT5G06370, AT1G76030, AT1G71050, AT3G53620, AT1G16470, AT3G06050, AT2G43570, AT1G26630, AT1G20620, AT5G17450, AT2G24200, AT5G09830, AT3G22110, AT3G44300, AT1G29150, AT3G55440, AT3G13235, AT4G20260, AT2G24765, AT4G31300, AT2G44060, AT1G50480, AT4G35450, AT2G41530, AT1G04410, AT1G52760, AT3G48000, AT2G35840, AT1G02920, AT4G38220, AT3G27300, AT2G23980, AT1G59900, AT1G13060, AT3G52990, AT1…
cellular component assembly	324 of 7517 genes, 4.3%	924 of 31860 genes, 2.9%	3.36e-12	0	0	AT4G19006, AT5G13120, AT2G40430, AT1G76030, AT1G62730, AT5G49540, ATCG00680, AT1G53750, AT1G21190, AT5G51070, AT1G48320, AT1G29150, AT2G45710, AT1G76860, AT4G05360, AT3G44370, AT4G01940, AT4G34970, AT1G54050, AT5G52650, AT1G48920, AT4G31080, AT5G48950, AT2G34050, AT1G21460, AT1G60170, AT1G64750, AT4G39920, AT4G02080, AT5G35520, AT1G22920, AT3G17930, AT3G27000, AT3G20970, AT1G51100, AT2G20760, AT3…
response to heat	113 of 7517 genes, 1.5%	240 of 31860 genes, 0.8%	4.5e-12	0	0	AT5G43940, AT3G44110, AT2G30250, AT3G47860, AT4G38630, AT3G53110, AT2G19310, AT1G76560, AT3G53990, AT5G48570, AT1G07890, AT5G56000, AT5G58070, AT4G02450, AT5G12020, AT5G28540, AT1G21910, AT5G52640, AT1G77000, AT1G54050, AT1G73130, AT3G03773, AT5G53400, AT5G55160, AT3G17880, AT1G58340, AT2G41140, AT2G38340, AT4G26840, AT5G22060, AT3G22840, AT1G67970, AT5G64910, AT5G12140, AT2G40340, AT1G28210, AT4…
protein folding	95 of 7517 genes, 1.3%	189 of 31860 genes, 0.6%	4.7e-12	0	0	AT5G13120, AT3G44110, AT2G46000, AT2G20560, AT2G19310, AT3G53990, AT5G48570, AT1G15020, AT5G56000, AT1G67760, AT5G27280, AT5G23040, AT4G02450, AT3G22480, AT5G18140, AT5G12020, AT5G28540, AT5G52640, AT3G57340, AT5G23290, AT1G54050, AT3G03773, AT4G35450, AT5G53400, AT3G17880, AT5G23395, AT1G35620, AT3G62030, AT2G07340, AT5G58740, AT5G22060, AT4G22670, AT4G33060, AT1G28210, AT4G39920, AT5G20720, AT2…
cellular metabolic process	2910 of 7517 genes, 38.7%	11117 of 31860 genes, 34.9%	5e-12	0	0	AT3G55460, AT1G28060, AT3G47860, AT4G16190, AT4G30980, AT3G06680, AT5G08530, AT2G36370, AT2G28510, AT5G17790, AT1G23820, AT3G51840, AT1G77090, AT4G05360, AT1G71980, AT1G72680, AT2G36270, AT4G31300, AT2G29670, AT5G13790, AT1G61380, AT1G77750, AT3G27300, AT2G47610, AT4G23260, AT3G05200, AT4G18930, AT1G12680, AT1G13270, AT5G45800, AT5G61430, AT3G03920, AT1G48140, AT3G07800, AT1G28240, AT3G60800, AT4…
nitrogen compound transport	313 of 7517 genes, 4.2%	889 of 31860 genes, 2.8%	5.61e-12	0	0	AT1G17530, AT1G44750, AT2G36900, AT1G26670, AT5G24650, AT5G06140, AT1G52315, AT1G14560, AT5G50440, AT5G62680, AT2G31680, AT4G12760, AT5G52210, AT4G18197, AT1G79940, AT1G69870, AT2G45070, AT2G24765, AT1G45233, AT4G35450, AT3G18820, AT4G18210, AT5G23395, AT5G23810, AT3G07680, AT1G16240, AT1G76970, AT5G64290, AT4G40042, AT3G07910, AT5G59840, AT2G01110, AT5G55510, AT5G16830, AT4G03510, AT1G64750, AT3…
organic substance catabolic process	460 of 7517 genes, 6.1%	1420 of 31860 genes, 4.5%	2.46e-11	0	0	AT4G19006, AT1G47510, AT5G54390, AT4G02970, AT3G46940, AT5G18200, AT4G05050, AT4G16190, AT2G43020, AT1G16470, AT1G71180, AT2G36370, AT2G17975, AT2G12550, AT3G17000, AT1G53750, AT1G07380, AT1G21190, AT4G33220, AT1G79110, AT1G10430, AT3G14075, AT3G52590, AT5G41340, AT2G39780, AT3G51840, AT1G29150, AT2G21270, AT3G53460, AT4G34860, AT5G36160, AT1G76860, AT1G71980, AT3G55440, AT5G06580, AT5G59710, AT4…
response to drug	194 of 7517 genes, 2.6%	497 of 31860 genes, 1.6%	2.72e-11	0	0	AT1G65510, AT3G28580, AT1G34180, AT5G42380, AT5G44568, AT4G26120, AT2G33380, AT5G18100, AT1G21270, AT3G44860, AT2G13790, AT3G06110, AT4G35480, AT3G51450, AT4G33050, AT4G22840, AT1G20620, AT1G21910, AT5G66070, AT4G26400, AT5G06320, AT3G51430, AT3G53420, AT4G23130, AT1G54050, AT2G18170, AT3G52800, AT2G36270, AT2G06050, AT1G21250, AT1G52760, AT3G17790, AT5G63310, AT5G58610, AT3G51440, AT5G08760, AT2…
cellular localization	348 of 7517 genes, 4.6%	1021 of 31860 genes, 3.2%	2.85e-11	0	0	AT1G17530, AT2G36900, AT1G26670, AT4G14455, AT1G07140, AT5G24650, AT5G06140, AT4G17170, AT5G50440, AT2G31680, AT3G29130, AT4G12760, AT5G52210, AT4G38790, AT5G46330, AT1G10430, AT1G79940, AT5G53740, AT3G44370, AT2G45070, AT2G24765, AT1G45233, AT4G35450, AT3G18820, AT5G13450, AT5G23395, AT2G23310, AT1G11890, AT3G07680, AT1G16240, AT1G76970, AT1G75760, AT4G40042, AT3G07910, AT5G59840, AT2G01110, AT5…
cellular response to stress	415 of 7517 genes, 5.5%	1259 of 31860 genes, 4.0%	2.86e-11	0	0	AT5G42380, AT2G32920, AT3G46940, AT5G18200, AT3G27630, AT1G78070, AT5G18100, AT1G66180, AT1G76560, AT4G00380, AT2G20330, AT1G19250, AT4G34150, AT5G42000, AT5G42050, AT1G55920, AT3G17000, AT1G25560, AT1G20620, AT1G07380, AT2G16060, AT5G46330, AT1G21910, AT3G49620, AT2G21270, AT4G05360, AT1G66090, AT1G54050, AT3G52800, AT4G31300, AT1G35620, AT4G27450, AT3G15150, AT3G48710, AT5G47420, AT2G35320, AT4…
small molecule catabolic process	116 of 7517 genes, 1.5%	254 of 31860 genes, 0.8%	2.93e-11	0	0	AT1G47510, AT5G57655, AT5G65940, AT5G54390, AT3G58750, AT3G10370, AT2G01350, AT5G63980, AT3G13450, AT4G14430, AT3G21780, AT5G18200, AT2G22780, AT4G29640, AT2G20860, AT5G62530, AT4G20930, AT1G71180, AT3G10850, AT3G07560, AT2G21170, AT1G30040, AT5G27520, AT1G10430, AT1G79810, AT3G51840, AT2G02010, AT5G36160, AT1G63900, AT3G55440, AT4G29010, AT5G06580, AT5G04230, AT1G17160, AT5G13790, AT1G63290, AT2…
establishment of localization	745 of 7517 genes, 9.9%	2480 of 31860 genes, 7.8%	3.25e-11	0	0	AT1G17530, AT1G44750, AT3G51670, AT1G26670, AT5G05987, AT3G20240, AT1G78610, AT1G07140, AT5G24650, AT3G01130, AT4G17170, AT1G28010, AT5G05365, AT4G18197, AT5G02040, AT5G46330, AT3G28715, AT1G79940, AT2G41705, AT4G15780, AT3G44370, AT5G59310, AT5G04950, AT5G53190, AT1G45233, AT3G18820, AT4G18210, AT5G13450, AT5G23810, AT2G23310, AT5G01500, AT1G12840, AT1G76970, AT5G64290, AT3G07910, AT5G55510, AT1…
cellular protein-containing complex assembly	218 of 7517 genes, 2.9%	579 of 31860 genes, 1.8%	5.46e-11	0	0	AT4G19006, AT4G27585, AT5G13120, AT4G15770, AT2G01280, AT1G67090, AT2G40430, AT1G76030, ATCG00810, AT4G38780, AT1G62730, AT4G02840, AT2G18740, ATCG00680, AT1G53750, AT2G18050, AT1G21190, AT4G02450, AT1G49950, AT4G26430, AT1G76300, AT2G44525, AT1G29150, AT3G08010, AT2G45710, AT2G31710, AT1G76860, AT3G44370, AT5G56280, AT4G34970, AT5G41520, AT4G20260, AT5G62050, AT1G54260, AT3G49850, AT5G52650, AT1…
protein targeting	115 of 7517 genes, 1.5%	253 of 31860 genes, 0.8%	5.74e-11	0	0	AT1G17530, AT2G36900, AT2G42210, AT1G26670, AT5G01590, AT5G24650, AT3G12390, AT5G06140, AT2G39960, AT1G56590, AT3G51780, AT5G50440, AT2G20990, AT1G48160, AT3G54300, AT4G30600, AT3G07560, AT5G27280, AT5G23040, AT3G48760, AT1G20350, AT5G49500, AT1G79810, AT1G79940, AT1G04940, AT1G63900, AT1G67680, AT2G37410, AT2G45070, AT5G62050, AT1G29260, AT4G35450, AT3G04460, AT3G48570, AT3G53120, AT5G23395, AT2…
response to oxidative stress	185 of 7517 genes, 2.5%	472 of 31860 genes, 1.5%	7.23e-11	0	0	AT3G28580, AT3G55460, AT5G42380, AT3G28340, AT5G18100, AT3G47860, AT4G35460, AT2G37130, AT3G06050, AT3G06110, AT1G80130, AT5G42000, AT1G11210, AT5G16990, AT2G04795, AT1G20620, AT1G07380, AT3G16670, AT5G09830, AT5G01410, AT1G76080, AT1G31170, AT1G54050, AT2G18170, AT2G06050, AT3G15360, AT1G52760, AT4G02580, AT3G17790, AT5G63310, AT3G62030, AT1G35910, AT4G13540, AT1G03680, AT5G20230, AT1G21520, AT1…
transport	731 of 7517 genes, 9.7%	2436 of 31860 genes, 7.6%	7.71e-11	0	0	AT1G17530, AT1G44750, AT3G51670, AT1G26670, AT5G05987, AT3G20240, AT1G78610, AT1G07140, AT5G24650, AT3G01130, AT4G17170, AT1G28010, AT5G05365, AT4G18197, AT5G02040, AT5G46330, AT3G28715, AT1G79940, AT2G41705, AT4G15780, AT5G59310, AT5G04950, AT5G53190, AT1G45233, AT3G18820, AT4G18210, AT5G13450, AT5G23810, AT2G23310, AT5G01500, AT1G12840, AT1G76970, AT5G64290, AT3G07910, AT5G55510, AT1G21460, AT1…
response to acid chemical	425 of 7517 genes, 5.7%	1303 of 31860 genes, 4.1%	8.49e-11	0	0	AT1G02820, AT1G47510, AT3G28580, AT5G24030, AT5G42380, AT4G13850, AT4G26120, AT1G70700, AT5G18100, AT3G47860, AT1G66180, AT3G44860, AT3G51450, AT2G17975, AT3G17000, AT5G50915, AT5G05600, AT1G74520, AT1G10430, AT1G21910, AT1G76080, AT1G51360, AT4G23600, AT5G59310, AT4G30960, AT2G39030, AT2G36270, AT1G22300, AT5G62470, AT1G21250, AT5G11260, AT3G22275, AT3G62030, AT3G55970, AT3G61890, AT5G08760, AT4…
oxidation-reduction process	293 of 7517 genes, 3.9%	836 of 31860 genes, 2.6%	8.66e-11	0	0	AT5G43940, AT3G47860, AT2G43020, AT5G08530, AT4G34230, ATCG00680, AT1G20620, AT1G10430, AT4G16765, AT5G13440, AT3G51840, AT1G27680, AT3G27380, AT5G58330, AT4G05450, AT4G35260, AT5G19200, AT4G22756, AT5G07470, AT5G16960, AT2G37240, AT1G09940, AT5G67220, ATCG00630, AT3G30180, AT2G34490, AT1G78490, AT1G69720, AT2G29340, AT5G61640, AT5G42650, AT4G23890, AT5G67490, AT1G05160, AT5G50160, AT4G36090, AT5…
cellular component biogenesis	482 of 7517 genes, 6.4%	1517 of 31860 genes, 4.8%	2.02e-10	0	0	AT4G19006, AT5G13120, AT2G40430, AT1G76030, AT1G07840, AT1G76050, AT1G62730, AT5G42000, AT3G47348, AT5G49540, ATCG00680, AT1G53750, AT1G21190, AT1G74270, AT5G51070, AT1G48320, AT5G50750, AT2G24360, AT1G29150, AT2G45710, AT1G76860, AT4G05360, AT2G32530, AT1G50000, AT3G44370, AT4G01940, AT4G34970, AT1G54050, AT5G22100, AT5G52650, AT2G48100, AT1G48920, AT4G31080, AT4G12350, AT5G48950, AT5G54075, AT2…
metabolic process	3176 of 7517 genes, 42.3%	12309 of 31860 genes, 38.6%	3.95e-10	0	0	AT3G55460, AT1G28060, AT3G47860, AT4G16190, AT4G30980, AT5G16010, AT3G06680, AT5G08530, AT2G36370, AT2G28510, AT5G17790, AT1G23820, AT3G51840, AT1G77090, AT4G05360, AT1G71980, AT1G72680, AT2G36270, AT4G31300, AT2G29670, AT5G13790, AT1G61380, AT1G77750, AT3G27300, AT2G47610, AT4G23260, AT3G05200, AT4G18930, AT1G12680, AT1G13270, AT5G45800, AT5G07470, AT5G61430, AT3G03920, AT1G48140, AT3G61090, AT3…
cellular response to chemical stimulus	420 of 7517 genes, 5.6%	1297 of 31860 genes, 4.1%	4.1e-10	0	0	AT5G42380, AT1G76030, AT3G51670, AT1G78070, AT4G26120, AT1G70700, AT5G18100, AT1G66180, AT1G76560, AT4G32040, AT1G15670, AT1G19250, AT4G34150, AT5G20990, AT5G42050, AT3G17000, AT1G25560, AT1G07380, AT5G05600, AT2G16060, AT1G10430, AT2G21270, AT1G66090, AT1G54050, AT3G52800, AT2G36270, AT1G22300, AT3G03773, AT5G62470, AT5G13790, AT1G61380, AT5G11260, AT4G27450, AT3G22275, AT3G55970, AT3G15150, AT5…
protein localization	287 of 7517 genes, 3.8%	826 of 31860 genes, 2.6%	5.21e-10	0	0	AT1G17530, AT2G36900, AT3G51670, AT1G26670, AT5G24650, AT5G06140, AT1G52315, AT5G50440, AT2G31680, AT4G12760, AT5G52210, AT4G38790, AT1G10430, AT1G79940, AT5G53740, AT3G44370, AT2G45070, AT2G24765, AT1G45233, AT4G35450, AT3G18820, AT5G23395, AT2G23310, AT3G07680, AT1G16240, AT1G76970, AT1G75760, AT4G40042, AT3G07910, AT5G59840, AT2G01110, AT5G55510, AT5G16830, AT4G03510, AT1G64750, AT3G03490, AT3…
cellular macromolecule localization	271 of 7517 genes, 3.6%	774 of 31860 genes, 2.4%	9.28e-10	0	0	AT1G17530, AT2G36900, AT1G26670, AT5G24650, AT5G06140, AT5G50440, AT2G31680, AT4G12760, AT5G52210, AT4G38790, AT5G46330, AT1G10430, AT1G79940, AT5G53740, AT3G44370, AT2G45070, AT2G24765, AT1G45233, AT4G35450, AT3G18820, AT5G23395, AT2G23310, AT3G07680, AT1G16240, AT1G76970, AT1G75760, AT4G40042, AT3G07910, AT2G01110, AT5G55510, AT5G16830, AT4G03510, AT1G64750, AT3G03490, AT3G60800, AT4G02080, AT1…
cellular protein localization	260 of 7517 genes, 3.5%	737 of 31860 genes, 2.3%	1.09e-09	0	0	AT1G17530, AT2G36900, AT1G26670, AT5G24650, AT5G06140, AT5G50440, AT2G31680, AT4G12760, AT5G52210, AT4G38790, AT1G10430, AT1G79940, AT5G53740, AT3G44370, AT2G45070, AT2G24765, AT1G45233, AT4G35450, AT3G18820, AT5G23395, AT2G23310, AT3G07680, AT1G16240, AT1G76970, AT1G75760, AT4G40042, AT3G07910, AT2G01110, AT5G55510, AT5G16830, AT4G03510, AT1G64750, AT3G03490, AT3G60800, AT4G02080, AT1G23490, AT3…
localization	795 of 7517 genes, 10.6%	2710 of 31860 genes, 8.5%	1.22e-09	0	0	AT1G17530, AT1G44750, AT3G51670, AT1G26670, AT5G05987, AT3G20240, AT1G78610, AT1G07140, AT5G24650, AT3G01130, AT4G17170, AT1G28010, AT5G05365, AT3G29130, AT4G18197, AT5G02040, AT4G38790, AT5G46330, AT3G28715, AT1G79940, AT2G41705, AT4G15780, AT3G44370, AT5G59310, AT5G04950, AT5G53190, AT1G45233, AT3G18820, AT4G18210, AT5G13450, AT5G23810, AT2G23310, AT5G01500, AT1G12840, AT1G76970, AT1G75760, AT5…
response to organic substance	593 of 7517 genes, 7.9%	1948 of 31860 genes, 6.1%	1.76e-09	0	0	AT1G34180, AT3G51670, AT4G26120, AT1G70700, AT3G47860, AT3G01130, AT3G44860, AT1G15670, AT1G74520, AT5G01410, AT4G26400, AT4G23600, AT5G59310, AT2G39030, AT2G36270, AT1G22300, AT5G13790, AT1G21250, AT1G61380, AT5G11260, AT3G55970, AT3G15150, AT4G23260, AT2G14560, AT1G56650, AT3G05200, AT5G45800, AT2G01760, AT4G24960, AT5G43170, AT2G40830, AT1G22920, AT4G00210, AT1G44350, AT1G22070, AT1G35720, AT4…
macromolecule localization	346 of 7517 genes, 4.6%	1045 of 31860 genes, 3.3%	2.72e-09	0	0	AT1G17530, AT2G36900, AT3G51670, AT1G26670, AT5G24650, AT5G06140, AT1G52315, AT5G50440, AT2G31680, AT4G12760, AT5G52210, AT4G38790, AT5G46330, AT1G10430, AT1G79940, AT5G53740, AT3G44370, AT5G59310, AT2G45070, AT2G24765, AT1G45233, AT4G35450, AT3G18820, AT5G23395, AT2G23310, AT3G07680, AT1G16240, AT1G76970, AT1G75760, AT4G40042, AT3G07910, AT5G59840, AT2G01110, AT5G55510, AT5G16830, AT4G03510, AT1…
cofactor metabolic process	207 of 7517 genes, 2.8%	563 of 31860 genes, 1.8%	3.6e-09	0	0	AT4G18480, AT3G10370, AT2G03690, AT3G06050, AT2G41040, AT5G20990, AT1G20620, AT2G21170, AT1G48320, AT3G16050, AT5G09830, AT3G24170, AT5G01410, AT4G33670, AT1G10310, AT3G55440, AT4G01940, AT5G58330, AT1G50480, AT5G08570, AT1G04410, AT3G44880, AT2G31955, AT3G63410, AT1G31910, AT5G48950, AT1G69930, AT5G55810, AT3G16990, AT3G27300, AT4G12130, AT1G59900, AT2G44750, AT4G13540, AT4G35360, AT5G08415, AT3…
protein localization to organelle	135 of 7517 genes, 1.8%	330 of 31860 genes, 1.0%	6.29e-09	0	0	AT1G17530, AT2G36900, AT2G42210, AT1G26670, AT5G01590, AT3G16310, AT5G24650, AT5G06140, AT1G56590, AT5G50440, AT4G12760, AT5G52210, AT4G05000, AT4G38790, AT1G20350, AT5G49500, AT1G79940, AT1G63900, AT1G67680, AT3G44370, AT2G45070, AT5G62050, AT4G35450, AT3G53120, AT5G23395, AT3G48620, AT2G23310, AT4G21560, AT1G75760, AT4G19003, AT4G40042, AT3G07910, AT5G55510, AT5G16830, AT3G03490, AT3G49560, AT2…
response to water	159 of 7517 genes, 2.1%	408 of 31860 genes, 1.3%	8.16e-09	0	0	AT1G02820, AT5G24030, AT5G50430, AT4G13850, AT2G33380, AT5G27930, AT3G47860, AT1G20450, AT3G17000, AT2G18050, AT4G34240, AT1G74520, AT1G76080, AT4G36020, AT3G59380, AT5G59310, AT4G30960, AT3G53420, AT4G20260, AT2G36270, AT5G62470, AT2G44060, AT5G47120, AT3G61890, AT5G12140, AT4G24960, AT2G18960, AT1G04580, AT1G32230, AT1G20440, AT1G22882, AT5G13330, AT2G05620, AT2G05100, AT3G30775, AT5G50720, AT1…
establishment of protein localization to organelle	119 of 7517 genes, 1.6%	281 of 31860 genes, 0.9%	8.32e-09	0	0	AT1G17530, AT2G36900, AT2G42210, AT1G26670, AT5G01590, AT3G16310, AT5G24650, AT5G06140, AT2G39960, AT1G56590, AT5G50440, AT1G48160, AT4G12760, AT3G54300, AT4G30600, AT3G07560, AT3G06720, AT5G27280, AT5G23040, AT4G05000, AT1G20350, AT5G49500, AT1G79810, AT1G79940, AT1G04940, AT1G63900, AT1G67680, AT2G37410, AT3G44370, AT2G45070, AT5G62050, AT1G29260, AT4G35450, AT3G04460, AT3G48570, AT3G53120, AT5…
cytoplasmic translation	49 of 7517 genes, 0.7%	82 of 31860 genes, 0.3%	9.06e-09	0	0	AT1G67430, AT2G37600, AT1G15270, AT1G04170, AT3G26618, AT5G47700, AT3G05560, AT3G53740, AT5G01940, AT5G47880, AT1G72370, AT5G20920, AT1G12920, AT4G26230, AT2G20280, AT2G18020, AT1G74270, AT3G49910, AT4G39520, AT1G72660, AT5G27770, AT5G01230, AT1G27400, AT3G11800, AT1G18540, AT2G19740, AT1G09150, AT1G74050, AT1G48920, AT1G33140, AT5G02450, AT4G31790, AT2G15910, AT3G06700, AT1G51730, AT1G77840, AT1…
organonitrogen compound metabolic process	1608 of 7517 genes, 21.4%	5943 of 31860 genes, 18.7%	1.05e-08	0	0	AT4G19006, AT2G20610, AT3G26618, AT4G26120, AT4G16190, AT3G06680, AT5G08530, AT2G36370, AT4G17830, AT3G19150, AT1G23820, AT2G24360, AT3G44300, AT1G29150, AT4G33920, AT5G36160, AT2G16710, AT3G21530, AT1G71980, AT4G23600, AT2G32550, AT4G31300, AT1G21250, AT1G48920, AT1G61380, AT1G77750, AT3G15150, AT2G35320, AT4G38220, AT3G27300, AT4G23260, AT2G23200, AT5G01500, AT3G05200, AT1G12680, AT1G13270, AT5…
response to water deprivation	155 of 7517 genes, 2.1%	399 of 31860 genes, 1.3%	2.04e-08	0	0	AT1G02820, AT5G24030, AT5G50430, AT4G13850, AT2G33380, AT5G27930, AT3G47860, AT1G20450, AT3G17000, AT2G18050, AT4G34240, AT1G74520, AT1G76080, AT4G36020, AT3G59380, AT5G59310, AT4G30960, AT3G53420, AT4G20260, AT2G36270, AT5G62470, AT2G44060, AT5G47120, AT3G61890, AT5G12140, AT4G24960, AT2G18960, AT1G04580, AT1G32230, AT1G20440, AT1G22882, AT5G13330, AT2G05620, AT2G05100, AT3G30775, AT5G50720, AT1…
organic acid catabolic process	81 of 7517 genes, 1.1%	172 of 31860 genes, 0.5%	4.38e-08	0	0	AT5G65940, AT3G58750, AT2G01350, AT3G13450, AT4G14430, AT3G21780, AT2G22780, AT2G20860, AT5G62530, AT4G20930, AT1G71180, AT3G07560, AT1G30040, AT5G27520, AT1G10430, AT1G79810, AT3G51840, AT2G02010, AT5G36160, AT1G63900, AT4G29010, AT5G06580, AT5G04230, AT5G13790, AT3G04460, AT5G43280, AT5G65640, AT1G76150, AT4G29120, AT5G55070, AT5G07440, AT1G17290, AT4G16800, AT1G12050, AT1G71170, AT3G47340, AT1…
carboxylic acid catabolic process	81 of 7517 genes, 1.1%	172 of 31860 genes, 0.5%	4.38e-08	0	0	AT5G65940, AT3G58750, AT2G01350, AT3G13450, AT4G14430, AT3G21780, AT2G22780, AT2G20860, AT5G62530, AT4G20930, AT1G71180, AT3G07560, AT1G30040, AT5G27520, AT1G10430, AT1G79810, AT3G51840, AT2G02010, AT5G36160, AT1G63900, AT4G29010, AT5G06580, AT5G04230, AT5G13790, AT3G04460, AT5G43280, AT5G65640, AT1G76150, AT4G29120, AT5G55070, AT5G07440, AT1G17290, AT4G16800, AT1G12050, AT1G71170, AT3G47340, AT1…
sulfur compound metabolic process	149 of 7517 genes, 2.0%	383 of 31860 genes, 1.2%	4.58e-08	0	0	AT5G54390, AT2G20610, AT1G61730, AT2G30770, AT4G14710, AT1G55920, AT3G21220, AT4G39940, AT2G17640, AT5G09830, AT3G24170, AT4G01940, AT5G54770, AT3G19710, AT1G31910, AT1G69930, AT3G62030, AT3G16990, AT1G59900, AT4G12130, AT2G44750, AT1G65860, AT4G05090, AT5G08415, AT1G24100, AT1G74100, AT4G14716, AT1G04580, AT1G62180, AT5G39950, AT5G61420, AT4G23100, AT5G49810, AT3G56490, AT3G20970, AT5G13330, AT1…
cellular response to stimulus	830 of 7517 genes, 11.0%	2901 of 31860 genes, 9.1%	1.15e-07	0	0	AT3G05660, AT5G42380, AT2G32920, AT2G20610, AT3G51670, AT4G26120, AT1G70700, AT5G18100, AT2G20330, AT1G15670, AT1G19250, AT4G34150, AT5G42000, AT5G42050, AT5G46450, AT5G46330, AT5G46490, AT3G49620, AT2G24360, AT4G05360, AT2G36270, AT1G22300, AT2G34930, AT4G31300, AT5G13790, AT1G21250, AT1G61380, AT1G35620, AT5G11260, AT2G24790, AT3G55970, AT3G15150, AT2G35320, AT1G56650, AT1G12680, AT4G13920, AT5…
defense response to bacterium	175 of 7517 genes, 2.3%	476 of 31860 genes, 1.5%	1.98e-07	0	0	AT4G09650, AT5G04720, AT5G22540, AT4G26120, AT5G45410, AT4G12470, AT2G30770, AT4G23210, AT1G19250, AT5G42000, AT1G26630, AT4G33220, AT5G46330, AT5G52640, AT5G06320, AT1G06680, AT4G23130, AT4G20260, AT4G25030, AT4G35450, AT2G05940, AT3G44880, AT2G25110, AT3G62030, AT1G02920, AT5G22250, AT4G23160, AT3G05200, AT3G09830, AT5G49520, AT5G01540, AT1G24100, AT4G12010, AT3G26520, AT5G61420, AT3G59700, AT4…
regulation of response to stimulus	259 of 7517 genes, 3.4%	771 of 31860 genes, 2.4%	4.2e-07	0	0	AT5G18200, AT4G26120, AT1G70700, AT1G69572, AT4G00380, AT2G20330, AT1G15670, AT1G19250, AT5G50440, AT3G51960, AT4G27310, AT5G05600, AT1G10430, AT3G03773, AT4G31300, AT5G62470, AT5G13790, AT1G61380, AT5G11260, AT2G24790, AT3G22275, AT3G55970, AT3G15150, AT3G48710, AT5G47420, AT2G35320, AT5G01540, AT3G49530, AT2G40830, AT1G22920, AT2G31380, AT2G26300, AT1G44350, AT5G20480, AT2G18950, AT1G29060, AT3…
response to salt stress	173 of 7517 genes, 2.3%	475 of 31860 genes, 1.5%	5.98e-07	0	0	AT1G02820, AT1G47510, AT3G19420, AT5G24030, AT1G60940, AT4G13850, AT2G42080, AT5G65010, AT2G33380, AT5G18100, AT3G51780, AT5G62530, AT1G28380, AT3G51960, AT1G74520, AT5G01410, AT4G36020, AT4G23600, AT5G59310, AT4G30960, AT1G54050, AT3G61140, AT4G20260, AT2G36270, AT1G66230, AT3G62030, AT3G61890, AT1G35910, AT5G08590, AT4G24960, AT2G40950, AT5G43170, AT2G40830, AT1G32230, AT1G22882, AT1G29060, AT5…
drug metabolic process	237 of 7517 genes, 3.2%	697 of 31860 genes, 2.2%	7.18e-07	0	0	AT3G58750, AT3G27240, AT4G09650, AT1G76030, AT5G43940, AT2G42080, AT3G28340, AT5G65010, AT2G43020, AT3G06050, AT5G08530, AT4G14710, AT1G28380, AT4G22880, AT1G20620, AT4G39940, AT2G21170, AT4G33220, AT3G16050, AT5G01410, AT5G13440, AT5G36160, AT3G55440, AT3G27380, AT4G34020, AT5G04950, AT5G54770, AT5G58330, AT5G08570, AT2G41530, AT1G04410, AT1G18580, AT5G13450, AT4G09900, AT1G11370, AT4G02580, AT4…
response to osmotic stress	197 of 7517 genes, 2.6%	558 of 31860 genes, 1.8%	7.35e-07	0	0	AT1G02820, AT1G47510, AT3G19420, AT5G24030, AT1G60940, AT4G13850, AT2G42080, AT5G65010, AT2G33380, AT5G18100, AT3G51780, AT5G62530, AT1G28380, AT3G51960, AT2G22660, AT1G74520, AT5G01410, AT4G36020, AT4G23600, AT5G59310, AT4G30960, AT1G54050, AT3G61140, AT4G20260, AT2G36270, AT1G66230, AT3G62030, AT3G61890, AT1G35910, AT5G45800, AT5G08590, AT4G24960, AT2G40950, AT5G43170, AT2G40830, AT5G57345, AT1…
ribonucleoprotein complex biogenesis	197 of 7517 genes, 2.6%	558 of 31860 genes, 1.8%	7.35e-07	0	0	AT4G15770, AT2G40430, AT5G20290, ATCG00810, AT1G07840, AT4G38780, AT1G76050, AT4G02840, AT5G25080, AT1G26880, AT2G18740, AT3G47348, AT5G20160, AT1G21190, AT1G74270, AT3G28230, AT2G37220, AT5G60990, AT1G76300, AT2G45710, AT1G22270, AT1G76860, AT1G50000, AT5G41520, AT3G02560, AT2G48120, AT5G22100, AT5G52650, AT2G48100, AT1G48920, AT5G54075, AT5G10910, AT2G47610, AT3G09500, AT5G50250, AT1G77840, AT5…
organonitrogen compound catabolic process	288 of 7517 genes, 3.8%	879 of 31860 genes, 2.8%	8.02e-07	0	0	AT4G19006, AT4G02970, AT3G46940, AT4G05050, AT4G16190, AT2G43020, AT1G16470, AT1G71180, AT2G36370, AT2G12550, AT3G17000, AT1G53750, AT1G07380, AT1G79110, AT3G52590, AT5G41340, AT1G29150, AT2G21270, AT5G36160, AT1G71980, AT4G31300, AT3G44880, AT5G47420, AT4G29120, AT1G62710, AT5G45360, AT4G12040, AT4G03510, AT2G40830, AT1G16890, AT3G11270, AT4G01610, AT1G69720, AT4G22820, AT4G29040, AT5G09900, AT1…
regulation of response to stress	153 of 7517 genes, 2.0%	410 of 31860 genes, 1.3%	9.08e-07	0	0	AT3G01310, AT1G79950, AT5G18200, AT1G70700, AT4G00380, AT2G20330, AT3G06110, AT1G19250, AT5G50440, AT3G51960, AT3G27960, AT5G13190, AT3G48150, AT1G74950, AT4G31300, AT1G61380, AT3G22275, AT1G66230, AT2G25110, AT3G48710, AT5G47420, AT2G35320, AT1G19750, AT3G09830, AT1G17380, AT5G01540, AT4G02550, AT3G49530, AT5G20720, AT3G59700, AT1G22920, AT5G18650, AT1G44350, AT2G18950, AT1G29060, AT3G50000, AT4…
response to reactive oxygen species	75 of 7517 genes, 1.0%	163 of 31860 genes, 0.5%	9.56e-07	0	0	AT3G28580, AT5G42380, AT4G23810, AT5G18100, AT4G25100, AT4G35460, AT2G19310, AT3G06110, AT1G05690, AT1G07890, AT1G20620, AT5G58070, AT5G12020, AT4G23150, AT3G17800, AT3G56400, AT1G72520, AT1G54050, AT2G18170, AT5G40770, AT2G06050, AT4G09320, AT1G52760, AT3G17790, AT4G26070, AT5G63310, AT4G13540, AT3G10920, AT1G56650, AT4G32320, AT3G02790, AT1G04580, AT5G20720, AT4G23100, AT1G32230, AT1G34190, AT4…
mitochondrion organization	87 of 7517 genes, 1.2%	199 of 31860 genes, 0.6%	1e-06	0	0	AT4G27585, AT1G17530, AT2G42210, AT1G54210, AT5G24650, AT1G62730, AT1G16700, AT5G27280, AT1G20350, AT2G44525, AT2G37410, AT3G44370, AT5G40770, AT5G62050, AT1G06530, AT5G23395, AT3G48620, AT2G34050, AT3G03420, AT1G52825, AT1G47720, AT3G07910, AT3G60150, AT1G31010, AT5G55510, AT3G25120, AT3G49560, AT2G19080, AT1G27390, AT5G11770, AT3G11070, AT3G13970, AT3G08950, AT5G22350, AT3G09700, AT3G46560, AT5…
mitochondrial transport	53 of 7517 genes, 0.7%	101 of 31860 genes, 0.3%	1.07e-06	0	0	AT3G09700, AT1G17530, AT3G27240, AT2G42210, AT5G24650, AT1G14140, AT4G22310, AT1G14560, AT1G80230, AT5G27280, AT5G20090, AT1G20350, AT4G00026, AT2G37410, AT1G36390, AT1G61570, AT1G29960, AT5G43970, AT3G62880, AT5G62050, AT3G59280, AT4G05590, AT3G44160, AT5G13450, AT5G23395, AT5G09420, AT5G40930, AT3G54826, AT3G48620, AT5G03030, AT1G72750, AT2G23790, AT3G27080, AT3G07910, AT2G22500, AT5G55510, AT3…
protein localization to mitochondrion	40 of 7517 genes, 0.5%	68 of 31860 genes, 0.2%	1.76e-06	0	0	AT3G09700, AT1G17530, AT2G42210, AT5G24650, AT5G27280, AT1G44890, AT1G20350, AT4G00026, AT2G37410, AT1G36390, AT1G61570, AT3G44370, AT1G29960, AT5G43970, AT3G62880, AT5G62050, AT3G59280, AT3G44160, AT5G23395, AT5G09420, AT5G40930, AT3G54826, AT3G48620, AT5G03030, AT1G72750, AT3G07910, AT3G27080, AT5G55510, AT3G25120, AT3G49560, AT1G04070, AT1G55900, AT2G19080, AT1G27390, AT1G68730, AT3G11070, AT4…
establishment of protein localization to mitochondrion	40 of 7517 genes, 0.5%	68 of 31860 genes, 0.2%	1.76e-06	0	0	AT3G09700, AT1G17530, AT2G42210, AT5G24650, AT5G27280, AT1G44890, AT1G20350, AT4G00026, AT2G37410, AT1G36390, AT1G61570, AT3G44370, AT1G29960, AT5G43970, AT3G62880, AT5G62050, AT3G59280, AT3G44160, AT5G23395, AT5G09420, AT5G40930, AT3G54826, AT3G48620, AT5G03030, AT1G72750, AT3G07910, AT3G27080, AT5G55510, AT3G25120, AT3G49560, AT1G04070, AT1G55900, AT2G19080, AT1G27390, AT1G68730, AT3G11070, AT4…
lipid oxidation	36 of 7517 genes, 0.5%	59 of 31860 genes, 0.2%	3.1e-06	0	0	AT5G65940, AT3G58750, AT4G14430, AT2G22780, AT3G47860, AT1G17420, AT5G17380, AT1G07420, AT3G45140, AT4G16210, AT2G42790, AT2G35690, AT1G50940, AT3G07560, AT4G16760, AT5G27520, AT1G10430, AT1G79810, AT3G51840, AT1G63900, AT4G29010, AT1G72520, AT5G42890, AT5G43280, AT3G04460, AT2G33150, AT2G26350, AT1G76150, AT4G22756, AT4G16800, AT5G65110, AT3G06860, AT4G14440, AT5G25760, AT4G12110, AT1G65520
monocarboxylic acid catabolic process	40 of 7517 genes, 0.5%	69 of 31860 genes, 0.2%	3.23e-06	0	0	AT5G65940, AT3G58750, AT4G14430, AT3G21780, AT2G22780, AT5G17380, AT4G16210, AT2G42790, AT2G35690, AT3G07560, AT1G50940, AT4G16760, AT5G27520, AT2G29090, AT1G10430, AT1G79810, AT3G51840, AT3G02360, AT1G63900, AT4G29010, AT5G06580, AT5G42890, AT5G43280, AT3G04460, AT5G14780, AT2G33150, AT2G26350, AT1G76150, AT3G19270, AT3G22200, AT4G16800, AT1G12050, AT5G45340, AT5G65110, AT3G06860, AT1G79440, AT2…
protein targeting to mitochondrion	38 of 7517 genes, 0.5%	64 of 31860 genes, 0.2%	3.26e-06	0	0	AT3G09700, AT1G17530, AT2G42210, AT5G24650, AT5G27280, AT1G20350, AT4G00026, AT2G37410, AT1G36390, AT1G61570, AT1G29960, AT5G43970, AT3G62880, AT5G62050, AT3G59280, AT3G44160, AT5G23395, AT5G09420, AT5G40930, AT3G54826, AT3G48620, AT5G03030, AT1G72750, AT3G07910, AT3G27080, AT5G55510, AT3G25120, AT3G49560, AT1G04070, AT1G55900, AT2G19080, AT1G68730, AT1G27390, AT3G11070, AT4G09080, AT2G35795, AT5…
protein transmembrane transport	55 of 7517 genes, 0.7%	109 of 31860 genes, 0.3%	3.4e-06	0	0	AT3G09700, AT1G17530, AT5G28750, AT2G42210, AT5G01590, AT5G24650, AT1G48900, AT3G07560, AT2G15290, AT5G27280, AT5G23040, AT1G20350, AT5G49500, AT1G79810, AT1G04940, AT4G03320, AT1G78720, AT4G00026, AT1G63900, AT2G37410, AT1G36390, AT1G61570, AT2G45070, AT3G62880, AT5G62050, AT3G59280, AT1G29260, AT3G04460, AT3G48570, AT5G23395, AT5G09420, AT4G38490, AT2G26350, AT3G54826, AT5G60460, AT5G03030, AT1…
immune system process	173 of 7517 genes, 2.3%	485 of 31860 genes, 1.5%	3.74e-06	0	0	AT3G01310, AT3G28910, AT5G37680, AT5G10760, AT1G51660, AT5G45410, AT4G34460, AT4G12470, AT2G30770, AT3G06110, AT4G23210, AT1G28380, AT1G19250, AT5G50440, AT5G03210, AT4G38130, AT2G43570, AT4G25050, AT3G21220, AT2G37220, AT5G13190, AT5G50260, AT5G52640, AT5G06320, AT2G39200, AT1G51360, AT4G25030, AT4G31300, AT4G35450, AT3G44880, AT1G61380, AT2G25110, AT1G02920, AT5G50250, AT3G05200, AT3G50930, AT3…
cell redox homeostasis	42 of 7517 genes, 0.6%	75 of 31860 genes, 0.2%	5.37e-06	0	0	AT2G32920, AT2G20270, AT4G03520, AT4G35460, AT4G26160, AT3G06050, AT4G36910, AT1G15020, AT5G03880, AT1G77370, AT5G20500, AT2G47470, AT1G65980, AT3G24170, AT1G76080, AT3G14395, AT3G52960, AT3G17240, AT5G04260, AT5G63030, AT3G15360, AT5G10860, AT3G17880, AT5G42980, AT2G15570, AT1G35620, AT3G54660, AT1G60420, AT1G50320, AT5G42150, AT1G03680, AT5G39950, AT5G42850, AT2G01270, AT5G40370, AT4G28730, AT1…
monocarboxylic acid metabolic process	181 of 7517 genes, 2.4%	517 of 31860 genes, 1.6%	8.14e-06	0	0	AT3G28910, AT3G58750, AT2G20610, AT4G14430, AT2G22780, AT5G65010, AT2G33380, AT3G47860, AT3G44310, AT1G28380, AT1G19250, AT4G25050, AT1G07380, AT2G21170, AT1G10430, AT3G44300, AT3G51840, AT1G63900, AT5G47630, AT3G55440, AT5G06580, AT4G34020, AT2G06050, AT5G62470, AT5G08570, AT5G47120, AT4G09900, AT4G34350, AT1G76150, AT1G59900, AT5G08415, AT3G52990, AT3G09830, AT4G26270, AT3G47340, AT1G79550, AT1…
establishment of protein localization to membrane	56 of 7517 genes, 0.7%	114 of 31860 genes, 0.4%	8.65e-06	0	0	AT3G04970, AT3G51390, AT2G42210, AT5G24650, AT3G12390, AT5G13850, AT4G10480, AT3G51780, AT2G20990, AT1G48900, AT1G48160, AT5G52210, AT4G30600, AT1G67650, AT1G44890, AT3G48760, AT5G49500, AT3G49470, AT1G79940, AT1G33040, AT1G78720, AT1G67680, AT1G61570, AT3G44370, AT2G45070, AT3G62880, AT5G62050, AT3G44160, AT4G16444, AT3G48570, AT3G53120, AT3G52400, AT5G40930, AT3G48620, AT1G24490, AT5G60460, AT3…
response to wounding	92 of 7517 genes, 1.2%	222 of 31860 genes, 0.7%	9.06e-06	0	0	AT3G01310, AT2G30020, AT1G76930, AT1G51680, AT1G70700, AT2G32700, AT4G08170, AT1G74930, AT3G44860, AT3G51450, AT3G45140, AT4G22880, AT2G20990, AT3G13790, AT4G38130, AT3G45640, AT1G26630, AT3G11480, AT2G38870, AT5G06320, AT3G17800, AT4G23600, AT1G72520, AT1G66760, AT5G04230, AT1G74950, AT2G06050, AT3G19710, AT4G01370, AT1G78080, AT1G27730, AT3G22275, AT4G26070, AT3G51440, AT2G39940, AT2G02990, AT5…
proteolysis	284 of 7517 genes, 3.8%	885 of 31860 genes, 2.8%	1.11e-05	0	0	AT4G19006, AT4G02970, AT4G05050, AT4G16190, AT1G66180, AT1G16470, AT2G36370, AT4G36190, AT2G12550, AT3G17000, AT1G53750, AT3G15710, AT2G24200, AT1G79110, AT3G52590, AT5G41340, AT3G62940, AT1G29150, AT2G21270, AT1G71980, AT4G31300, AT2G23940, AT5G47420, AT1G62710, AT5G45360, AT4G40042, AT5G58575, AT4G12040, AT4G03510, AT1G23440, AT3G10450, AT2G40830, AT3G54130, AT1G22920, AT1G16890, AT3G11270, AT4…
alpha-amino acid metabolic process	122 of 7517 genes, 1.6%	320 of 31860 genes, 1.0%	1.29e-05	0	0	AT5G65940, AT5G10330, AT5G65010, AT2G20860, AT4G01900, AT5G66060, AT2G04400, AT5G62530, AT4G14710, AT1G20270, AT4G20930, AT1G71180, AT5G28020, AT1G55920, AT4G17830, AT2G17640, AT3G13110, AT2G02010, AT1G08490, AT5G36160, AT1G79230, AT4G38800, AT5G05590, AT2G39030, AT5G04230, AT1G72810, AT4G12350, AT2G45440, AT1G66230, AT3G62030, AT3G07630, AT4G08870, AT4G29120, AT4G02610, AT5G51880, AT1G65860, AT4…
intracellular protein transmembrane transport	53 of 7517 genes, 0.7%	107 of 31860 genes, 0.3%	1.57e-05	0	0	AT3G09700, AT1G17530, AT2G42210, AT5G01590, AT5G24650, AT1G48900, AT3G07560, AT2G15290, AT5G27280, AT5G23040, AT1G20350, AT5G49500, AT1G79810, AT1G04940, AT4G03320, AT1G78720, AT4G00026, AT1G63900, AT2G37410, AT1G36390, AT1G61570, AT2G45070, AT3G62880, AT5G62050, AT3G59280, AT1G29260, AT3G04460, AT3G48570, AT5G23395, AT5G09420, AT2G26350, AT3G54826, AT5G60460, AT5G03030, AT1G72750, AT2G28900, AT4…
cellular amino acid metabolic process	162 of 7517 genes, 2.2%	456 of 31860 genes, 1.4%	1.72e-05	0	0	AT2G20610, AT5G65010, AT2G04400, AT5G62530, AT4G14710, AT4G20930, AT1G71180, AT3G16565, AT1G55920, AT4G17830, AT3G21220, AT2G17640, AT3G16050, AT5G01410, AT5G36160, AT5G05590, AT4G23600, AT2G39030, AT3G07420, AT3G19710, AT4G33510, AT4G12350, AT1G66230, AT3G62030, AT4G38220, AT4G08870, AT4G29120, AT1G65860, AT4G14910, AT5G64290, AT1G17290, AT5G17990, AT5G22800, AT1G80555, AT4G14716, AT2G30970, AT3…
response to organonitrogen compound	103 of 7517 genes, 1.4%	261 of 31860 genes, 0.8%	2.51e-05	0	0	AT5G38895, AT1G34180, AT5G50430, AT3G11840, AT4G14430, AT1G50670, AT4G26120, AT4G23810, AT4G31550, AT2G32700, AT4G28270, AT2G13790, AT3G55980, AT4G35480, AT4G33050, AT3G45640, AT2G43570, AT5G43010, AT5G28540, AT4G31800, AT5G66070, AT4G26400, AT2G21270, AT3G57340, AT3G56400, AT3G52800, AT2G36270, AT4G29330, AT3G28210, AT1G27730, AT3G61460, AT5G58610, AT5G47420, AT2G46400, AT2G29070, AT2G21210, AT2…
response to chitin	65 of 7517 genes, 0.9%	143 of 31860 genes, 0.4%	2.6e-05	0	0	AT5G38895, AT1G34180, AT3G11840, AT4G26120, AT4G23810, AT4G31550, AT2G13790, AT3G55980, AT4G35480, AT4G33050, AT3G45640, AT4G31800, AT5G66070, AT4G26400, AT3G56400, AT3G52800, AT2G36270, AT3G28210, AT1G27730, AT3G61460, AT5G58610, AT2G46400, AT2G21210, AT3G05200, AT2G44840, AT5G49520, AT1G23030, AT5G27420, AT2G33580, AT3G49530, AT5G10380, AT5G43170, AT3G15356, AT3G16530, AT5G59780, AT3G46090, AT1…
proteolysis involved in cellular protein catabolic process	206 of 7517 genes, 2.7%	612 of 31860 genes, 1.9%	2.69e-05	0	0	AT4G19006, AT3G46460, AT4G02970, AT5G50430, AT5G42990, AT1G12410, AT1G50670, AT4G05050, AT4G16190, AT1G16470, AT1G29090, AT4G28270, AT1G27340, AT2G36370, AT2G12550, AT3G17000, AT1G53750, AT4G05000, AT1G79110, AT5G28540, AT4G26430, AT3G52590, AT3G22110, AT5G50260, AT5G41340, AT1G29150, AT2G21270, AT3G26340, AT1G71980, AT5G56280, AT3G48150, AT4G31300, AT4G14220, AT3G53120, AT3G26810, AT2G41980, AT4…
fatty acid beta-oxidation	28 of 7517 genes, 0.4%	43 of 31860 genes, 0.1%	2.85e-05	0	0	AT5G65940, AT3G04460, AT5G43280, AT3G58750, AT4G14430, AT2G33150, AT2G26350, AT1G76150, AT2G22780, AT4G16800, AT4G16210, AT2G42790, AT1G50940, AT3G07560, AT2G35690, AT4G16760, AT5G27520, AT5G65110, AT1G10430, AT1G79810, AT3G51840, AT1G63900, AT3G06860, AT4G29010, AT4G14440, AT5G42890, AT5G25760, AT1G65520
organic substance metabolic process	2910 of 7517 genes, 38.7%	11464 of 31860 genes, 36.0%	3.44e-05	0	0	AT3G55460, AT1G28060, AT3G47860, AT4G16190, AT4G30980, AT5G16010, AT3G06680, AT5G08530, AT2G36370, AT2G28510, AT5G17790, AT1G23820, AT3G51840, AT4G05360, AT1G71980, AT1G72680, AT2G36270, AT4G31300, AT2G29670, AT5G13790, AT1G61380, AT1G77750, AT3G27300, AT2G47610, AT4G23260, AT3G05200, AT4G18930, AT1G12680, AT1G13270, AT5G45800, AT5G61430, AT3G03920, AT1G48140, AT3G61090, AT3G07800, AT1G28240, AT3…
response to toxic substance	85 of 7517 genes, 1.1%	205 of 31860 genes, 0.6%	3.46e-05	0	0	AT1G02930, AT4G23810, AT1G71050, AT5G18100, AT2G32700, AT4G25100, AT3G47860, AT4G35460, AT3G44310, AT2G19310, AT1G05690, AT5G16710, AT2G43570, AT1G20620, AT5G58070, AT5G05600, AT5G17450, AT5G12020, AT3G44300, AT1G59700, AT2G29470, AT4G23600, AT1G54050, AT2G18170, AT4G09320, AT2G41480, AT2G41530, AT1G52760, AT3G17790, AT1G69930, AT4G26070, AT5G63310, AT1G02920, AT4G13540, AT3G10920, AT1G56650, AT4…
cellular protein catabolic process	208 of 7517 genes, 2.8%	621 of 31860 genes, 1.9%	3.56e-05	0	0	AT4G19006, AT3G46460, AT4G02970, AT5G50430, AT5G42990, AT1G12410, AT1G50670, AT4G05050, AT4G16190, AT1G16470, AT1G29090, AT4G28270, AT1G27340, AT2G36370, AT2G12550, AT3G17000, AT1G53750, AT4G05000, AT1G79110, AT5G28540, AT4G26430, AT3G52590, AT3G22110, AT5G50260, AT5G41340, AT1G29150, AT2G21270, AT3G26340, AT1G71980, AT5G56280, AT3G48150, AT4G31300, AT4G14220, AT3G53120, AT3G26810, AT2G41980, AT4…
nitrogen compound metabolic process	2439 of 7517 genes, 32.4%	9511 of 31860 genes, 29.9%	4.08e-05	0	0	AT3G55460, AT1G28060, AT4G16190, AT4G30980, AT3G06680, AT5G08530, AT2G36370, AT2G28510, AT5G17790, AT1G23820, AT4G05360, AT1G71980, AT2G36270, AT4G31300, AT2G29670, AT5G13790, AT1G61380, AT1G77750, AT3G27300, AT2G47610, AT4G23260, AT3G05200, AT4G18930, AT1G12680, AT1G13270, AT5G45800, AT5G61430, AT3G03920, AT1G48140, AT3G07800, AT3G60800, AT4G14716, AT1G25250, AT4G00210, AT2G27760, AT3G50000, AT1…
protein catabolic process	214 of 7517 genes, 2.8%	644 of 31860 genes, 2.0%	4.54e-05	0	0	AT4G19006, AT3G46460, AT4G02970, AT5G50430, AT5G42990, AT1G12410, AT1G50670, AT4G05050, AT4G16190, AT1G16470, AT1G29090, AT4G28270, AT1G27340, AT2G36370, AT2G12550, AT3G17000, AT1G53750, AT4G05000, AT1G79110, AT5G28540, AT4G26430, AT3G52590, AT3G22110, AT5G50260, AT5G41340, AT1G29150, AT2G21270, AT3G26340, AT1G71980, AT5G56280, AT3G48150, AT4G31300, AT4G14220, AT3G53120, AT3G26810, AT2G41980, AT4…
RNA splicing	119 of 7517 genes, 1.6%	316 of 31860 genes, 1.0%	4.56e-05	0	0	AT3G55460, AT4G35500, AT1G49590, AT3G43250, AT1G28060, AT2G29210, AT4G20440, AT4G38780, AT1G02330, AT2G41020, AT1G31870, AT4G02840, AT2G20020, AT1G60900, AT2G47580, AT5G09585, AT2G18740, AT5G20160, AT3G57360, AT1G21190, AT3G01150, AT5G51280, AT5G44500, AT5G51410, AT1G23860, AT1G76300, AT3G53460, AT3G54170, AT1G76860, AT1G06790, AT1G51510, AT3G05760, AT1G10580, AT1G01350, AT4G33370, AT5G06420, AT5…
ribonucleoprotein complex assembly	82 of 7517 genes, 1.1%	197 of 31860 genes, 0.6%	5.05e-05	0	0	AT4G15770, AT5G67630, AT3G14010, AT4G35500, AT2G40430, ATCG00810, AT2G44860, AT4G38780, AT4G02840, AT5G01940, AT3G56510, AT5G20920, AT2G18740, AT3G15460, AT1G21190, AT5G51410, AT1G76300, AT3G14100, AT2G45710, AT1G76860, AT5G41520, AT5G52650, AT1G09150, AT1G48920, AT2G32600, AT1G77840, AT5G64140, AT1G03140, AT5G27720, AT3G06320, AT1G60170, AT2G23930, AT4G30220, AT3G58700, AT3G61110, AT2G45810, AT2…
protein transmembrane import into intracellular organelle	35 of 7517 genes, 0.5%	61 of 31860 genes, 0.2%	5.18e-05	0	0	AT3G09700, AT1G17530, AT2G42210, AT5G24650, AT3G07560, AT5G27280, AT1G20350, AT1G79810, AT4G00026, AT1G63900, AT2G37410, AT1G36390, AT1G61570, AT3G62880, AT5G62050, AT3G59280, AT1G29260, AT3G04460, AT5G23395, AT5G09420, AT3G54826, AT2G26350, AT5G03030, AT1G72750, AT3G07910, AT5G55510, AT3G25120, AT3G49560, AT5G62810, AT1G55900, AT1G68730, AT2G47450, AT2G35795, AT5G25760, AT4G26670
regulation of defense response	106 of 7517 genes, 1.4%	274 of 31860 genes, 0.9%	5.37e-05	0	0	AT3G01310, AT1G53570, AT1G56190, AT5G52810, AT4G23810, AT1G70700, AT4G39830, AT3G25070, AT3G06110, AT1G19250, AT5G50440, AT4G37000, AT5G50780, AT4G31800, AT3G27960, AT5G13190, AT4G02590, AT3G56400, AT3G48150, AT3G49120, AT1G74950, AT5G03320, AT5G16840, AT4G31300, AT4G23570, AT1G61380, AT3G22275, AT2G25110, AT3G11820, AT2G39940, AT4G26750, AT1G73805, AT5G01540, AT1G17380, AT3G09830, AT4G02550, AT4…
cellular macromolecule catabolic process	247 of 7517 genes, 3.3%	765 of 31860 genes, 2.4%	6.43e-05	0	0	AT4G19006, AT3G46460, AT4G02970, AT5G50430, AT5G42990, AT1G12410, AT1G50670, AT4G05050, AT4G16190, AT1G16470, AT1G29090, AT4G28270, AT1G27340, AT2G36370, AT2G17975, AT2G12550, AT3G17000, AT1G53750, AT4G05000, AT1G21190, AT1G79110, AT5G28540, AT4G26430, AT3G52590, AT3G22110, AT5G50260, AT5G41340, AT2G39780, AT1G29150, AT2G21270, AT3G53460, AT3G26340, AT1G76860, AT1G71980, AT5G56280, AT5G59710, AT3…
sulfur compound biosynthetic process	70 of 7517 genes, 0.9%	161 of 31860 genes, 0.5%	6.83e-05	0	0	AT4G30530, AT2G20610, AT1G19920, AT5G15950, AT2G20860, AT2G30770, AT4G14710, AT5G28020, AT1G55920, AT3G45640, AT4G39940, AT2G17640, AT3G13110, AT4G27260, AT1G16410, AT4G38800, AT2G25450, AT5G54770, AT3G19710, AT3G62030, AT3G16990, AT1G59900, AT2G44750, AT1G65860, AT5G08415, AT4G13770, AT1G24100, AT3G58990, AT1G74100, AT5G28030, AT4G14716, AT1G09430, AT5G61420, AT4G23100, AT1G74090, AT2G43090, AT3…
fatty acid oxidation	30 of 7517 genes, 0.4%	49 of 31860 genes, 0.2%	6.97e-05	0	0	AT5G65940, AT3G04460, AT5G43280, AT3G58750, AT4G14430, AT2G33150, AT2G26350, AT1G76150, AT2G22780, AT3G47860, AT5G17380, AT4G16800, AT4G16210, AT2G42790, AT1G50940, AT3G07560, AT2G35690, AT4G16760, AT5G27520, AT5G65110, AT1G10430, AT1G79810, AT3G51840, AT1G63900, AT3G06860, AT4G29010, AT4G14440, AT5G42890, AT5G25760, AT1G65520
response to antibiotic	107 of 7517 genes, 1.4%	279 of 31860 genes, 0.9%	7.9e-05	0	0	AT1G65510, AT1G14790, AT5G42380, AT1G76930, AT5G44568, AT4G23810, AT2G33380, AT5G18100, AT2G32700, AT4G25100, AT1G21270, AT2G19310, AT3G44860, AT3G06110, AT3G51450, AT2G34690, AT1G05690, AT1G65484, AT3G50480, AT2G47170, AT1G20620, AT1G49010, AT5G12020, AT1G21910, AT4G31800, AT2G37710, AT5G04760, AT5G06320, AT3G17800, AT3G56400, AT3G51430, AT1G72520, AT4G23130, AT1G54050, AT2G18170, AT2G06050, AT4…
mRNA splicing, via spliceosome	94 of 7517 genes, 1.3%	237 of 31860 genes, 0.7%	8.33e-05	0	0	AT3G55460, AT4G35500, AT1G49590, AT1G28060, AT4G20440, AT4G38780, AT1G02330, AT1G31870, AT4G02840, AT1G60900, AT2G47580, AT5G09585, AT2G18740, AT5G20160, AT1G21190, AT3G01150, AT5G51280, AT5G44500, AT5G51410, AT1G23860, AT1G76300, AT3G54170, AT1G76860, AT1G51510, AT3G05760, AT1G10580, AT4G33370, AT5G17900, AT2G32600, AT2G26460, AT3G24730, AT3G56705, AT2G18510, AT4G21110, AT2G46610, AT1G03140, AT3…
fatty acid catabolic process	29 of 7517 genes, 0.4%	47 of 31860 genes, 0.1%	9.34e-05	0	0	AT5G65940, AT3G04460, AT5G43280, AT3G58750, AT4G14430, AT2G33150, AT2G26350, AT1G76150, AT2G22780, AT5G17380, AT4G16800, AT4G16210, AT2G42790, AT1G50940, AT3G07560, AT2G35690, AT4G16760, AT5G27520, AT5G65110, AT1G10430, AT1G79810, AT3G51840, AT1G63900, AT3G06860, AT4G29010, AT4G14440, AT5G42890, AT5G25760, AT1G65520
ribonucleoprotein complex subunit organization	84 of 7517 genes, 1.1%	206 of 31860 genes, 0.6%	0.0001	0	0	AT4G15770, AT5G67630, AT3G14010, AT4G35500, AT2G40430, ATCG00810, AT2G44860, AT4G38780, AT4G02840, AT5G01940, AT3G56510, AT5G20920, AT2G18740, AT3G15460, AT1G21190, AT5G51410, AT1G76300, AT3G14100, AT2G45710, AT1G76860, AT5G41520, AT5G52650, AT1G09150, AT1G48920, AT2G32600, AT1G77840, AT5G64140, AT1G03140, AT5G27720, AT3G06320, AT1G60170, AT2G23930, AT4G30220, AT3G58700, AT3G61110, AT2G45810, AT2…
generation of precursor metabolites and energy	140 of 7517 genes, 1.9%	391 of 31860 genes, 1.2%	0.0001	0	0	AT3G58750, AT3G27240, AT4G09650, AT3G10370, AT5G43940, AT5G08530, ATCG00680, AT2G21170, AT5G13440, AT1G27680, AT3G08010, AT1G06680, AT3G55440, AT3G27380, AT5G58330, AT5G08570, AT1G04410, AT5G13450, AT4G02580, AT5G52840, AT4G05450, AT4G35260, AT3G61470, AT5G01500, AT3G52990, AT5G18800, AT4G26270, AT1G79550, AT5G11770, AT2G05620, AT2G05100, AT4G34700, AT1G02410, AT5G67590, AT4G15510, AT5G66760, AT5…
RNA splicing, via transesterification reactions	101 of 7517 genes, 1.3%	261 of 31860 genes, 0.8%	0.00011	0	0	AT3G55460, AT4G35500, AT1G49590, AT1G28060, AT4G20440, AT4G38780, AT1G02330, AT1G31870, AT4G02840, AT2G20020, AT1G60900, AT2G47580, AT5G09585, AT2G18740, AT5G20160, AT1G21190, AT3G01150, AT5G51280, AT5G44500, AT5G51410, AT1G23860, AT1G76300, AT3G54170, AT1G76860, AT1G51510, AT3G05760, AT1G10580, AT4G33370, AT5G17900, AT2G32600, AT2G26460, AT3G24730, AT3G56705, AT2G18510, AT4G21110, AT2G46610, AT1…
RNA splicing, via transesterification reactions with bulged adenosine as nucleophile	101 of 7517 genes, 1.3%	261 of 31860 genes, 0.8%	0.00011	0	0	AT3G55460, AT4G35500, AT1G49590, AT1G28060, AT4G20440, AT4G38780, AT1G02330, AT1G31870, AT4G02840, AT2G20020, AT1G60900, AT2G47580, AT5G09585, AT2G18740, AT5G20160, AT1G21190, AT3G01150, AT5G51280, AT5G44500, AT5G51410, AT1G23860, AT1G76300, AT3G54170, AT1G76860, AT1G51510, AT3G05760, AT1G10580, AT4G33370, AT5G17900, AT2G32600, AT2G26460, AT3G24730, AT3G56705, AT2G18510, AT4G21110, AT2G46610, AT1…
response to fungus	150 of 7517 genes, 2.0%	426 of 31860 genes, 1.3%	0.00012	0	0	AT3G01310, AT2G20610, AT4G26120, AT1G51680, AT2G33380, AT4G34460, AT2G37130, AT2G43510, AT4G12470, AT3G44860, AT2G30770, AT1G12200, AT3G51450, AT1G19250, AT4G21980, AT1G53320, AT2G38870, AT5G50260, AT2G39200, AT5G61890, AT1G51360, AT3G51430, AT2G46450, AT2G06050, AT2G34930, AT1G21250, AT4G30650, AT1G29195, AT2G25110, AT1G02920, AT3G51440, AT4G08870, AT3G06380, AT2G14560, AT1G27950, AT2G46440, AT4…
vesicle-mediated transport	177 of 7517 genes, 2.4%	520 of 31860 genes, 1.6%	0.00012	0	0	AT2G36900, AT1G26670, AT4G14455, AT5G05987, AT5G06140, AT4G17170, AT1G56590, AT4G26100, AT3G09520, AT5G50440, AT2G20990, AT1G51740, AT5G52210, AT3G05280, AT4G05000, AT5G02040, AT5G46330, AT2G45200, AT5G24170, AT4G39890, AT1G73030, AT4G15780, AT2G24765, AT3G18820, AT5G61210, AT3G53120, AT1G18830, AT3G54085, AT4G27540, AT2G23310, AT1G11890, AT3G07680, AT3G24315, AT1G16240, AT3G46540, AT4G21560, AT4…
cellular component organization or biogenesis	953 of 7517 genes, 12.7%	3494 of 31860 genes, 11.0%	0.00016	0	0	AT4G19006, AT1G17530, AT5G42380, AT4G13850, AT2G20610, AT2G40430, AT3G26618, AT1G26670, AT5G24650, AT1G76050, AT1G62730, AT2G20330, AT5G42000, AT3G47348, AT5G17790, AT1G21190, AT4G33220, AT5G46330, AT5G51070, AT5G50750, AT3G46000, AT2G24360, AT1G29150, AT2G45710, AT4G05360, AT2G32530, AT1G50000, AT3G44370, AT1G54140, AT4G34020, AT5G04950, AT5G22100, AT1G61780, AT5G52650, AT3G18820, AT1G18580, AT1…
chaperone-mediated protein folding	36 of 7517 genes, 0.5%	66 of 31860 genes, 0.2%	0.00019	0	0	AT4G39960, AT3G12580, AT2G22360, AT2G20560, AT1G10350, AT3G53990, AT5G49060, AT5G48570, AT5G05750, AT5G23040, AT4G02450, AT5G18140, AT5G28540, AT5G64350, AT5G52640, AT3G57340, AT3G60210, AT3G09440, AT3G03773, AT5G02500, AT3G17880, AT4G28480, AT3G47650, AT5G02490, AT4G22670, AT5G09590, AT5G01390, AT5G20720, AT3G08910, AT4G32208, AT2G44650, AT5G60160, AT5G25530, AT1G14980, AT5G56030, AT1G09080
response to cold	149 of 7517 genes, 2.0%	429 of 31860 genes, 1.3%	0.00035	0	0	AT1G67090, AT4G09650, AT4G13850, AT5G52370, AT2G33380, AT3G53110, AT3G20740, AT4G12470, AT3G51780, AT1G20450, AT4G34150, AT2G20990, AT1G55920, AT1G20620, AT1G74520, AT2G37220, AT1G21910, AT1G62820, AT3G53460, AT4G36020, AT5G54770, AT4G20260, AT5G62470, AT3G61470, AT4G02330, AT1G03680, AT5G20230, AT5G12140, AT3G02790, AT1G60170, AT3G49530, AT4G24960, AT5G43170, AT5G20720, AT4G17090, AT4G11150, AT1…
immune response	153 of 7517 genes, 2.0%	444 of 31860 genes, 1.4%	0.00042	0	0	AT3G01310, AT3G28910, AT5G10760, AT1G51660, AT5G45410, AT4G34460, AT4G12470, AT2G30770, AT3G06110, AT4G23210, AT1G28380, AT1G19250, AT5G50440, AT4G38130, AT2G43570, AT4G25050, AT3G21220, AT2G37220, AT5G13190, AT5G50260, AT5G52640, AT5G06320, AT2G39200, AT1G51360, AT4G25030, AT4G31300, AT4G35450, AT3G44880, AT1G61380, AT2G25110, AT1G02920, AT5G50250, AT3G05200, AT3G50930, AT3G09830, AT5G01540, AT2…
response to nitrogen compound	115 of 7517 genes, 1.5%	314 of 31860 genes, 1.0%	0.00044	0	0	AT5G38895, AT1G34180, AT5G50430, AT3G11840, AT4G14430, AT1G50670, AT4G26120, AT4G23810, AT4G31550, AT2G32700, AT3G44310, AT4G28270, AT2G13790, AT3G55980, AT4G35480, AT4G33050, AT3G45640, AT2G43570, AT1G13300, AT5G43010, AT5G28540, AT4G31800, AT5G66070, AT4G26400, AT3G44300, AT2G21270, AT3G57340, AT3G56400, AT5G40770, AT3G52800, AT2G36270, AT4G29330, AT3G28210, AT1G27730, AT3G61460, AT5G58610, AT5…
photorespiration	28 of 7517 genes, 0.4%	47 of 31860 genes, 0.1%	0.00047	0	0	AT3G48680, AT1G67350, AT1G79870, AT5G52840, AT5G63510, AT2G47690, AT2G26350, AT2G22780, AT4G18360, AT2G31490, AT1G04630, AT4G22840, AT5G47435, AT1G12550, AT2G02050, AT2G27730, AT1G14450, AT5G66510, AT3G18410, AT3G54110, AT1G47260, AT1G19580, AT4G16450, AT2G33220, AT1G49140, AT4G00585, AT3G14415, AT4G34700
response to topologically incorrect protein	39 of 7517 genes, 0.5%	76 of 31860 genes, 0.2%	0.00049	0	0	AT3G12580, AT1G11755, AT4G29040, AT1G50670, AT4G38630, AT4G34460, AT4G38930, AT4G28270, AT5G49060, AT3G10800, AT5G03340, AT1G14360, AT5G05750, AT5G28540, AT2G21270, AT3G57340, AT1G26800, AT3G09440, AT4G29330, AT5G02500, AT1G42990, AT4G17420, AT5G47420, AT2G29070, AT5G02490, AT5G09590, AT4G03510, AT3G49530, AT3G53230, AT2G40950, AT4G32208, AT2G23780, AT1G08450, AT1G64520, AT2G26150, AT1G09080, AT5…
innate immune response	148 of 7517 genes, 2.0%	428 of 31860 genes, 1.3%	0.00052	0	0	AT3G01310, AT3G28910, AT5G10760, AT1G51660, AT5G45410, AT4G34460, AT4G12470, AT2G30770, AT3G06110, AT4G23210, AT1G28380, AT1G19250, AT5G50440, AT4G38130, AT2G43570, AT4G25050, AT3G21220, AT2G37220, AT5G13190, AT5G50260, AT5G52640, AT5G06320, AT2G39200, AT1G51360, AT4G25030, AT4G31300, AT4G35450, AT3G44880, AT1G61380, AT2G25110, AT1G02920, AT5G50250, AT3G05200, AT3G50930, AT3G09830, AT5G01540, AT2…
programmed cell death	64 of 7517 genes, 0.9%	150 of 31860 genes, 0.5%	0.00062	0	0	AT3G28910, AT4G36480, AT3G25070, AT1G29030, AT3G06110, AT4G23210, AT1G28380, AT1G19250, AT4G28530, AT4G37000, AT1G26630, AT4G26466, AT3G21220, AT1G79110, AT5G13190, AT5G50260, AT3G11440, AT4G23130, AT5G16840, AT4G31300, AT5G47120, AT2G19860, AT1G29850, AT3G06610, AT5G06100, AT3G57330, AT4G23280, AT3G11820, AT1G32210, AT5G45360, AT3G50930, AT3G23450, AT5G10380, AT3G07040, AT4G37990, AT1G32230, AT5…
ribosome biogenesis	156 of 7517 genes, 2.1%	458 of 31860 genes, 1.4%	0.00073	0	0	AT4G15770, AT2G40430, AT5G20290, ATCG00810, AT1G07840, AT1G76050, AT5G25080, AT1G26880, AT3G47348, AT5G20160, AT1G74270, AT3G28230, AT2G37220, AT5G60990, AT2G45710, AT1G22270, AT1G50000, AT5G41520, AT3G02560, AT2G48120, AT5G22100, AT5G52650, AT2G48100, AT1G48920, AT5G54075, AT5G10910, AT2G47610, AT3G09500, AT5G50250, AT5G41471, AT5G06360, AT3G06320, AT3G03920, AT1G75166, AT1G12650, AT1G78190, AT4…
membrane organization	101 of 7517 genes, 1.3%	270 of 31860 genes, 0.8%	0.00079	0	0	AT1G15880, AT1G79590, AT1G08820, AT2G36900, AT1G56190, AT2G42210, AT1G26670, AT4G05060, AT2G34860, AT5G24650, AT4G00170, AT5G50440, AT2G34690, AT4G32150, AT2G20990, AT5G09260, AT2G45200, AT5G22950, AT3G44370, AT5G62050, AT5G47180, AT1G32500, AT4G16444, AT5G61210, AT1G18830, AT3G48620, AT1G11890, AT3G11820, AT1G16240, AT1G09180, AT5G61230, AT1G61290, AT3G10670, AT3G07910, AT2G01110, AT2G45990, AT5…
'de novo' posttranslational protein folding	28 of 7517 genes, 0.4%	48 of 31860 genes, 0.2%	0.00087	0	0	AT4G39960, AT3G17880, AT3G12580, AT2G22360, AT4G28480, AT2G20560, AT1G10350, AT4G22670, AT5G02490, AT5G09590, AT5G49060, AT5G01390, AT5G05750, AT3G08910, AT5G20720, AT4G02450, AT5G18140, AT4G32208, AT2G44650, AT5G28540, AT5G25530, AT3G57340, AT1G14980, AT1G09080, AT3G60210, AT3G09440, AT3G03773, AT5G02500
chaperone cofactor-dependent protein refolding	28 of 7517 genes, 0.4%	48 of 31860 genes, 0.2%	0.00087	0	0	AT4G39960, AT3G17880, AT3G12580, AT2G22360, AT4G28480, AT2G20560, AT1G10350, AT4G22670, AT5G02490, AT5G09590, AT5G49060, AT5G01390, AT5G05750, AT3G08910, AT5G20720, AT4G02450, AT5G18140, AT4G32208, AT2G44650, AT5G28540, AT5G25530, AT3G57340, AT1G14980, AT1G09080, AT3G60210, AT3G09440, AT3G03773, AT5G02500
protein localization to membrane	60 of 7517 genes, 0.8%	139 of 31860 genes, 0.4%	0.00091	0	0	AT3G04970, AT3G51390, AT2G42210, AT5G24650, AT3G12390, AT5G13850, AT4G10480, AT5G25250, AT3G51780, AT2G20990, AT1G48900, AT1G48160, AT5G52210, AT4G30600, AT1G67650, AT1G44890, AT3G48760, AT5G49500, AT3G49470, AT1G79940, AT1G33040, AT1G78720, AT3G22950, AT1G67680, AT1G61570, AT3G44370, AT2G45070, AT3G62880, AT5G62050, AT3G44160, AT4G16444, AT5G64870, AT3G48570, AT3G53120, AT3G52400, AT3G48620, AT5…
cell death	76 of 7517 genes, 1.0%	190 of 31860 genes, 0.6%	0.00115	0	0	AT3G28910, AT4G36480, AT5G43940, AT3G25070, AT1G29030, AT2G13790, AT3G06110, AT4G23210, AT1G28380, AT1G19250, AT2G34690, AT4G28530, AT4G37000, AT1G26630, AT4G26466, AT3G21220, AT5G23040, AT1G79110, AT5G13190, AT5G50260, AT3G11440, AT4G23130, AT5G16840, AT4G31300, AT5G47120, AT3G44880, AT2G19860, AT1G29850, AT3G06610, AT5G06100, AT3G57330, AT4G23280, AT3G11820, AT1G32210, AT3G50930, AT5G45360, AT3…
response to karrikin	56 of 7517 genes, 0.7%	128 of 31860 genes, 0.4%	0.00132	0	0	AT5G57710, AT1G33560, AT4G24110, AT3G55120, AT4G35110, AT1G61890, AT3G47600, AT3G44450, AT1G70000, AT5G06980, AT1G66390, AT1G25520, AT2G41040, AT5G62680, AT1G06520, AT4G38210, AT2G34650, AT3G13790, AT5G48540, AT4G33150, AT1G06040, AT3G02910, AT5G05600, AT2G16660, AT4G37370, AT4G03280, AT1G60090, AT1G23010, AT3G09440, AT3G21090, AT2G46170, AT1G61800, AT5G11260, AT1G80460, AT1G50900, AT3G17609, AT1…
proteasomal ubiquitin-independent protein catabolic process	18 of 7517 genes, 0.2%	25 of 31860 genes, 0.1%	0.0014	0	0	AT5G40580, AT2G27020, AT1G16470, AT2G05840, AT3G60820, AT1G21720, AT5G35590, AT3G14290, AT1G56450, AT1G77440, AT3G27430, AT3G22630, AT3G22110, AT3G26340, AT5G42790, AT1G47250, AT5G66140, AT3G51260
aerobic respiration	43 of 7517 genes, 0.6%	90 of 31860 genes, 0.3%	0.00156	0	0	AT1G22840, AT5G66760, AT3G58750, AT5G67490, AT5G40650, AT1G47420, AT1G79010, AT4G22260, AT1G32350, AT1G80230, AT1G16700, AT2G42790, AT4G10040, AT2G46390, AT2G44350, AT3G27620, AT2G01090, AT2G46505, AT1G12830, AT1G08480, AT5G25450, AT5G08300, AT5G56720, AT3G27380, AT2G18660, AT5G58330, AT1G04410, AT2G20420, AT5G03290, AT4G35260, AT4G01100, AT1G15120, AT2G17130, AT5G62575, AT3G47833, AT4G37830, AT2…
late endosome to vacuole transport	24 of 7517 genes, 0.3%	39 of 31860 genes, 0.1%	0.00158	0	0	AT3G18820, AT2G30330, AT5G46860, AT2G06530, AT4G19640, AT4G21560, AT4G26750, AT4G19003, AT3G11530, AT5G09260, AT1G17730, AT4G29160, AT5G16830, AT1G36980, AT3G10640, AT1G24560, AT4G05000, AT2G19830, AT1G73030, AT1G03950, AT5G22950, AT4G27040, AT1G32410, AT3G19770
cellular response to topologically incorrect protein	35 of 7517 genes, 0.5%	68 of 31860 genes, 0.2%	0.00194	0	0	AT3G12580, AT1G11755, AT1G50670, AT4G34460, AT4G38930, AT4G28270, AT5G49060, AT3G10800, AT5G03340, AT1G14360, AT5G05750, AT5G28540, AT2G21270, AT3G57340, AT1G26800, AT3G09440, AT4G29330, AT5G02500, AT1G42990, AT4G17420, AT5G47420, AT2G29070, AT5G02490, AT5G09590, AT4G03510, AT3G49530, AT3G53230, AT2G40950, AT4G32208, AT2G23780, AT1G08450, AT2G26150, AT1G09080, AT1G27330, AT1G19310
iron-sulfur cluster assembly	23 of 7517 genes, 0.3%	37 of 31860 genes, 0.1%	0.00213	0	0	AT1G68310, AT5G65720, AT4G12130, AT1G51390, AT5G50960, AT3G10670, AT4G22220, AT5G18400, AT4G26500, AT5G09830, AT5G49940, AT5G03905, AT1G08490, AT5G06410, AT3G20970, AT4G25910, AT4G28730, AT1G10500, AT4G01940, AT4G04770, AT4G19540, AT1G32500, AT4G32990
metallo-sulfur cluster assembly	23 of 7517 genes, 0.3%	37 of 31860 genes, 0.1%	0.00213	0	0	AT1G68310, AT5G65720, AT4G12130, AT1G51390, AT5G50960, AT3G10670, AT4G22220, AT5G18400, AT4G26500, AT5G09830, AT5G49940, AT5G03905, AT1G08490, AT5G06410, AT3G20970, AT4G25910, AT4G28730, AT1G10500, AT4G01940, AT4G04770, AT4G19540, AT1G32500, AT4G32990
cellular response to oxidative stress	38 of 7517 genes, 0.5%	77 of 31860 genes, 0.2%	0.00258	0	0	AT5G46350, AT5G18100, AT4G25100, AT4G35460, AT3G06050, AT3G06110, AT1G62380, AT2G41090, AT4G25130, AT1G07890, AT1G77370, AT5G20500, AT1G07380, AT1G65980, AT1G19570, AT5G23310, AT3G52960, AT5G63030, AT5G16470, AT4G09320, AT4G13540, AT3G10920, AT1G56650, AT5G07470, AT4G35000, AT4G32320, AT3G02790, AT4G04800, AT5G20720, AT5G57345, AT1G34190, AT4G28730, AT1G32540, AT5G61510, AT4G35970, AT5G07460, AT4…
modification-dependent protein catabolic process	178 of 7517 genes, 2.4%	545 of 31860 genes, 1.7%	0.00259	0	0	AT4G19006, AT3G46460, AT4G02970, AT5G50430, AT5G42990, AT1G50670, AT4G05050, AT1G16470, AT4G28270, AT1G27340, AT2G36370, AT2G12550, AT3G17000, AT1G53750, AT4G05000, AT1G79110, AT5G28540, AT4G26430, AT3G52590, AT3G22110, AT5G41340, AT1G29150, AT2G21270, AT3G26340, AT1G71980, AT5G56280, AT3G48150, AT4G31300, AT3G53120, AT3G26810, AT2G41980, AT4G31670, AT5G53360, AT1G19750, AT4G21560, AT5G10790, AT1…
energy derivation by oxidation of organic compounds	69 of 7517 genes, 0.9%	171 of 31860 genes, 0.5%	0.00268	0	0	AT1G22840, AT3G58750, AT3G27240, AT3G10370, AT5G08530, AT1G80230, AT1G16700, AT2G46390, AT3G27620, AT5G15120, AT2G44520, AT1G05610, AT5G13440, AT1G27680, AT3G03070, AT3G27380, AT5G58330, AT1G04410, AT4G02580, AT5G52840, ATCG01010, AT4G35260, AT5G48300, AT2G17130, AT5G18800, AT3G27220, AT3G47833, AT5G65750, AT5G11770, AT4G34700, AT5G66760, AT5G67490, AT3G03250, AT5G13430, AT5G40650, AT1G47420, AT1…
'de novo' protein folding	28 of 7517 genes, 0.4%	50 of 31860 genes, 0.2%	0.00279	0	0	AT4G39960, AT3G17880, AT3G12580, AT2G22360, AT4G28480, AT2G20560, AT1G10350, AT4G22670, AT5G02490, AT5G09590, AT5G49060, AT5G01390, AT5G05750, AT3G08910, AT5G20720, AT4G02450, AT5G18140, AT4G32208, AT2G44650, AT5G28540, AT5G25530, AT3G57340, AT1G14980, AT1G09080, AT3G60210, AT3G09440, AT3G03773, AT5G02500
nucleoside phosphate metabolic process	142 of 7517 genes, 1.9%	418 of 31860 genes, 1.3%	0.00295	0	0	AT1G16350, AT3G27240, AT4G09650, AT3G10370, AT3G46940, AT1G76030, AT2G42080, AT1G54130, AT5G08530, AT3G01820, AT5G20990, AT2G21170, AT5G13440, AT3G55440, AT3G27380, AT4G34020, AT5G58330, AT5G08570, AT1G04410, AT5G13450, AT4G02580, AT1G31910, AT5G63310, AT5G55810, AT3G52300, AT3G27300, AT1G59900, AT4G35360, AT4G18930, AT3G52990, AT5G18800, AT4G26270, AT1G79550, AT3G56490, AT4G34700, AT1G09830, AT1…
modification-dependent macromolecule catabolic process	181 of 7517 genes, 2.4%	557 of 31860 genes, 1.7%	0.00304	0	0	AT4G19006, AT3G46460, AT4G02970, AT5G50430, AT5G42990, AT1G50670, AT4G05050, AT1G16470, AT4G28270, AT1G27340, AT2G36370, AT2G12550, AT3G17000, AT1G53750, AT4G05000, AT1G79110, AT5G28540, AT4G26430, AT3G52590, AT3G22110, AT5G41340, AT1G29150, AT2G21270, AT3G26340, AT1G71980, AT5G56280, AT3G48150, AT4G31300, AT3G53120, AT3G26810, AT2G41980, AT4G31670, AT5G53360, AT1G19750, AT4G21560, AT5G10790, AT1…
small molecule biosynthetic process	245 of 7517 genes, 3.3%	791 of 31860 genes, 2.5%	0.00315	0	0	AT3G01310, AT3G28910, AT1G16350, AT3G46940, AT2G20610, AT4G36480, AT5G65010, AT2G33380, AT1G64970, AT1G54130, AT2G03690, AT3G44310, AT2G04400, AT4G14710, AT2G41040, AT1G19250, AT1G55920, AT4G17830, AT4G25050, AT1G07380, AT2G21170, AT2G17640, AT1G48320, AT3G16050, AT5G01410, AT4G33670, AT3G44300, AT5G47630, AT3G55440, AT5G05590, AT4G34020, AT5G04950, AT5G54770, AT2G06050, AT5G62470, AT4G33510, AT5…
cellular component organization	813 of 7517 genes, 10.8%	2992 of 31860 genes, 9.4%	0.00335	0	0	AT4G19006, AT1G17530, AT5G42380, AT4G13850, AT2G20610, AT2G40430, AT3G26618, AT1G26670, AT5G24650, AT1G62730, AT2G20330, AT5G17790, AT1G21190, AT4G33220, AT5G46330, AT5G51070, AT3G46000, AT1G29150, AT2G45710, AT4G05360, AT3G44370, AT1G54140, AT4G34020, AT5G04950, AT1G61780, AT5G52650, AT3G18820, AT1G18580, AT1G06530, AT1G48920, AT4G31080, AT2G35320, AT1G12840, AT5G03220, AT3G07910, AT1G31010, AT5…
response to endoplasmic reticulum stress	45 of 7517 genes, 0.6%	98 of 31860 genes, 0.3%	0.00349	0	0	AT2G32920, AT5G50430, AT1G11755, AT1G02145, AT1G50670, AT4G34460, AT2G33120, AT4G38930, AT4G28270, AT5G48580, AT5G49060, AT3G10800, AT5G42000, AT5G03340, AT1G14360, AT5G05750, AT2G47470, AT5G43010, AT5G11340, AT5G28540, AT2G21270, AT3G57340, AT5G65000, AT1G01230, AT5G25270, AT4G29330, AT3G06710, AT1G42990, AT5G47120, AT4G17420, AT1G35620, AT1G04750, AT5G47420, AT2G29070, AT4G29960, AT4G03510, AT3…
purine ribonucleoside triphosphate metabolic process	67 of 7517 genes, 0.9%	166 of 31860 genes, 0.5%	0.0038	0	0	AT1G22840, AT1G16350, AT3G27240, AT4G09650, AT1G56190, AT1G76030, AT2G42080, AT4G32260, AT5G08530, AT5G20990, AT1G80230, AT1G16700, AT2G21170, AT5G13440, AT3G03070, AT3G55440, AT3G27380, AT4G09320, AT5G08570, AT2G19860, AT5G13450, AT4G02580, ATCG01010, AT5G63310, AT3G52300, ATMG00040, AT3G52990, AT5G63680, AT5G18800, AT4G26270, AT1G79550, AT5G08680, AT4G29480, AT2G31865, AT4G34700, AT1G78900, AT5…
response to abscisic acid	189 of 7517 genes, 2.5%	588 of 31860 genes, 1.8%	0.00398	0	0	AT1G47510, AT3G28580, AT3G18130, AT3G57870, AT2G33380, AT3G47860, AT3G53110, AT1G20450, AT1G60900, AT2G17975, AT5G39520, AT1G13300, AT3G21220, AT4G34240, AT2G45200, AT1G74520, AT1G10430, AT2G37220, AT5G66070, AT3G59380, AT4G23600, AT5G59310, AT3G53420, AT2G36270, AT1G22300, AT5G62470, AT1G49720, AT5G61210, AT5G11260, AT5G06100, AT3G62030, AT3G61890, AT4G23260, AT1G48000, AT5G01540, AT2G40340, AT1…
ribose phosphate metabolic process	115 of 7517 genes, 1.5%	326 of 31860 genes, 1.0%	0.004	0	0	AT1G22840, AT1G16350, AT3G27240, AT4G09650, AT1G56190, AT2G18250, AT1G76030, AT2G42080, AT1G54130, AT4G32260, AT5G08530, AT3G49360, AT4G02120, AT3G60180, AT5G20990, AT1G80230, AT1G16700, AT3G20330, AT1G70570, AT2G21170, AT5G13440, AT3G03070, AT3G55440, AT3G27380, AT4G09320, AT1G10700, AT1G63290, AT5G08570, AT5G13450, AT2G19860, AT4G02580, AT1G31910, ATCG01010, AT5G63310, AT3G52300, AT3G27300, AT1…
response to alcohol	190 of 7517 genes, 2.5%	592 of 31860 genes, 1.9%	0.00417	0	0	AT1G47510, AT3G28580, AT3G18130, AT3G57870, AT2G33380, AT3G47860, AT3G53110, AT1G20450, AT1G60900, AT2G17975, AT5G39520, AT1G13300, AT3G21220, AT4G34240, AT2G45200, AT1G74520, AT1G10430, AT2G37220, AT5G66070, AT3G59380, AT4G23600, AT5G59310, AT3G53420, AT2G36270, AT1G22300, AT5G62470, AT1G49720, AT5G61210, AT5G11260, AT5G06100, AT3G62030, AT3G61890, AT4G23260, AT1G48000, AT5G01540, AT2G40340, AT1…
response to hormone	447 of 7517 genes, 5.9%	1560 of 31860 genes, 4.9%	0.00438	0	0	AT1G47510, AT3G28580, AT3G51670, AT4G26120, AT1G70700, AT3G47860, AT3G01130, AT3G44860, AT4G32040, AT1G15670, AT3G51450, AT5G20990, AT2G17975, AT1G25560, AT5G50915, AT5G05600, AT1G74520, AT1G10430, AT1G21910, AT1G51360, AT4G23600, AT5G59310, AT2G39030, AT2G36270, AT1G22300, AT3G03773, AT5G62470, AT5G13790, AT1G21250, AT5G11260, AT3G22275, AT3G62030, AT3G55970, AT3G15150, AT3G61890, AT5G08760, AT4…
nucleotide metabolic process	140 of 7517 genes, 1.9%	414 of 31860 genes, 1.3%	0.00467	0	0	AT1G16350, AT3G27240, AT4G09650, AT3G10370, AT3G46940, AT1G76030, AT2G42080, AT1G54130, AT5G08530, AT3G01820, AT5G20990, AT2G21170, AT5G13440, AT3G55440, AT3G27380, AT4G34020, AT5G58330, AT5G08570, AT1G04410, AT5G13450, AT4G02580, AT1G31910, AT5G63310, AT5G55810, AT3G52300, AT3G27300, AT1G59900, AT4G35360, AT4G18930, AT3G52990, AT5G18800, AT4G26270, AT1G79550, AT3G56490, AT4G34700, AT1G09830, AT1…
vacuolar transport	50 of 7517 genes, 0.7%	114 of 31860 genes, 0.4%	0.00494	0	0	AT2G36900, AT2G30330, AT5G46860, AT2G06530, AT1G26670, AT5G06140, AT1G56590, AT4G02195, AT3G11530, AT5G50440, AT5G09260, AT3G05710, AT3G54300, AT3G55130, AT1G24560, AT4G05000, AT3G28715, AT5G53530, AT1G03950, AT1G73030, AT3G28710, AT5G22950, AT1G63010, AT3G18820, AT3G53120, AT3G52850, AT5G39510, AT4G19640, AT4G21560, AT4G26750, AT4G19003, AT5G45130, AT4G29160, AT2G36680, AT4G15920, AT1G17730, AT5…
ribonucleoside triphosphate metabolic process	70 of 7517 genes, 0.9%	177 of 31860 genes, 0.6%	0.00537	0	0	AT1G22840, AT1G16350, AT3G27240, AT4G09650, AT1G56190, AT1G76030, AT2G42080, AT4G32260, AT5G08530, AT4G02120, AT5G20990, AT1G80230, AT1G16700, AT2G21170, AT5G13440, AT3G03070, AT3G55440, AT3G27380, AT4G09320, AT5G08570, AT5G13450, AT2G19860, AT4G02580, ATCG01010, AT5G63310, AT3G52300, ATMG00040, AT3G52990, AT5G63680, AT5G18800, AT4G26270, AT1G79550, AT5G08680, AT4G29480, AT4G26510, AT2G31865, AT4…
mitochondrial transmembrane transport	37 of 7517 genes, 0.5%	76 of 31860 genes, 0.2%	0.00547	0	0	AT3G09700, AT1G17530, AT3G27240, AT2G42210, AT5G24650, AT4G22310, AT1G14560, AT1G80230, AT5G27280, AT5G20090, AT1G20350, AT4G00026, AT2G37410, AT1G36390, AT1G61570, AT3G62880, AT5G62050, AT3G59280, AT4G05590, AT5G13450, AT5G23395, AT5G09420, AT3G54826, AT5G03030, AT1G72750, AT2G23790, AT3G07910, AT5G55510, AT3G25120, AT3G49560, AT1G52710, AT1G55900, AT3G54110, AT1G68730, AT5G08680, AT2G35795, AT4…
response to jasmonic acid	80 of 7517 genes, 1.1%	210 of 31860 genes, 0.7%	0.00591	0	0	AT1G47510, AT1G76930, AT4G26120, AT4G23810, AT4G31550, AT1G70700, AT4G34460, AT3G44860, AT3G51450, AT3G45140, AT4G22880, AT3G50480, AT5G05600, AT1G21910, AT1G51360, AT4G23600, AT3G56400, AT3G51430, AT2G39030, AT1G74950, AT4G01370, AT4G02570, AT3G22275, AT3G55970, AT2G46400, AT3G51440, AT3G11820, AT2G39940, AT2G28900, AT1G56650, AT1G17380, AT1G74100, AT4G04920, AT3G15356, AT4G23100, AT1G32230, AT1…
endosome transport via multivesicular body sorting pathway	19 of 7517 genes, 0.3%	29 of 31860 genes, 0.1%	0.00644	0	0	AT3G53120, AT2G06530, AT4G21560, AT4G26750, AT4G19003, AT3G11530, AT5G09260, AT2G36680, AT4G29160, AT1G17730, AT1G36980, AT3G10640, AT4G05000, AT2G19830, AT1G73030, AT1G03950, AT5G22950, AT4G27040, AT1G32410
ER to Golgi vesicle-mediated transport	44 of 7517 genes, 0.6%	97 of 31860 genes, 0.3%	0.00689	0	0	AT5G42570, AT1G15880, AT2G36900, AT3G22845, AT1G26670, AT4G14455, AT4G17170, AT5G50440, AT2G20930, AT5G02280, AT2G45200, AT1G48440, AT3G17780, AT1G08400, AT5G17190, AT3G59500, AT5G54750, AT5G39510, AT3G54085, AT1G18830, AT2G34840, AT1G80500, AT1G11890, AT3G07680, AT5G58030, AT1G56330, AT1G09180, AT2G42700, AT3G05000, AT1G21900, AT3G11730, AT1G14010, AT1G30890, AT4G02080, AT1G02130, AT1G26690, AT1…
RNA processing	282 of 7517 genes, 3.8%	937 of 31860 genes, 2.9%	0.00716	0	0	AT5G46250, AT5G45990, AT3G55460, AT3G43250, AT1G28060, AT1G07840, AT1G76050, AT2G41020, AT3G47348, AT5G06520, AT1G21190, AT3G53460, AT3G54170, AT1G76860, AT1G06790, AT3G05760, AT1G50000, AT4G33370, AT3G19760, AT2G29670, AT5G22100, AT2G48100, AT1G48920, AT5G54075, AT2G47610, AT4G21110, AT4G18930, AT4G00420, AT5G06360, AT5G12190, AT3G53500, AT3G03920, AT4G26480, AT5G22800, AT1G60170, AT2G44200, AT2…
protein import	64 of 7517 genes, 0.9%	159 of 31860 genes, 0.5%	0.00729	0	0	AT1G17530, AT2G42210, AT5G01590, AT3G16310, AT5G24650, AT4G12760, AT3G07560, AT3G06720, AT5G27280, AT5G23040, AT1G20350, AT1G79810, AT1G04940, AT1G63900, AT2G37410, AT5G62050, AT1G29260, AT3G04460, AT5G23395, AT3G48620, AT2G28900, AT3G07910, AT5G55510, AT3G25120, AT3G03490, AT3G49560, AT5G50920, AT1G27390, AT5G52000, AT3G11070, AT2G47450, AT3G09700, AT2G15290, AT4G03320, AT4G00026, AT1G27310, AT1…
mitochondrial ATP synthesis coupled electron transport	25 of 7517 genes, 0.3%	44 of 31860 genes, 0.1%	0.00752	0	0	AT1G22840, AT5G66760, AT3G27240, AT4G02580, AT5G13430, AT5G40650, AT1G79010, AT3G52730, AT1G15120, AT5G08530, AT1G80230, AT5G18800, AT1G16700, AT4G10040, AT4G37830, AT2G01090, AT3G06310, AT4G32470, AT1G52710, AT1G12830, AT5G13440, AT3G03070, AT5G25450, AT3G27380, AT4G34700
antibiotic metabolic process	67 of 7517 genes, 0.9%	169 of 31860 genes, 0.5%	0.00803	0	0	AT3G58750, AT5G43940, AT3G27820, AT4G18360, AT3G06050, AT1G28380, AT1G07890, AT2G46390, AT1G20620, AT4G37150, AT3G27380, AT3G52960, AT5G40770, AT5G03320, AT5G58330, AT1G04410, AT2G41530, AT4G09900, AT4G35260, AT2G43820, AT2G23620, AT4G13540, AT2G17130, AT3G09830, AT1G73805, AT4G32320, AT3G47833, AT5G65750, AT2G23600, AT3G52880, AT4G35970, AT4G20380, AT5G66760, AT5G67490, AT5G40650, AT1G47420, AT2…
purine nucleotide metabolic process	101 of 7517 genes, 1.3%	282 of 31860 genes, 0.9%	0.00804	0	0	AT1G22840, AT1G16350, AT3G27240, AT4G09650, AT1G56190, AT2G18250, AT1G76030, AT2G42080, AT1G54130, AT4G32260, AT5G08530, AT3G01820, AT3G60180, AT5G20990, AT1G80230, AT1G16700, AT1G70570, AT2G21170, AT5G13440, AT3G03070, AT3G55440, AT3G27380, AT4G09320, AT1G10700, AT5G08570, AT5G13450, AT2G19860, AT4G02580, AT1G31910, ATCG01010, AT5G63310, AT3G52300, AT1G59900, ATMG00040, AT4G35360, AT5G55070, AT3…
ubiquitin-dependent protein catabolic process	172 of 7517 genes, 2.3%	533 of 31860 genes, 1.7%	0.00901	0	0	AT4G19006, AT3G46460, AT4G02970, AT5G50430, AT5G42990, AT1G50670, AT4G05050, AT1G16470, AT4G28270, AT1G27340, AT2G36370, AT2G12550, AT3G17000, AT1G53750, AT4G05000, AT1G79110, AT5G28540, AT4G26430, AT3G22110, AT5G41340, AT1G29150, AT2G21270, AT3G26340, AT1G71980, AT5G56280, AT3G48150, AT4G31300, AT3G53120, AT3G26810, AT2G41980, AT4G31670, AT5G53360, AT1G19750, AT4G21560, AT5G10790, AT1G13060, AT5…
defense response to fungus	111 of 7517 genes, 1.5%	317 of 31860 genes, 1.0%	0.00905	0	0	AT3G01310, AT1G53570, AT2G30020, AT2G20610, AT4G26120, AT2G33380, AT4G04780, AT2G01650, AT4G34460, AT2G37130, AT2G43510, AT4G12470, AT2G30770, AT1G12200, AT1G19250, AT2G44490, AT1G17250, AT4G12490, AT3G13790, AT3G50480, AT4G21980, AT4G37150, AT2G38870, AT4G31800, AT5G50260, AT2G39200, AT5G61890, AT1G51360, AT3G56400, AT3G49120, AT3G61980, AT2G34930, AT5G16840, AT1G21250, AT4G30650, AT4G23570, AT3…
cellular carbohydrate catabolic process	26 of 7517 genes, 0.3%	47 of 31860 genes, 0.1%	0.00939	0	0	AT3G10370, AT2G19800, AT3G23920, AT1G80460, AT1G22650, AT3G46970, AT1G56560, AT1G14520, AT3G06500, AT4G26260, AT1G10760, AT3G52180, AT3G01510, AT2G21170, AT4G17090, AT5G64860, AT4G15210, AT4G09020, AT4G24040, AT3G02360, AT4G34860, AT3G55440, AT5G17520, AT2G16790, AT3G29320, AT5G22510
cellular lipid catabolic process	48 of 7517 genes, 0.6%	110 of 31860 genes, 0.3%	0.00946	0	0	AT1G27980, AT5G65940, AT3G58750, AT4G14430, AT3G21780, AT2G22780, AT5G17380, AT4G16210, AT2G42790, AT2G35690, AT3G07560, AT1G50940, AT4G16760, AT1G07380, AT1G30040, AT5G27520, AT2G29090, AT1G10430, AT4G19860, AT1G79810, AT3G51840, AT1G63900, AT4G29010, AT5G42890, AT5G13790, AT3G04460, AT5G43280, AT4G35790, AT5G65640, AT2G33150, AT2G26350, AT4G10060, AT1G76150, AT1G52570, AT1G33270, AT3G19270, AT4…
response to virus	43 of 7517 genes, 0.6%	95 of 31860 genes, 0.3%	0.00961	0	0	AT1G14790, AT5G46350, AT3G12580, AT1G56190, AT3G04720, AT5G04890, AT5G37680, AT1G80840, AT3G58350, AT3G51450, AT2G20990, AT5G03210, AT1G51500, AT4G18040, AT2G43570, AT3G11660, AT1G05760, AT4G31800, AT5G06320, AT5G21150, AT5G23570, AT3G62800, AT3G51430, AT3G09440, AT5G57685, AT2G25620, AT3G49870, AT1G21250, AT5G02500, AT1G31290, AT3G61890, AT3G51440, AT5G02490, AT5G42900, AT5G24590, AT5G09590, AT5…
glycosyl compound biosynthetic process	44 of 7517 genes, 0.6%	98 of 31860 genes, 0.3%	0.00967	0	0	AT1G16350, AT2G20610, AT2G43090, AT5G15950, AT5G07690, AT3G02470, AT1G54130, AT4G13430, AT2G43100, AT4G02120, AT3G60180, AT1G75200, AT4G03070, AT3G20330, AT1G17410, AT4G22930, AT1G18590, AT1G70570, AT4G39940, AT2G14750, AT1G16410, AT2G25450, AT3G19710, AT4G09320, AT3G60961, AT5G63310, AT1G65860, AT1G55810, AT4G13770, AT4G12030, AT1G24100, AT1G18570, AT3G58990, AT1G62560, AT1G74100, AT1G16400, AT5…
macromolecule catabolic process	283 of 7517 genes, 3.8%	944 of 31860 genes, 3.0%	0.00971	0	0	AT4G19006, AT4G02970, AT4G05050, AT4G16190, AT1G16470, AT2G36370, AT2G17975, AT2G12550, AT3G17000, AT1G53750, AT1G21190, AT4G33220, AT1G79110, AT3G52590, AT5G41340, AT2G39780, AT1G29150, AT2G21270, AT3G53460, AT1G76860, AT1G71980, AT5G59710, AT4G31300, AT1G11370, AT5G47420, AT1G62710, AT5G45360, AT4G12040, AT4G03510, AT2G40830, AT4G17090, AT1G16890, AT3G03950, AT1G18070, AT3G11270, AT4G01610, AT4…
