# Supplementary material for: MDF is a conserved splicing factor and modulates cell division and stress response in Arabidopsis
Source: Life Sci Alliance. 2022 Oct 20;6(1):e202201507. doi: 10.26508/lsa.202201507 (PMC9585968; doi:10.26508/lsa.202201507)
Supplement: Supplementary file 12 [file LSA-2022-01507_TableS12.xlsx]

## Sheet: Table S12. GO terms DOWN DEG
Table S12. List of enriched Biological Process associated GO terms in DEG dowregulated in mdf-1
Terms from the Process Ontology of gene_association.tair with p-value <= 0.01
Gene Ontology term	Cluster frequency	Genome frequency	Corrected	FDR	False	Genes annotated to the term
			P-value		Positives
anatomical structure development	1194 of 7673 genes, 15.6%	3501 of 31860 genes, 11.0%	2.05e-42	0	0	AT3G53180, AT3G01610, AT3G09000, AT1G75640, AT1G03060, AT5G10310, AT5G39860, AT2G18800, AT5G06270, AT4G23750, AT3G12980, AT3G24240, AT1G13120, AT2G13680, AT5G44700, AT4G03550, AT2G21650, AT1G15040, AT4G35390, AT3G03110, AT4G40090, AT1G75390, AT5G56080, AT5G26742, AT4G19040, AT3G56370, AT2G29130, AT5G62040, AT5G40480, AT4G14790, AT2G34925, AT1G63820, AT1G11160, AT1G44900, AT3G56990, AT3G04060, AT4…
developmental process	1241 of 7673 genes, 16.2%	3676 of 31860 genes, 11.5%	7.23e-42	0	0	AT3G53180, AT3G01610, AT1G62110, AT3G09000, AT1G75640, AT4G18510, AT1G62150, AT1G03060, AT5G10310, AT5G39860, AT2G18800, AT5G06270, AT4G23750, AT3G12980, AT3G24240, AT1G13120, AT2G13680, AT5G44700, AT4G03550, AT2G21650, AT1G15040, AT4G35390, AT3G03110, AT4G40090, AT1G75390, AT5G56080, AT5G26742, AT4G19040, AT3G56370, AT2G29130, AT5G62040, AT5G40480, AT4G14790, AT2G34925, AT1G63820, AT1G11160, AT1…
multicellular organism development	1034 of 7673 genes, 13.5%	3004 of 31860 genes, 9.4%	9.35e-38	0	0	AT3G53180, AT3G01610, AT3G09000, AT1G75640, AT1G03060, AT5G10310, AT5G39860, AT2G18800, AT5G06270, AT4G23750, AT3G12980, AT3G24240, AT1G13120, AT2G13680, AT5G44700, AT4G03550, AT2G21650, AT1G15040, AT4G35390, AT3G03110, AT4G40090, AT1G75390, AT5G56080, AT5G26742, AT4G19040, AT3G56370, AT2G29130, AT5G62040, AT5G40480, AT4G14790, AT2G34925, AT1G63820, AT1G44900, AT3G56990, AT3G04060, AT5G49665, AT1…
multicellular organismal process	1112 of 7673 genes, 14.5%	3312 of 31860 genes, 10.4%	1.33e-35	0	0	AT3G53180, AT3G01610, AT3G09000, AT1G75640, AT1G03060, AT5G10310, AT5G39860, AT2G18800, AT5G06270, AT4G23750, AT3G12980, AT3G24240, AT1G13120, AT2G13680, AT5G44700, AT4G03550, AT2G21650, AT1G15040, AT4G35390, AT3G03110, AT4G40090, AT1G75390, AT5G56080, AT5G26742, AT4G19040, AT3G56370, AT2G29130, AT5G62040, AT5G40480, AT4G14790, AT5G67110, AT2G34925, AT1G63820, AT1G44900, AT3G56990, AT3G04060, AT5…
biological regulation	1950 of 7673 genes, 25.4%	6412 of 31860 genes, 20.1%	2.47e-35	0	0	AT1G55860, AT3G18750, AT1G48500, AT5G04190, AT3G01610, AT1G62110, AT3G49750, AT1G15240, AT4G17680, AT5G54780, AT1G68150, AT5G25510, AT2G03440, AT1G62150, AT4G17350, AT5G40100, AT1G03060, AT1G26370, AT5G49470, AT1G29950, AT4G29730, AT1G77470, AT3G29770, AT5G39860, AT3G42640, AT5G06270, AT2G39450, AT4G23750, AT3G17510, AT3G12980, AT3G24240, AT1G13120, AT2G13680, AT5G44700, AT3G23890, AT4G03550, AT4…
system development	818 of 7673 genes, 10.7%	2303 of 31860 genes, 7.2%	4e-34	0	0	AT3G53180, AT2G01505, AT2G28290, AT4G00310, AT3G01610, AT2G14210, AT3G09000, AT1G75640, AT2G06210, AT5G46290, AT1G03060, AT5G10310, AT2G35340, AT2G16970, AT2G18800, AT5G06270, AT4G23750, AT3G12980, AT1G32080, AT3G24240, AT1G13120, AT1G44970, AT5G44700, AT4G09980, AT4G03550, AT2G21650, AT1G15040, AT4G35390, AT2G27990, AT2G46310, AT1G52920, AT4G34160, AT5G26742, AT5G17430, AT4G19040, AT3G56370, AT2…
cellular process	3912 of 7673 genes, 51.0%	14273 of 31860 genes, 44.8%	1.99e-32	0	0	AT1G55860, AT3G53180, AT3G18750, AT1G77590, AT1G48500, AT3G12710, AT3G54670, AT1G62110, AT3G49750, AT5G51690, AT3G09000, AT1G15240, AT3G59890, AT4G25630, AT4G18510, AT1G76550, AT5G25510, AT2G03440, AT4G17350, AT5G40100, AT1G03060, AT1G32200, AT5G41040, AT5G58760, AT5G10310, AT1G27440, AT1G05385, AT1G29950, AT1G77470, AT3G29770, AT5G39860, AT3G42640, AT4G23750, AT3G12980, AT3G25140, AT2G13680, AT4…
cell cycle process	249 of 7673 genes, 3.2%	509 of 31860 genes, 1.6%	5.87e-31	0	0	AT3G07100, AT1G15570, AT5G54670, AT3G19050, AT3G18524, AT3G19210, AT3G54670, AT1G18370, AT4G30710, AT3G22780, AT5G16690, AT1G69690, AT5G09870, AT3G11520, AT3G50240, AT5G11510, AT5G10440, AT4G21270, AT2G35190, AT4G15290, AT1G33240, AT2G13680, AT4G32830, AT3G16730, AT5G07590, AT5G52950, AT3G05330, AT4G14700, AT3G23890, AT1G15940, AT3G18730, AT5G17410, AT5G67270, AT5G06150, AT5G12360, AT1G49040, AT1…
regulation of biological process	1728 of 7673 genes, 22.5%	5670 of 31860 genes, 17.8%	1.04e-30	0	0	AT1G55860, AT3G18750, AT1G48500, AT5G04190, AT3G01610, AT1G62110, AT3G49750, AT1G15240, AT4G17680, AT1G68150, AT5G25510, AT2G03440, AT1G62150, AT4G17350, AT5G40100, AT1G03060, AT1G26370, AT5G49470, AT1G29950, AT4G29730, AT1G77470, AT5G39860, AT5G06270, AT4G23750, AT3G17510, AT3G12980, AT3G24240, AT1G13120, AT2G13680, AT5G44700, AT3G23890, AT4G03550, AT4G17785, AT1G15040, AT4G35390, AT3G03110, AT4…
plant organ development	470 of 7673 genes, 6.1%	1188 of 31860 genes, 3.7%	4.74e-30	0	0	AT2G31650, AT4G15180, AT1G63450, AT3G53180, AT2G14210, AT3G09000, AT4G30160, AT1G74720, AT5G24740, AT5G49450, AT1G21210, AT4G02500, AT3G11340, AT2G20290, AT2G18800, AT5G06270, AT4G23750, AT1G11870, AT1G32080, AT3G24240, AT1G44970, AT5G44700, AT4G03550, AT1G77740, AT3G18000, AT2G44900, AT1G22860, AT1G17920, AT5G18930, AT2G46310, AT5G55580, AT1G11130, AT5G17430, AT4G19040, AT3G56370, AT2G29130, AT5…
tissue development	320 of 7673 genes, 4.2%	730 of 31860 genes, 2.3%	7.44e-29	0	0	AT5G65930, AT1G63450, AT3G63300, AT1G75640, AT4G30160, AT5G24740, AT5G43810, AT1G03060, AT3G01680, AT5G10310, AT4G02500, AT2G38440, AT1G25540, AT5G39860, AT1G33240, AT2G20290, AT5G06270, AT3G24240, AT5G44700, AT2G27990, AT1G49040, AT1G17920, AT1G11130, AT4G34160, AT1G08760, AT5G55300, AT3G06020, AT1G73360, AT5G51060, AT2G34925, AT5G51310, AT1G78770, AT5G23150, AT1G44900, AT4G38600, AT1G74380, AT5…
cell cycle	279 of 7673 genes, 3.6%	609 of 31860 genes, 1.9%	1e-28	0	0	AT2G36010, AT3G54670, AT1G18370, AT4G30710, AT5G16690, AT3G11520, AT3G50240, AT5G11510, AT4G21270, AT1G33240, AT2G13680, AT3G05330, AT3G23890, AT1G15940, AT1G49040, AT5G44635, AT3G27730, AT3G19570, AT4G34160, AT4G05190, AT5G49880, AT1G65010, AT2G17620, AT5G17420, AT4G15890, AT5G37630, AT1G78770, AT5G59360, AT1G44900, AT1G09450, AT4G38600, AT5G66030, AT2G01905, AT3G23670, AT5G10470, AT5G63920, AT5…
anatomical structure morphogenesis	440 of 7673 genes, 5.7%	1116 of 31860 genes, 3.5%	1.49e-27	0	0	AT2G31650, AT1G16910, AT1G79620, AT5G65930, AT1G63450, AT3G53180, AT2G28290, AT1G18370, AT3G09000, AT4G38430, AT1G18750, AT1G75640, AT1G74160, AT4G30160, AT5G24740, AT5G43810, AT1G03060, AT5G10310, AT1G21210, AT4G02500, AT1G26780, AT3G63430, AT2G38440, AT1G25540, AT5G39860, AT1G33240, AT2G20290, AT5G06270, AT2G18300, AT3G24240, AT2G13680, AT1G19780, AT5G44700, AT4G03550, AT1G15040, AT1G77740, AT3…
cellular component organization or biogenesis	1123 of 7673 genes, 14.6%	3494 of 31860 genes, 11.0%	3.98e-27	0	0	AT2G04780, AT2G36570, AT3G54670, AT3G01610, AT1G62110, AT3G09000, AT4G30710, AT4G25630, AT1G75640, AT1G62150, AT1G03060, AT5G41040, AT3G45980, AT1G27440, AT1G05385, AT5G39860, AT2G18800, AT3G12980, AT5G48460, AT3G25140, AT1G13120, AT2G13680, AT2G24240, AT3G05330, AT3G23890, AT4G03550, AT3G03110, AT4G02400, AT1G48280, AT5G44635, AT5G49880, AT5G56080, AT5G35190, AT5G26742, AT1G11160, AT1G44900, AT3…
regulation of cellular process	1481 of 7673 genes, 19.3%	4834 of 31860 genes, 15.2%	2.32e-26	0	0	AT3G18750, AT1G48500, AT5G04190, AT3G01610, AT1G62110, AT3G49750, AT1G15240, AT1G68150, AT5G25510, AT2G03440, AT1G62150, AT4G17350, AT5G40100, AT1G26370, AT5G49470, AT1G29950, AT5G06270, AT4G23750, AT3G17510, AT3G12980, AT1G13120, AT2G13680, AT5G44700, AT3G23890, AT4G03550, AT4G17785, AT4G35390, AT4G23510, AT1G48090, AT1G17600, AT1G75390, AT5G49880, AT5G25810, AT3G56370, AT3G49700, AT5G58360, AT1…
root system development	267 of 7673 genes, 3.5%	593 of 31860 genes, 1.9%	6.74e-26	0	0	AT2G31650, AT1G63450, AT3G53180, AT2G14210, AT4G30160, AT5G24740, AT1G21210, AT4G02500, AT2G20290, AT2G18800, AT5G06270, AT4G23750, AT1G32080, AT3G24240, AT5G44700, AT1G77740, AT3G18000, AT2G44900, AT1G22860, AT5G55580, AT1G11130, AT3G56370, AT2G29130, AT4G13750, AT5G51060, AT5G51310, AT1G62830, AT2G35510, AT1G44900, AT5G49665, AT1G74380, AT2G46410, AT4G00730, AT1G12430, AT5G13750, AT5G43900, AT2…
root development	266 of 7673 genes, 3.5%	592 of 31860 genes, 1.9%	1.28e-25	0	0	AT2G31650, AT1G63450, AT3G53180, AT2G14210, AT4G30160, AT5G24740, AT1G21210, AT4G02500, AT2G20290, AT2G18800, AT5G06270, AT4G23750, AT1G32080, AT3G24240, AT5G44700, AT1G77740, AT3G18000, AT2G44900, AT1G22860, AT5G55580, AT1G11130, AT3G56370, AT2G29130, AT4G13750, AT5G51060, AT5G51310, AT1G62830, AT2G35510, AT1G44900, AT5G49665, AT1G74380, AT2G46410, AT4G00730, AT1G12430, AT5G13750, AT5G43900, AT2…
movement of cell or subcellular component	74 of 7673 genes, 1.0%	94 of 31860 genes, 0.3%	2.95e-25	0	0	AT4G27370, AT5G65930, AT1G04600, AT5G54670, AT3G19050, AT1G04160, AT1G21730, AT2G37420, AT1G18370, AT2G22610, AT5G66310, AT1G55550, AT3G50240, AT4G21270, AT1G01950, AT2G20290, AT2G21380, AT1G08730, AT3G10310, AT3G51150, AT5G55520, AT4G28710, AT3G20150, AT3G45850, AT4G26660, AT4G05190, AT2G36200, AT5G65460, AT2G47500, AT3G16630, AT2G35110, AT1G73860, AT1G18410, AT4G33200, AT1G20060, AT1G72250, AT2…
cellular component organization	973 of 7673 genes, 12.7%	2992 of 31860 genes, 9.4%	8.55e-25	0	0	AT1G12150, AT1G79620, AT2G28290, AT3G54670, AT1G62110, AT3G09000, AT4G30710, AT4G25630, AT1G75640, AT2G06210, AT5G16690, AT1G04200, AT1G62150, AT5G46290, AT1G03060, AT5G41040, AT3G15950, AT3G45980, AT1G05385, AT5G39860, AT2G18800, AT2G18300, AT3G12980, AT5G48460, AT3G25140, AT1G32080, AT1G13120, AT2G13680, AT2G24240, AT3G05330, AT3G23890, AT4G03550, AT1G63490, AT3G03110, AT5G43990, AT1G48280, AT5…
protein phosphorylation	448 of 7673 genes, 5.8%	1181 of 31860 genes, 3.7%	8.45e-24	0	0	AT1G54820, AT5G61550, AT1G79620, AT1G63430, AT3G18750, AT2G19410, AT2G36570, AT1G63500, AT5G59270, AT1G75640, AT4G11480, AT5G09890, AT3G11520, AT5G67280, AT1G21210, AT5G49470, AT1G61430, AT1G68400, AT1G64210, AT5G07620, AT3G17510, AT3G55950, AT3G24240, AT3G46370, AT1G51805, AT5G23170, AT5G44700, AT1G22870, AT1G61500, AT4G38830, AT3G46760, AT4G38470, AT1G27190, AT1G70530, AT3G45390, AT2G01950, AT5…
cell wall organization or biogenesis	245 of 7673 genes, 3.2%	547 of 31860 genes, 1.7%	3.63e-23	0	0	AT5G62220, AT4G20170, AT1G79620, AT5G04960, AT1G63450, AT4G21060, AT2G04780, AT2G47670, AT2G36570, AT2G43600, AT4G28850, AT3G08500, AT2G20650, AT5G03280, AT5G09870, AT3G47400, AT2G33570, AT2G38320, AT5G41040, AT1G11545, AT4G02500, AT1G27440, AT4G15290, AT2G18800, AT2G03210, AT1G15690, AT3G25140, AT1G65310, AT2G41770, AT2G18230, AT1G79180, AT4G03550, AT4G10350, AT5G44670, AT2G03090, AT2G34410, AT3…
mitotic cell cycle	173 of 7673 genes, 2.3%	341 of 31860 genes, 1.1%	3.95e-23	0	0	AT1G15570, AT3G19050, AT3G54670, AT1G18370, AT3G22780, AT1G20010, AT5G09870, AT3G11520, AT3G50240, AT5G10440, AT2G35190, AT4G15290, AT4G32830, AT3G16730, AT5G07590, AT5G52950, AT3G05330, AT4G14700, AT3G23890, AT1G15940, AT3G18730, AT5G17410, AT5G06150, AT5G12360, AT1G49040, AT1G14350, AT3G54650, AT5G44635, AT4G34160, AT1G02730, AT5G49880, AT5G23860, AT1G01040, AT1G61030, AT2G17620, AT5G06680, AT5…
microtubule-based process	140 of 7673 genes, 1.8%	254 of 31860 genes, 0.8%	6.66e-23	0	0	AT5G65930, AT2G34560, AT5G54670, AT3G19050, AT1G21730, AT1G18370, AT2G22610, AT3G09000, AT4G30710, AT1G55550, AT1G75640, AT1G20010, AT1G52245, AT3G50240, AT4G21270, AT1G01950, AT5G08120, AT2G21380, AT4G32830, AT3G51150, AT5G17410, AT3G20150, AT3G45850, AT5G67270, AT4G23496, AT3G16800, AT3G19570, AT4G26660, AT5G44610, AT4G05190, AT5G23860, AT5G65460, AT2G47500, AT1G61030, AT5G06680, AT1G73860, AT1…
response to stimulus	1826 of 7673 genes, 23.8%	6231 of 31860 genes, 19.6%	8.45e-23	0	0	AT1G16150, AT3G53180, AT3G18750, AT1G48500, AT3G12710, AT5G04190, AT3G49750, AT1G15240, AT4G17680, AT1G76550, AT5G62480, AT5G25510, AT2G03440, AT4G11480, AT4G17350, AT5G40100, AT1G03060, AT5G58760, AT1G08430, AT5G49470, AT1G77470, AT5G39860, AT3G17070, AT2G39450, AT3G17510, AT5G65140, AT1G09350, AT4G03550, AT2G21650, AT4G35390, AT4G23510, AT3G52360, AT3G45390, AT1G68010, AT1G48090, AT1G17600, AT5…
mitotic cell cycle process	152 of 7673 genes, 2.0%	290 of 31860 genes, 0.9%	5.86e-22	0	0	AT1G15570, AT3G19050, AT3G54670, AT1G18370, AT3G22780, AT5G09870, AT3G11520, AT3G50240, AT5G10440, AT2G35190, AT4G15290, AT4G32830, AT3G16730, AT5G07590, AT5G52950, AT3G05330, AT4G14700, AT3G23890, AT1G15940, AT3G18730, AT5G06150, AT1G49040, AT1G14350, AT3G54650, AT5G44635, AT4G34160, AT1G02730, AT5G49880, AT1G01040, AT1G61030, AT2G17620, AT5G17420, AT4G15890, AT5G37630, AT1G78770, AT5G59360, AT1…
microtubule-based movement	57 of 7673 genes, 0.7%	70 of 31860 genes, 0.2%	2.49e-20	0	0	AT5G65930, AT5G54670, AT3G19050, AT1G21730, AT2G37420, AT4G27180, AT1G18370, AT2G22610, AT1G12430, AT5G66310, AT1G55550, AT1G09170, AT5G27550, AT5G10470, AT3G23670, AT3G50240, AT4G21270, AT1G01950, AT5G33300, AT2G21380, AT5G06670, AT4G38950, AT3G10310, AT1G59540, AT5G60930, AT1G63640, AT3G51150, AT5G55520, AT1G18550, AT3G20150, AT3G45850, AT3G44050, AT4G39050, AT3G17360, AT5G02370, AT3G10180, AT3…
plant-type cell wall organization or biogenesis	153 of 7673 genes, 2.0%	301 of 31860 genes, 0.9%	2.54e-20	0	0	AT1G79620, AT5G04960, AT2G04780, AT2G47670, AT2G36570, AT3G08500, AT2G20650, AT5G09870, AT5G41040, AT1G27440, AT4G15290, AT1G15690, AT3G25140, AT2G41770, AT2G18230, AT1G79180, AT4G10350, AT2G03090, AT2G34410, AT1G02730, AT5G15490, AT5G35190, AT4G13390, AT1G63910, AT5G15740, AT5G12870, AT3G49720, AT3G11490, AT2G15440, AT5G17420, AT1G73360, AT1G12260, AT3G07970, AT1G20190, AT3G19820, AT1G26250, AT2…
growth	279 of 7673 genes, 3.6%	676 of 31860 genes, 2.1%	5.95e-20	0	0	AT1G79620, AT1G63450, AT3G09000, AT4G38430, AT1G18750, AT1G74160, AT4G30160, AT5G24740, AT1G03060, AT1G21210, AT4G02500, AT3G63430, AT5G39860, AT1G33240, AT2G20290, AT2G18300, AT3G24240, AT2G13680, AT1G19780, AT3G18000, AT3G03110, AT1G49040, AT2G33775, AT5G36260, AT1G79860, AT5G56080, AT5G25810, AT1G58250, AT3G49720, AT5G55300, AT1G73430, AT3G06020, AT5G54510, AT4G28110, AT5G47100, AT5G51310, AT5…
post-embryonic development	640 of 7673 genes, 8.3%	1892 of 31860 genes, 5.9%	1.41e-19	0	0	AT5G23070, AT3G53180, AT2G28290, AT4G00310, AT3G01610, AT2G14210, AT1G75640, AT2G06210, AT5G46290, AT1G03060, AT5G10310, AT2G35340, AT2G16970, AT5G39860, AT4G23750, AT4G31877, AT3G12980, AT4G00050, AT1G32080, AT1G13120, AT1G44970, AT5G44700, AT4G09980, AT2G21650, AT4G35390, AT2G27990, AT2G46310, AT1G52920, AT1G75390, AT4G34160, AT5G26742, AT5G62040, AT5G40480, AT5G41380, AT1G66350, AT1G63820, AT5…
root morphogenesis	151 of 7673 genes, 2.0%	302 of 31860 genes, 0.9%	4.18e-19	0	0	AT2G31650, AT3G43960, AT1G63450, AT3G53180, AT4G21060, AT1G15570, AT2G04025, AT4G30160, AT5G24740, AT5G03280, AT4G11880, AT1G31930, AT2G17500, AT4G02500, AT4G15290, AT2G20290, AT5G06270, AT3G24240, AT5G05980, AT5G44700, AT2G22670, AT1G77740, AT5G19310, AT4G28710, AT1G22860, AT5G58010, AT3G18780, AT1G11130, AT5G44610, AT1G70940, AT3G06010, AT5G60660, AT5G51060, AT5G51310, AT2G35510, AT1G44900, AT1…
cellular developmental process	369 of 7673 genes, 4.8%	974 of 31860 genes, 3.1%	5.03e-19	0	0	AT1G79620, AT5G65930, AT1G63450, AT2G01505, AT4G38430, AT1G18750, AT4G18510, AT1G74160, AT4G30160, AT4G35560, AT1G03060, AT5G10310, AT1G21210, AT4G02500, AT3G63430, AT2G38440, AT1G25540, AT5G39860, AT1G33240, AT2G20290, AT5G06270, AT2G18300, AT2G13680, AT1G19780, AT5G44700, AT3G51080, AT1G15940, AT3G18000, AT3G03110, AT1G49040, AT1G17920, AT1G11130, AT2G33775, AT4G34160, AT5G36260, AT1G79860, AT5…
phosphorylation	488 of 7673 genes, 6.4%	1378 of 31860 genes, 4.3%	1.17e-18	0	0	AT1G54820, AT5G61550, AT1G79620, AT1G63430, AT3G18750, AT2G19410, AT2G36570, AT1G63500, AT5G59270, AT1G75640, AT4G11480, AT5G09890, AT3G11520, AT5G67280, AT1G21210, AT5G49470, AT1G61430, AT1G68400, AT1G64210, AT5G07620, AT3G17510, AT5G22090, AT3G55950, AT3G24240, AT3G46370, AT1G51805, AT5G23170, AT5G44700, AT1G22870, AT1G61500, AT3G14270, AT4G38830, AT3G46760, AT4G38470, AT1G27190, AT1G70530, AT3…
chromosome organization	248 of 7673 genes, 3.2%	593 of 31860 genes, 1.9%	2.12e-18	0	0	AT2G31650, AT5G40340, AT1G27880, AT3G01320, AT1G60930, AT3G18524, AT2G32000, AT2G28290, AT3G54670, AT1G08060, AT3G24870, AT4G25630, AT2G06210, AT3G12810, AT1G55970, AT1G70060, AT4G37280, AT1G06760, AT1G54840, AT3G45980, AT3G12980, AT4G32830, AT3G16730, AT5G07590, AT5G46910, AT4G27910, AT3G23890, AT1G15940, AT1G77300, AT1G63490, AT5G19310, AT1G04050, AT5G12360, AT5G43990, AT1G14350, AT5G02560, AT1…
organelle organization	636 of 7673 genes, 8.3%	1902 of 31860 genes, 6.0%	4.49e-18	0	0	AT1G12150, AT2G28290, AT3G54670, AT1G62110, AT3G09000, AT4G30710, AT4G25630, AT1G75640, AT2G06210, AT1G04200, AT1G62150, AT5G46290, AT1G03060, AT3G15950, AT3G45980, AT3G12980, AT5G48460, AT1G32080, AT3G23890, AT1G63490, AT5G43990, AT1G48280, AT5G44635, AT3G27730, AT5G47480, AT5G49880, AT5G65460, AT5G26742, AT1G73430, AT4G33200, AT1G52620, AT5G59360, AT1G11160, AT1G44900, AT1G09450, AT5G27650, AT1…
phosphorus metabolic process	704 of 7673 genes, 9.2%	2145 of 31860 genes, 6.7%	5.26e-18	0	0	AT1G79620, AT3G18750, AT2G36570, AT1G63500, AT4G24890, AT1G17340, AT1G75640, AT4G11480, AT3G45190, AT3G11520, AT1G32200, AT3G63240, AT5G67280, AT5G49470, AT3G56040, AT5G24410, AT3G17510, AT3G24240, AT5G44700, AT1G22870, AT1G61500, AT3G07180, AT1G27190, AT1G70530, AT3G45390, AT4G34160, AT3G03710, AT3G56370, AT5G57190, AT3G56100, AT1G48600, AT5G01060, AT5G17310, AT1G09450, AT3G51270, AT1G09160, AT1…
cytoskeleton organization	153 of 7673 genes, 2.0%	314 of 31860 genes, 1.0%	5.8e-18	0	0	AT4G29340, AT2G31650, AT4G27370, AT5G65930, AT2G34560, AT5G54670, AT3G19050, AT2G43800, AT3G09000, AT4G30710, AT1G75640, AT4G30160, AT1G20010, AT3G50240, AT4G21270, AT5G08120, AT2G38440, AT2G20290, AT5G48460, AT1G08730, AT4G32830, AT5G17410, AT4G28710, AT5G67270, AT4G35020, AT4G23496, AT3G16800, AT3G53750, AT3G19570, AT5G44610, AT4G05190, AT5G23860, AT2G29890, AT1G61030, AT5G06680, AT4G26700, AT4…
phosphate-containing compound metabolic process	686 of 7673 genes, 8.9%	2098 of 31860 genes, 6.6%	5.11e-17	0	0	AT1G79620, AT3G18750, AT2G36570, AT1G63500, AT4G24890, AT1G17340, AT1G75640, AT4G11480, AT3G45190, AT3G11520, AT1G32200, AT3G63240, AT5G67280, AT5G49470, AT5G24410, AT3G17510, AT3G24240, AT5G44700, AT1G22870, AT1G61500, AT3G07180, AT1G27190, AT1G70530, AT3G45390, AT4G34160, AT3G03710, AT3G56370, AT5G57190, AT3G56100, AT1G48600, AT5G01060, AT1G09450, AT3G51270, AT1G09160, AT4G32870, AT1G16220, ATC…
polysaccharide metabolic process	194 of 7673 genes, 2.5%	442 of 31860 genes, 1.4%	1.13e-16	0	0	AT5G62710, AT5G62220, AT5G04960, AT1G63450, AT4G28850, AT5G09870, AT3G47400, AT2G33570, AT2G38320, AT5G41040, AT1G11545, AT4G02500, AT1G27440, AT5G55720, AT4G15290, AT2G18800, AT2G03210, AT1G15690, AT3G25140, AT1G78880, AT1G65310, AT2G41770, AT2G13680, AT2G18230, AT5G04360, AT3G53190, AT4G03550, AT2G34410, AT3G22380, AT3G10740, AT3G59010, AT1G02730, AT5G15490, AT5G15740, AT3G09540, AT1G78060, AT5…
plant organ morphogenesis	211 of 7673 genes, 2.7%	495 of 31860 genes, 1.6%	1.76e-16	0	0	AT2G31650, AT3G43960, AT1G63450, AT3G53180, AT4G21060, AT1G15570, AT3G09000, AT3G22780, AT2G04025, AT4G30160, AT3G12810, AT5G24740, AT5G03280, AT4G11880, AT1G31930, AT2G17500, AT4G02500, AT4G15290, AT2G20290, AT5G06270, AT3G24240, AT5G05980, AT5G44700, AT2G22670, AT4G03550, AT1G77740, AT4G23713, AT5G19310, AT4G28710, AT1G22860, AT2G41370, AT5G58010, AT3G18780, AT1G11130, AT5G44610, AT5G08070, AT1…
plant epidermis development	148 of 7673 genes, 1.9%	311 of 31860 genes, 1.0%	4.33e-16	0	0	AT5G65930, AT3G43960, AT1G63450, AT4G21060, AT1G15570, AT3G22760, AT3G22780, AT1G75640, AT4G30160, AT5G03280, AT1G03060, AT5G10310, AT5G10440, AT4G02500, AT2G38440, AT1G25540, AT4G15290, AT1G33240, AT2G20290, AT5G06270, AT1G20160, AT5G05980, AT5G44700, AT3G01140, AT1G63700, AT4G28710, AT5G58010, AT2G02480, AT1G49040, AT1G17920, AT1G14350, AT3G18780, AT1G11130, AT5G44610, AT4G34160, AT1G70940, AT5…
cell wall biogenesis	128 of 7673 genes, 1.7%	255 of 31860 genes, 0.8%	4.61e-16	0	0	AT4G20170, AT1G79620, AT1G63450, AT2G04780, AT2G36570, AT4G28850, AT3G08500, AT5G09870, AT2G33570, AT2G38320, AT5G41040, AT1G11545, AT1G27440, AT4G15290, AT2G18800, AT2G03210, AT3G25140, AT1G65310, AT2G41770, AT1G79180, AT4G10350, AT5G44670, AT2G34410, AT1G02730, AT1G63910, AT5G12870, AT3G49720, AT2G15440, AT5G17420, AT1G54940, AT1G67070, AT1G12260, AT4G25820, AT3G19820, AT2G35630, AT1G03870, AT4…
reproduction	680 of 7673 genes, 8.9%	2101 of 31860 genes, 6.6%	1.15e-15	0	0	AT2G36010, AT4G17030, AT2G28290, AT4G00310, AT3G01610, AT2G06210, AT5G46290, AT1G03060, AT2G35340, AT2G16970, AT4G23750, AT3G12980, AT1G78130, AT4G00050, AT1G13120, AT2G13680, AT1G44970, AT5G44700, AT4G09980, AT1G61500, AT3G23890, AT4G03550, AT2G21650, AT4G35390, AT3G03110, AT2G27990, AT2G46310, AT1G52920, AT3G27730, AT4G34160, AT5G56080, AT5G26742, AT5G62040, AT5G40480, AT5G41380, AT1G73430, AT5…
shoot system development	356 of 7673 genes, 4.6%	970 of 31860 genes, 3.0%	1.16e-15	0	0	AT2G31650, AT4G15180, AT1G30970, AT2G28290, AT3G09000, AT1G75640, AT2G06210, AT1G74720, AT5G49450, AT5G10310, AT1G25540, AT3G11340, AT4G23750, AT3G12980, AT1G11870, AT1G44970, AT4G03550, AT1G15040, AT2G27990, AT1G17920, AT2G46310, AT5G55580, AT1G11130, AT5G49020, AT1G65010, AT4G19040, AT4G31120, AT5G02760, AT5G62040, AT3G49720, AT5G55300, AT5G41380, AT2G34925, AT1G63820, AT5G23150, AT3G04060, AT5…
reproductive process	676 of 7673 genes, 8.8%	2092 of 31860 genes, 6.6%	2.25e-15	0	0	AT2G36010, AT4G17030, AT2G28290, AT4G00310, AT3G01610, AT2G06210, AT5G46290, AT1G03060, AT2G35340, AT2G16970, AT4G23750, AT3G12980, AT1G78130, AT4G00050, AT1G13120, AT2G13680, AT1G44970, AT5G44700, AT4G09980, AT1G61500, AT3G23890, AT2G21650, AT4G35390, AT3G03110, AT2G27990, AT2G46310, AT1G52920, AT3G27730, AT4G34160, AT5G56080, AT5G26742, AT5G62040, AT5G40480, AT5G41380, AT1G73430, AT5G67110, AT1…
cell communication	636 of 7673 genes, 8.3%	1950 of 31860 genes, 6.1%	2.79e-15	0	0	AT4G16350, AT3G15410, AT3G18750, AT2G01505, AT2G28290, AT1G48500, AT5G04190, AT1G63500, AT3G49750, AT1G15240, AT4G18510, AT5G25510, AT2G03440, AT3G55160, AT4G17350, AT5G40100, AT3G50700, AT5G49470, AT3G17510, AT4G31877, AT1G32080, AT4G14390, AT1G61500, AT4G03550, AT4G35390, AT4G23510, AT1G68010, AT1G48090, AT1G52920, AT1G17600, AT5G52830, AT3G03710, AT1G58250, AT5G21170, AT1G72850, AT5G36890, AT1…
polysaccharide biosynthetic process	117 of 7673 genes, 1.5%	229 of 31860 genes, 0.7%	2.81e-15	0	0	AT5G62710, AT5G62220, AT5G15630, AT1G13250, AT1G63450, AT2G28315, AT1G26810, AT1G32180, AT3G14570, AT4G39350, AT2G32610, AT4G24010, AT5G44480, AT5G09870, AT1G51630, AT3G57220, AT2G33570, AT2G31960, AT2G38320, AT5G41040, AT1G70090, AT4G02500, AT4G01770, AT1G27440, AT1G77460, AT5G19220, AT4G15290, AT2G03210, AT2G35610, AT3G25140, AT1G78880, AT2G41770, AT5G16910, AT2G13680, AT5G04360, AT4G15320, AT2…
regulation of developmental process	305 of 7673 genes, 4.0%	810 of 31860 genes, 2.5%	7.15e-15	0	0	AT2G31650, AT1G79620, AT1G30970, AT4G38430, AT3G24870, AT1G18750, AT1G74160, AT2G06210, AT1G74720, AT5G24740, AT5G43810, AT3G63430, AT1G25540, AT5G39860, AT1G33240, AT4G00050, AT3G24240, AT2G13680, AT5G44700, AT1G15040, AT1G17920, AT1G11130, AT2G33775, AT1G55325, AT5G49020, AT1G79860, AT1G58250, AT4G19040, AT4G31120, AT5G02760, AT3G49720, AT5G55300, AT5G41380, AT3G15270, AT3G06020, AT1G66350, AT4…
reproductive structure development	508 of 7673 genes, 6.6%	1509 of 31860 genes, 4.7%	1.72e-14	0	0	AT2G31650, AT4G15180, AT1G30970, AT2G28290, AT3G24560, AT4G00310, AT3G01610, AT2G02560, AT3G24870, AT2G06210, AT1G74720, AT5G46290, AT1G03060, AT5G49450, AT2G35340, AT2G16970, AT1G25540, AT4G23750, AT3G12980, AT1G11870, AT1G13120, AT1G44970, AT5G44700, AT4G09980, AT2G21650, AT4G35390, AT1G74960, AT2G27990, AT1G17920, AT3G27670, AT2G46310, AT1G52920, AT1G65440, AT1G11130, AT4G34160, AT5G49020, AT1…
nuclear division	112 of 7673 genes, 1.5%	220 of 31860 genes, 0.7%	2.19e-14	0	0	AT1G10690, AT2G33793, AT1G48360, AT3G18524, AT4G17380, AT3G19210, AT3G54670, AT5G19400, AT1G29400, AT1G11060, AT1G77720, AT4G21270, AT5G51600, AT1G01370, AT1G77600, AT2G44580, AT3G19590, AT3G16730, AT2G06510, AT5G07590, AT3G23890, AT1G15940, AT1G77320, AT5G12360, AT5G05560, AT3G54650, AT3G27730, AT1G64625, AT5G49880, AT4G22970, AT1G61030, AT1G65010, AT5G15510, AT5G15540, AT2G33560, AT5G61960, AT2…
cell division	131 of 7673 genes, 1.7%	273 of 31860 genes, 0.9%	2.22e-14	0	0	AT3G19050, AT1G18370, AT2G40360, AT3G22780, AT5G03280, AT1G17110, AT1G69690, AT5G09870, AT5G11510, AT2G35190, AT4G15290, AT4G32830, AT5G44700, AT3G05330, AT3G18730, AT1G49040, AT1G14350, AT4G31805, AT1G02730, AT1G01040, AT3G21510, AT3G56370, AT1G14580, AT5G17420, AT2G34925, AT1G78770, AT3G54220, AT1G08260, AT2G35630, AT3G33520, AT5G10480, AT5G17800, AT5G03150, AT5G54440, AT2G37630, AT3G51770, AT3…
reproductive system development	508 of 7673 genes, 6.6%	1512 of 31860 genes, 4.7%	2.64e-14	0	0	AT2G31650, AT4G15180, AT1G30970, AT2G28290, AT3G24560, AT4G00310, AT3G01610, AT2G02560, AT3G24870, AT2G06210, AT1G74720, AT5G46290, AT1G03060, AT5G49450, AT2G35340, AT2G16970, AT1G25540, AT4G23750, AT3G12980, AT1G11870, AT1G13120, AT1G44970, AT5G44700, AT4G09980, AT2G21650, AT4G35390, AT1G74960, AT2G27990, AT1G17920, AT3G27670, AT2G46310, AT1G52920, AT1G65440, AT1G11130, AT4G34160, AT5G49020, AT1…
developmental growth	221 of 7673 genes, 2.9%	551 of 31860 genes, 1.7%	1.22e-13	0	0	AT1G79620, AT3G43960, AT1G63450, AT1G65380, AT4G38430, AT1G18750, AT2G04025, AT1G74160, AT4G30160, AT5G24740, AT4G11880, AT2G31081, AT2G41630, AT1G21210, AT4G02500, AT3G63430, AT5G39860, AT4G15290, AT1G18620, AT2G20290, AT2G18300, AT3G24240, AT1G08730, AT2G13680, AT5G05980, AT1G19780, AT3G18000, AT3G03110, AT5G19310, AT4G28710, AT2G03090, AT3G18780, AT2G33775, AT5G44610, AT5G36260, AT1G79860, AT5…
organic cyclic compound metabolic process	1476 of 7673 genes, 19.2%	5142 of 31860 genes, 16.1%	1.64e-13	0	0	AT3G12710, AT3G01610, AT1G62110, AT4G25630, AT1G68150, AT1G62150, AT1G32200, AT5G41040, AT5G58760, AT1G26370, AT5G49470, AT3G56040, AT1G29950, AT1G77470, AT3G29770, AT5G06270, AT4G23750, AT3G12980, AT3G23890, AT4G17785, AT4G02400, AT1G75390, AT5G44635, AT3G49410, AT3G13225, AT5G10060, AT5G56080, AT5G25810, AT5G26742, AT4G26870, AT5G38450, AT4G14790, AT5G58360, AT1G75060, AT5G39660, AT2G24120, AT1…
trichoblast differentiation	74 of 7673 genes, 1.0%	125 of 31860 genes, 0.4%	1.94e-13	0	0	AT4G02270, AT3G43960, AT1G63450, AT4G21060, AT1G04160, AT4G18640, AT4G30160, AT5G03280, AT3G11600, AT4G02500, AT1G79840, AT2G47000, AT4G15290, AT2G20290, AT5G06270, AT1G12560, AT2G35610, AT5G16910, AT5G05980, AT5G05500, AT1G75120, AT4G28710, AT5G58010, AT3G18780, AT1G11130, AT5G44610, AT1G70940, AT5G13010, AT5G60660, AT5G14750, AT1G10480, AT5G56540, AT2G03720, AT3G06440, AT5G51310, AT1G74380, AT4…
cellular carbohydrate biosynthetic process	112 of 7673 genes, 1.5%	228 of 31860 genes, 0.7%	6.41e-13	0	0	AT5G62710, AT5G62220, AT5G15630, AT5G64380, AT1G26810, AT1G32180, AT3G14570, AT4G39350, AT2G32610, AT4G24010, AT5G44480, AT5G09870, AT1G51630, AT4G39770, AT2G31960, AT2G38320, AT5G41040, AT4G02500, AT4G01770, AT1G27440, AT1G77460, AT5G19220, AT4G15290, AT2G03210, AT2G35610, AT3G25140, AT5G65140, AT1G78880, AT2G41770, AT5G16910, AT2G13680, AT5G04360, AT4G15320, AT3G21190, AT4G03550, AT2G21770, AT2…
cellular polysaccharide biosynthetic process	98 of 7673 genes, 1.3%	190 of 31860 genes, 0.6%	8.13e-13	0	0	AT5G62710, AT5G62220, AT5G15630, AT1G26810, AT1G32180, AT3G14570, AT4G39350, AT2G32610, AT4G24010, AT5G44480, AT5G09870, AT1G51630, AT2G31960, AT2G38320, AT5G41040, AT4G02500, AT4G01770, AT1G27440, AT1G77460, AT5G19220, AT4G15290, AT2G03210, AT2G35610, AT3G25140, AT1G78880, AT2G41770, AT5G16910, AT2G13680, AT5G04360, AT4G15320, AT3G21190, AT4G03550, AT2G21770, AT2G34410, AT3G55800, AT5G07720, AT1…
plant-type cell wall biogenesis	97 of 7673 genes, 1.3%	188 of 31860 genes, 0.6%	1.12e-12	0	0	AT4G02270, AT5G15630, AT1G79620, AT2G40320, AT1G32180, AT2G04780, AT2G36570, AT1G33280, AT3G08500, AT1G79580, AT4G39350, AT2G32610, AT1G28470, AT4G24010, AT5G09870, AT1G51630, AT5G41040, AT4G01770, AT1G27440, AT1G77460, AT4G15290, AT2G35610, AT3G25140, AT1G17950, AT2G41770, AT5G16910, AT4G17880, AT1G62700, AT3G21190, AT1G79180, AT1G68060, AT2G21770, AT4G10350, AT2G34410, AT5G16600, AT5G65810, AT5…
lipid biosynthetic process	232 of 7673 genes, 3.0%	597 of 31860 genes, 1.9%	1.5e-12	0	0	AT3G14510, AT3G20160, AT3G48790, AT1G43580, AT2G03440, AT1G15780, AT3G25110, AT5G46290, AT4G21200, AT1G32200, AT4G15396, AT5G52920, AT3G56040, AT4G00400, AT4G26770, AT1G53130, AT3G53130, AT3G61680, AT3G29190, AT3G54250, AT1G42470, AT3G07180, AT4G20230, AT3G18000, AT3G57650, AT1G52670, AT1G74960, AT4G15393, AT3G45740, AT4G34100, AT2G36690, AT5G42750, AT5G16350, AT4G14210, AT1G06080, AT5G47770, AT3…
carbohydrate metabolic process	362 of 7673 genes, 4.7%	1035 of 31860 genes, 3.2%	2.84e-12	0	0	AT5G04960, AT1G63450, AT3G62740, AT2G38320, AT4G36360, AT5G41040, AT1G11545, AT4G02500, AT1G27440, AT5G55720, AT5G24410, AT2G18800, AT3G25140, AT5G65140, AT1G65310, AT2G13680, AT5G04360, AT1G09350, AT4G03550, AT2G34410, AT3G22380, AT1G70500, AT3G03710, AT3G09540, AT1G78060, AT5G51830, AT3G49720, AT3G47000, AT2G04650, AT2G22240, AT5G17420, AT5G42740, AT4G28110, AT5G36890, AT1G67070, AT1G22710, AT4…
trichoblast maturation	69 of 7673 genes, 0.9%	117 of 31860 genes, 0.4%	2.85e-12	0	0	AT4G02270, AT3G43960, AT1G63450, AT4G21060, AT1G04160, AT4G18640, AT4G30160, AT5G03280, AT3G11600, AT4G02500, AT2G47000, AT4G15290, AT2G20290, AT5G06270, AT1G12560, AT2G35610, AT5G16910, AT5G05980, AT5G05500, AT1G75120, AT4G28710, AT5G58010, AT3G18780, AT5G44610, AT1G70940, AT5G13010, AT5G14750, AT5G60660, AT1G10480, AT5G56540, AT2G03720, AT3G06440, AT5G51310, AT1G74380, AT4G00150, AT4G00730, AT5…
root hair cell differentiation	69 of 7673 genes, 0.9%	117 of 31860 genes, 0.4%	2.85e-12	0	0	AT4G02270, AT3G43960, AT1G63450, AT4G21060, AT1G04160, AT4G18640, AT4G30160, AT5G03280, AT3G11600, AT4G02500, AT2G47000, AT4G15290, AT2G20290, AT5G06270, AT1G12560, AT2G35610, AT5G16910, AT5G05980, AT5G05500, AT1G75120, AT4G28710, AT5G58010, AT3G18780, AT5G44610, AT1G70940, AT5G13010, AT5G14750, AT5G60660, AT1G10480, AT5G56540, AT2G03720, AT3G06440, AT5G51310, AT1G74380, AT4G00150, AT4G00730, AT5…
cellular aromatic compound metabolic process	1438 of 7673 genes, 18.7%	5041 of 31860 genes, 15.8%	4.88e-12	0	0	AT3G12710, AT3G01610, AT1G62110, AT4G25630, AT1G68150, AT1G62150, AT1G32200, AT5G41040, AT5G58760, AT1G26370, AT5G49470, AT3G56040, AT1G29950, AT1G77470, AT3G29770, AT5G06270, AT4G23750, AT3G12980, AT3G23890, AT4G17785, AT4G02400, AT1G75390, AT5G44635, AT3G49410, AT3G13225, AT5G10060, AT5G25810, AT5G26742, AT4G26870, AT5G38450, AT4G14790, AT5G58360, AT1G75060, AT5G39660, AT2G24120, AT1G44900, AT3…
cell growth	201 of 7673 genes, 2.6%	503 of 31860 genes, 1.6%	5.14e-12	0	0	AT1G79620, AT3G43960, AT1G63450, AT3G09000, AT4G38430, AT1G18750, AT1G74160, AT4G30160, AT1G03060, AT2G41630, AT1G21210, AT4G02500, AT3G63430, AT5G39860, AT4G15290, AT1G33240, AT1G18620, AT2G20290, AT2G18300, AT1G08730, AT2G13680, AT5G05980, AT1G19780, AT3G20557, AT3G18000, AT3G03110, AT5G19310, AT4G28710, AT2G03090, AT5G20820, AT1G49040, AT3G18780, AT2G33775, AT5G44610, AT5G36260, AT1G79860, AT5…
cell maturation	69 of 7673 genes, 0.9%	118 of 31860 genes, 0.4%	5.26e-12	0	0	AT4G02270, AT3G43960, AT1G63450, AT4G21060, AT1G04160, AT4G18640, AT4G30160, AT5G03280, AT3G11600, AT4G02500, AT2G47000, AT4G15290, AT2G20290, AT5G06270, AT1G12560, AT2G35610, AT5G16910, AT5G05980, AT5G05500, AT1G75120, AT4G28710, AT5G58010, AT3G18780, AT5G44610, AT1G70940, AT5G13010, AT5G14750, AT5G60660, AT1G10480, AT5G56540, AT2G03720, AT3G06440, AT5G51310, AT1G74380, AT4G00150, AT4G00730, AT5…
cellular response to stimulus	876 of 7673 genes, 11.4%	2901 of 31860 genes, 9.1%	6.09e-12	0	0	AT3G60320, AT4G16350, AT3G15410, AT3G18750, AT2G28290, AT1G48500, AT3G12710, AT5G04190, AT1G63500, AT2G14210, AT3G49750, AT1G15240, AT5G25510, AT2G03440, AT3G55160, AT4G17350, AT5G40100, AT3G50700, AT1G03060, AT5G58760, AT5G49470, AT1G77470, AT3G17510, AT4G31877, AT1G32080, AT4G14390, AT5G01630, AT5G55660, AT5G20790, AT4G03550, AT1G22430, AT4G35390, AT4G23510, AT1G68010, AT1G48090, AT4G34100, AT1…
lipid metabolic process	334 of 7673 genes, 4.4%	945 of 31860 genes, 3.0%	7.45e-12	0	0	AT3G03530, AT5G36110, AT1G77590, AT1G17340, AT4G19170, AT2G03440, AT3G25110, AT5G46290, AT1G32200, AT3G63240, AT3G56040, AT4G26770, AT5G08030, AT1G62190, AT3G53130, AT3G61680, AT3G14270, AT3G54250, AT3G07180, AT1G53520, AT3G18000, AT3G57650, AT1G52670, AT1G74960, AT4G34100, AT2G36690, AT4G14210, AT5G47770, AT3G03710, AT3G32030, AT5G57190, AT1G30520, AT5G51830, AT2G22240, AT1G06360, AT5G67030, AT1…
organic cyclic compound biosynthetic process	945 of 7673 genes, 12.3%	3164 of 31860 genes, 9.9%	8.85e-12	0	0	AT2G36010, AT5G41570, AT2G28290, AT3G01610, AT1G62110, AT2G14210, AT2G06210, AT1G68150, AT5G13580, AT1G62150, AT3G50700, AT1G32200, AT5G41040, AT1G26370, AT5G49470, AT3G56040, AT1G26780, AT1G29950, AT5G06270, AT2G18300, AT4G23750, AT3G12980, AT4G00050, AT5G01630, AT1G20980, AT1G63490, AT4G17785, AT2G27990, AT4G34100, AT2G46310, AT3G49760, AT5G52830, AT1G75390, AT3G49410, AT1G55325, AT3G03710, AT5…
developmental process involved in reproduction	570 of 7673 genes, 7.4%	1780 of 31860 genes, 5.6%	1.12e-11	0	0	AT2G28290, AT4G00310, AT3G01610, AT2G06210, AT5G46290, AT1G03060, AT2G35340, AT2G16970, AT4G23750, AT3G12980, AT1G13120, AT2G13680, AT1G44970, AT5G44700, AT4G09980, AT2G21650, AT4G35390, AT3G03110, AT2G27990, AT2G46310, AT1G52920, AT4G34160, AT5G56080, AT5G26742, AT5G62040, AT5G40480, AT5G41380, AT1G73430, AT1G66350, AT1G63820, AT5G23150, AT1G44900, AT1G63930, AT4G00060, AT5G23880, AT4G00650, AT1…
regulation of macromolecule metabolic process	954 of 7673 genes, 12.4%	3203 of 31860 genes, 10.1%	1.38e-11	0	0	AT2G36010, AT1G55860, AT5G41570, AT2G28290, AT3G01610, AT1G62110, AT2G14210, AT4G25880, AT2G06210, AT1G68150, AT1G62150, AT3G45190, AT3G11520, AT3G50700, AT1G26370, AT5G49470, AT1G26780, AT1G29950, AT4G29730, AT5G06270, AT2G18300, AT4G23750, AT4G31877, AT3G12980, AT4G00050, AT1G13120, AT4G33270, AT5G01630, AT1G20980, AT5G55660, AT1G63490, AT4G17785, AT2G27990, AT5G43990, AT2G46310, AT3G49760, AT5…
carbohydrate biosynthetic process	151 of 7673 genes, 2.0%	352 of 31860 genes, 1.1%	1.77e-11	0	0	AT5G62710, AT5G62220, AT5G64380, AT1G63450, AT5G09870, AT2G33570, AT2G38320, AT5G41040, AT4G02500, AT1G27440, AT4G15290, AT2G03210, AT3G25140, AT5G65140, AT1G78880, AT2G41770, AT2G13680, AT5G04360, AT4G03550, AT2G34410, AT1G02730, AT5G51460, AT5G15740, AT5G51830, AT3G49720, AT2G15440, AT2G04650, AT5G17420, AT2G22240, AT1G54940, AT2G22900, AT5G42740, AT1G67070, AT1G74380, AT1G29890, AT5G54690, AT1…
signaling	534 of 7673 genes, 7.0%	1655 of 31860 genes, 5.2%	1.98e-11	0	0	AT4G16350, AT3G15410, AT3G18750, AT2G01505, AT2G28290, AT1G48500, AT5G04190, AT1G63500, AT3G49750, AT1G15240, AT4G18510, AT5G25510, AT2G03440, AT3G55160, AT4G17350, AT5G40100, AT3G50700, AT5G49470, AT3G17510, AT4G14390, AT4G03550, AT4G35390, AT4G23510, AT1G48090, AT1G52920, AT1G17600, AT5G52830, AT1G58250, AT1G72850, AT5G36890, AT1G66350, AT2G34925, AT5G01060, AT5G44790, AT5G44920, AT5G45250, AT1…
organelle fission	122 of 7673 genes, 1.6%	266 of 31860 genes, 0.8%	2.12e-11	0	0	AT1G10690, AT2G33793, AT1G48360, AT3G18524, AT4G17380, AT3G19210, AT3G54670, AT5G19400, AT5G46290, AT3G19180, AT1G29400, AT1G11060, AT1G77720, AT4G21270, AT5G51600, AT1G01370, AT1G77600, AT2G44580, AT3G19590, AT3G16730, AT2G06510, AT5G07590, AT3G23890, AT1G15940, AT1G77320, AT5G12360, AT5G05560, AT1G09020, AT3G54650, AT3G27730, AT1G64625, AT5G49880, AT4G22970, AT1G61030, AT1G65010, AT5G15510, AT5…
microtubule cytoskeleton organization	92 of 7673 genes, 1.2%	181 of 31860 genes, 0.6%	2.13e-11	0	0	AT5G65930, AT2G01910, AT2G34560, AT5G54670, AT3G19050, AT4G32330, AT3G09000, AT4G30710, AT5G12250, AT1G75640, AT5G19400, AT1G20010, AT3G50240, AT1G11060, AT4G21270, AT5G08120, AT5G51600, AT3G51540, AT3G43610, AT4G32830, AT2G44190, AT3G58650, AT5G17410, AT5G67270, AT5G08390, AT4G23496, AT3G16800, AT3G19570, AT5G44610, AT3G53760, AT4G28540, AT4G05190, AT2G29550, AT5G23860, AT1G61030, AT5G15510, AT5…
cell differentiation	260 of 7673 genes, 3.4%	704 of 31860 genes, 2.2%	3.42e-11	0	0	AT5G65930, AT1G63450, AT2G01505, AT4G38430, AT1G18750, AT4G18510, AT4G30160, AT4G35560, AT1G03060, AT5G10310, AT4G02500, AT2G38440, AT1G25540, AT1G33240, AT2G20290, AT5G06270, AT2G13680, AT1G19780, AT5G44700, AT3G51080, AT3G18000, AT3G03110, AT1G17920, AT1G11130, AT2G33775, AT4G34160, AT5G36260, AT1G79860, AT5G56080, AT1G08760, AT1G73430, AT4G13750, AT1G73360, AT5G51060, AT5G47100, AT2G34925, AT5…
organic substance metabolic process	3043 of 7673 genes, 39.7%	11464 of 31860 genes, 36.0%	3.47e-11	0	0	AT1G55860, AT3G53180, AT3G18750, AT1G77590, AT3G12710, AT1G62110, AT5G51690, AT3G59890, AT4G25630, AT2G03440, AT1G32200, AT5G41040, AT5G58760, AT1G27440, AT1G29950, AT4G29730, AT1G77470, AT3G29770, AT4G23750, AT3G12980, AT3G25140, AT2G13680, AT4G03550, AT3G45390, AT4G02400, AT5G44635, AT4G14210, AT3G49410, AT3G13225, AT2G38830, AT5G56080, AT5G25810, AT3G49700, AT1G30520, AT5G38450, AT4G14790, AT5…
regulation of cellular component organization	183 of 7673 genes, 2.4%	454 of 31860 genes, 1.4%	3.61e-11	0	0	AT4G29340, AT1G79620, AT5G04960, AT3G18524, AT2G43800, AT4G38430, AT1G18750, AT1G74160, AT2G06210, AT1G06760, AT2G41630, AT5G08120, AT3G63430, AT2G38440, AT1G33240, AT1G18620, AT1G54170, AT1G13120, AT2G41770, AT2G13680, AT4G27910, AT1G77300, AT5G17410, AT5G67270, AT4G35020, AT5G20820, AT1G14350, AT2G33775, AT1G54440, AT5G44610, AT5G49880, AT1G79860, AT1G58250, AT2G29890, AT1G61030, AT3G15120, AT3…
regulation of metabolic process	1024 of 7673 genes, 13.3%	3484 of 31860 genes, 10.9%	5.46e-11	0	0	AT1G55860, AT3G01610, AT1G62110, AT1G68150, AT2G03440, AT1G62150, AT1G26370, AT5G49470, AT1G29950, AT4G29730, AT5G06270, AT4G23750, AT3G12980, AT1G13120, AT4G17785, AT1G75390, AT5G25810, AT3G49700, AT5G58360, AT1G75060, AT5G39660, AT3G04060, AT4G00060, AT1G31310, AT3G56970, AT1G75250, AT2G47810, AT2G28700, AT4G32870, AT1G14170, AT1G19220, AT3G57180, AT1G51355, AT2G03710, AT3G13180, AT4G01460, AT1…
regulation of multicellular organismal development	223 of 7673 genes, 2.9%	585 of 31860 genes, 1.8%	6.23e-11	0	0	AT2G31650, AT3G03450, AT1G30970, AT1G15570, AT1G65380, AT3G24870, AT2G04025, AT2G06210, AT1G74720, AT3G12810, AT5G24740, AT4G11880, AT1G31930, AT1G25540, AT1G33240, AT4G00050, AT3G24240, AT1G20160, AT5G44700, AT2G22670, AT1G77300, AT1G15040, AT1G14350, AT1G11130, AT1G55325, AT5G49020, AT1G01040, AT1G70940, AT4G19040, AT4G31120, AT4G00450, AT5G02760, AT3G50870, AT5G41380, AT3G15270, AT4G03110, AT5…
nuclear chromosome segregation	70 of 7673 genes, 0.9%	126 of 31860 genes, 0.4%	1.18e-10	0	0	AT1G48360, AT4G17380, AT3G54670, AT5G61460, AT1G11060, AT1G77720, AT1G01370, AT1G77600, AT2G44580, AT3G19590, AT3G16730, AT2G06510, AT5G07590, AT3G23890, AT1G15940, AT5G12360, AT5G05560, AT3G27730, AT5G49880, AT4G22970, AT1G61030, AT5G15540, AT2G33560, AT2G32590, AT4G15890, AT5G37630, AT1G78770, AT3G14190, AT1G14750, AT3G54630, AT1G22260, AT3G09880, AT4G24710, AT2G47980, AT5G57880, AT5G07660, AT5…
meristem development	128 of 7673 genes, 1.7%	289 of 31860 genes, 0.9%	1.2e-10	0	0	AT1G65380, AT3G22780, AT2G04025, AT5G24740, AT4G11880, AT5G43810, AT2G31081, AT5G60690, AT5G39860, AT3G24240, AT5G05980, AT3G18730, AT5G19310, AT2G27990, AT2G41370, AT1G11130, AT3G47710, AT1G70940, AT3G06010, AT3G50870, AT5G55300, AT3G06020, AT1G28420, AT2G34925, AT5G23150, AT3G16830, AT1G44900, AT4G28650, AT5G03150, AT5G62430, AT1G27320, AT5G18560, AT4G00650, AT1G76540, AT2G25180, AT2G20000, AT5…
metabolic process	3244 of 7673 genes, 42.3%	12309 of 31860 genes, 38.6%	1.27e-10	0	0	AT1G55860, AT3G53180, AT3G18750, AT1G77590, AT3G12710, AT1G62110, AT5G51690, AT3G59890, AT4G25630, AT1G76550, AT2G03440, AT1G32200, AT5G41040, AT5G58760, AT1G27440, AT1G05385, AT1G29950, AT4G29730, AT1G77470, AT3G29770, AT4G23750, AT3G12980, AT3G25140, AT2G13680, AT4G03550, AT3G45390, AT4G02400, AT5G44635, AT4G14210, AT3G49410, AT3G13225, AT2G38830, AT5G56080, AT5G25810, AT3G49700, AT1G30520, AT5…
cellular polysaccharide metabolic process	122 of 7673 genes, 1.6%	272 of 31860 genes, 0.9%	1.56e-10	0	0	AT5G62710, AT5G62220, AT5G15630, AT1G26810, AT1G32180, AT2G06850, AT5G57530, AT4G28850, AT3G14570, AT4G39350, AT2G32610, AT4G24010, AT5G44480, AT5G09870, AT1G51630, AT2G31960, AT2G38320, AT5G41040, AT1G11545, AT4G02500, AT4G01770, AT1G27440, AT1G77460, AT5G19220, AT4G15290, AT2G18800, AT2G03210, AT2G35610, AT1G15690, AT3G25140, AT1G78880, AT1G65310, AT2G41770, AT5G16910, AT2G13680, AT5G04360, AT4…
negative regulation of biological process	415 of 7673 genes, 5.4%	1249 of 31860 genes, 3.9%	2.11e-10	0	0	AT4G29340, AT2G31650, AT1G79620, AT1G30970, AT2G43800, AT2G06210, AT5G08185, AT3G42670, AT1G70060, AT5G11510, AT4G29730, AT1G77470, AT1G33240, AT5G06270, AT5G22090, AT4G31877, AT4G00050, AT3G23890, AT4G35390, AT5G43990, AT1G49040, AT1G17920, AT3G27670, AT5G52830, AT1G54440, AT3G03710, AT5G49880, AT1G58250, AT4G19040, AT5G02760, AT5G58360, AT4G28110, AT1G66350, AT3G56580, AT5G13530, AT1G62830, AT5…
signal transduction	516 of 7673 genes, 6.7%	1610 of 31860 genes, 5.1%	2.14e-10	0	0	AT4G16350, AT3G15410, AT3G18750, AT2G28290, AT1G48500, AT5G04190, AT1G63500, AT3G49750, AT1G15240, AT5G25510, AT2G03440, AT3G55160, AT4G17350, AT5G40100, AT3G50700, AT5G49470, AT3G17510, AT4G14390, AT4G03550, AT4G35390, AT4G23510, AT1G48090, AT1G52920, AT1G17600, AT5G52830, AT1G58250, AT1G72850, AT5G36890, AT1G66350, AT5G01060, AT5G44790, AT5G44920, AT5G45250, AT1G09450, AT1G78300, AT5G47010, AT1…
plant-type secondary cell wall biogenesis	54 of 7673 genes, 0.7%	88 of 31860 genes, 0.3%	3.79e-10	0	0	AT4G28500, AT5G15630, AT1G79620, AT1G29890, AT2G40320, AT2G04780, AT1G67330, AT2G36570, AT1G33280, AT2G38080, AT3G08500, AT1G79580, AT1G09610, AT1G28470, AT4G18780, AT1G27440, AT5G03170, AT1G73410, AT5G60490, AT5G46340, AT5G05170, AT1G17950, AT4G17880, AT2G37720, AT1G62700, AT5G67210, AT1G79180, AT4G14940, AT4G10350, AT5G66300, AT2G34410, AT5G16600, AT5G48920, AT2G37090, AT2G35700, AT1G63910, AT5…
cytokinesis	64 of 7673 genes, 0.8%	113 of 31860 genes, 0.4%	4.37e-10	0	0	AT3G19050, AT1G32180, AT1G18370, AT5G50375, AT3G22780, AT4G39350, AT2G32610, AT4G24010, AT5G09870, AT5G11510, AT2G35190, AT2G01570, AT4G15290, AT5G51600, AT5G16910, AT4G32830, AT3G05330, AT1G69770, AT2G21770, AT3G58650, AT1G49040, AT1G14350, AT1G02730, AT1G01040, AT4G22970, AT5G44030, AT5G17420, AT4G32730, AT2G28620, AT2G35630, AT3G50960, AT5G54440, AT5G12150, AT3G23670, AT5G10470, AT5G64740, AT4…
regulation of primary metabolic process	874 of 7673 genes, 11.4%	2942 of 31860 genes, 9.2%	4.67e-10	0	0	AT2G36010, AT1G55860, AT5G41570, AT2G28290, AT3G01610, AT1G62110, AT2G14210, AT2G06210, AT1G68150, AT2G03440, AT1G62150, AT3G45190, AT3G11520, AT3G50700, AT1G26370, AT5G49470, AT1G26780, AT1G29950, AT5G06270, AT2G18300, AT4G23750, AT3G12980, AT4G00050, AT1G13120, AT4G33270, AT5G01630, AT1G20980, AT5G55660, AT1G63490, AT4G17785, AT2G27990, AT2G46310, AT3G49760, AT5G52830, AT1G75390, AT3G27730, AT1…
cell morphogenesis	188 of 7673 genes, 2.5%	481 of 31860 genes, 1.5%	4.89e-10	0	0	AT1G79620, AT5G65930, AT4G38430, AT1G18750, AT1G74160, AT1G03060, AT2G41630, AT1G21210, AT3G63430, AT2G38440, AT1G25540, AT5G39860, AT1G33240, AT1G18620, AT2G18300, AT1G08730, AT2G13680, AT1G19780, AT3G01140, AT3G18000, AT3G03110, AT5G19310, AT4G35020, AT2G03090, AT2G02480, AT1G17920, AT3G18780, AT1G11130, AT2G33775, AT5G44610, AT5G36260, AT1G79860, AT5G56080, AT1G58250, AT1G70940, AT1G56430, AT3…
aromatic compound biosynthetic process	905 of 7673 genes, 11.8%	3062 of 31860 genes, 9.6%	6e-10	0	0	AT2G36010, AT5G41570, AT2G28290, AT3G01610, AT1G62110, AT2G14210, AT2G06210, AT1G68150, AT5G13580, AT1G62150, AT3G50700, AT1G32200, AT5G41040, AT1G26370, AT5G49470, AT3G56040, AT1G26780, AT1G29950, AT5G06270, AT2G18300, AT4G23750, AT3G12980, AT4G00050, AT5G01630, AT1G20980, AT1G63490, AT4G17785, AT2G27990, AT4G34100, AT2G46310, AT3G49760, AT5G52830, AT1G75390, AT3G49410, AT1G55325, AT3G03710, AT5…
meiotic cell cycle	94 of 7673 genes, 1.2%	195 of 31860 genes, 0.6%	6.88e-10	0	0	AT2G36010, AT2G33793, AT1G48360, AT3G18524, AT4G17380, AT3G19210, AT5G19400, AT1G29400, AT1G11060, AT1G77720, AT4G21270, AT2G01570, AT1G01370, AT2G13680, AT3G16730, AT2G06510, AT1G71830, AT3G23890, AT1G15940, AT5G17410, AT1G77320, AT5G12360, AT1G14350, AT3G27730, AT3G53760, AT1G64625, AT4G22970, AT1G61030, AT1G65010, AT5G15540, AT2G33560, AT5G61960, AT5G06680, AT4G02070, AT4G27595, AT5G26290, AT4…
developmental maturation	103 of 7673 genes, 1.3%	221 of 31860 genes, 0.7%	7.54e-10	0	0	AT4G02270, AT3G03450, AT3G43960, AT1G63450, AT4G21060, AT1G04160, AT4G18640, AT5G65410, AT1G18750, AT4G30160, AT5G03280, AT3G11600, AT5G52920, AT4G02500, AT2G47000, AT2G01570, AT4G15290, AT2G20290, AT5G06270, AT1G12560, AT2G35610, AT5G16910, AT5G05980, AT5G05500, AT1G71830, AT1G75120, AT3G26744, AT5G19310, AT4G28710, AT5G58010, AT3G18780, AT1G52920, AT5G44610, AT1G01040, AT1G70940, AT5G13010, AT5…
anatomical structure maturation	96 of 7673 genes, 1.3%	202 of 31860 genes, 0.6%	1.13e-09	0	0	AT4G02270, AT3G03450, AT3G43960, AT1G63450, AT4G21060, AT1G04160, AT4G18640, AT5G65410, AT4G30160, AT5G03280, AT3G11600, AT5G52920, AT4G02500, AT2G47000, AT2G01570, AT4G15290, AT2G20290, AT5G06270, AT1G12560, AT2G35610, AT5G16910, AT5G05980, AT5G05500, AT1G75120, AT3G26744, AT5G19310, AT4G28710, AT5G58010, AT3G18780, AT1G52920, AT5G44610, AT1G01040, AT1G70940, AT5G13010, AT5G60660, AT5G14750, AT3…
chromosome segregation	72 of 7673 genes, 0.9%	136 of 31860 genes, 0.4%	1.33e-09	0	0	AT1G48360, AT4G17380, AT3G54670, AT5G61460, AT1G11060, AT1G77720, AT1G01370, AT1G77600, AT2G44580, AT3G19590, AT3G16730, AT2G06510, AT5G07590, AT3G23890, AT1G15940, AT5G12360, AT5G05560, AT3G27730, AT5G49880, AT4G22970, AT1G61030, AT5G15540, AT2G33560, AT2G32590, AT4G15890, AT5G37630, AT1G78770, AT3G14190, AT1G14750, AT3G54630, AT1G22260, AT3G09880, AT4G24710, AT5G55310, AT2G47980, AT5G57880, AT5…
nucleobase-containing compound metabolic process	1296 of 7673 genes, 16.9%	4573 of 31860 genes, 14.4%	1.55e-09	0	0	AT3G12710, AT3G01610, AT1G62110, AT4G25630, AT1G68150, AT1G62150, AT1G32200, AT5G58760, AT1G26370, AT5G49470, AT3G56040, AT1G29950, AT1G77470, AT5G06270, AT4G23750, AT3G12980, AT3G23890, AT4G17785, AT4G02400, AT1G75390, AT5G44635, AT3G49410, AT3G13225, AT5G10060, AT5G25810, AT5G26742, AT4G26870, AT4G14790, AT5G58360, AT1G75060, AT5G39660, AT2G24120, AT1G44900, AT3G56990, AT3G04060, AT4G38600, AT3…
cell development	151 of 7673 genes, 2.0%	369 of 31860 genes, 1.2%	1.82e-09	0	0	AT5G65930, AT3G43960, AT1G63450, AT4G21060, AT4G38430, AT1G18750, AT4G30160, AT5G03280, AT1G03060, AT2G41630, AT4G02500, AT2G38440, AT1G25540, AT4G15290, AT1G33240, AT2G20290, AT5G06270, AT1G08730, AT2G13680, AT5G05980, AT1G19780, AT3G01140, AT3G18000, AT3G03110, AT4G28710, AT5G58010, AT2G02480, AT1G17920, AT1G14350, AT3G18780, AT2G33775, AT5G44610, AT5G36260, AT1G79860, AT5G56080, AT1G70940, AT5…
cellular component morphogenesis	199 of 7673 genes, 2.6%	523 of 31860 genes, 1.6%	1.93e-09	0	0	AT1G79620, AT5G65930, AT3G27580, AT4G38430, AT1G18750, AT1G74160, AT1G03060, AT2G41630, AT1G21210, AT3G63430, AT2G38440, AT1G25540, AT5G39860, AT1G33240, AT1G18620, AT2G18300, AT1G08730, AT2G13680, AT1G19780, AT3G01140, AT3G18000, AT3G03110, AT5G19310, AT4G35020, AT2G03090, AT2G02480, AT1G17920, AT3G18780, AT1G11130, AT2G33775, AT5G44610, AT5G36260, AT1G79860, AT5G56080, AT1G58250, AT1G70940, AT1…
supramolecular fiber organization	87 of 7673 genes, 1.1%	178 of 31860 genes, 0.6%	2.01e-09	0	0	AT4G29340, AT4G27370, AT5G65930, AT1G04600, AT2G46225, AT2G34560, AT1G04160, AT2G43800, AT3G09000, AT5G55400, AT4G30160, AT2G30910, AT3G51300, AT5G08120, AT2G38440, AT5G51600, AT2G20290, AT5G48460, AT3G51540, AT1G08730, AT3G43610, AT1G01750, AT5G17410, AT4G28710, AT4G35020, AT5G08390, AT4G23496, AT5G45970, AT5G44610, AT3G53760, AT4G28540, AT2G29890, AT5G06680, AT4G26700, AT3G16630, AT2G35110, AT4…
heterocycle metabolic process	1379 of 7673 genes, 18.0%	4900 of 31860 genes, 15.4%	2.11e-09	0	0	AT3G12710, AT3G01610, AT1G62110, AT4G25630, AT1G68150, AT1G62150, AT1G32200, AT5G58760, AT1G26370, AT5G49470, AT3G56040, AT1G29950, AT1G77470, AT5G06270, AT4G23750, AT3G12980, AT3G23890, AT4G17785, AT4G02400, AT1G75390, AT5G44635, AT3G49410, AT3G13225, AT5G10060, AT5G56080, AT5G25810, AT5G26742, AT4G26870, AT5G38450, AT4G14790, AT5G58360, AT1G75060, AT5G39660, AT2G24120, AT1G44900, AT3G56990, AT3…
cellular lipid metabolic process	278 of 7673 genes, 3.6%	788 of 31860 genes, 2.5%	2.17e-09	0	0	AT3G03530, AT5G36110, AT1G77590, AT1G17340, AT4G19170, AT2G03440, AT3G25110, AT5G46290, AT1G32200, AT3G63240, AT3G56040, AT4G26770, AT1G62190, AT3G53130, AT3G61680, AT3G14270, AT3G54250, AT3G07180, AT1G53520, AT3G18000, AT3G57650, AT1G52670, AT1G74960, AT4G34100, AT2G36690, AT4G14210, AT5G47770, AT3G03710, AT3G32030, AT5G57190, AT1G30520, AT5G51830, AT2G22240, AT1G06360, AT5G67030, AT1G48600, AT5…
regulation of nitrogen compound metabolic process	845 of 7673 genes, 11.0%	2851 of 31860 genes, 8.9%	2.23e-09	0	0	AT2G36010, AT1G55860, AT5G41570, AT2G28290, AT3G01610, AT1G62110, AT2G14210, AT2G06210, AT1G68150, AT1G62150, AT3G45190, AT3G11520, AT3G50700, AT1G26370, AT5G49470, AT1G26780, AT1G29950, AT5G06270, AT2G18300, AT4G23750, AT3G12980, AT4G00050, AT1G13120, AT4G33270, AT5G01630, AT1G20980, AT5G55660, AT1G63490, AT4G17785, AT2G27990, AT2G46310, AT3G49760, AT5G52830, AT1G75390, AT3G27730, AT1G55325, AT4…
regulation of multicellular organismal process	235 of 7673 genes, 3.1%	643 of 31860 genes, 2.0%	2.31e-09	0	0	AT2G31650, AT3G03450, AT1G30970, AT1G15570, AT1G65380, AT4G38430, AT3G24870, AT1G18750, AT2G04025, AT2G06210, AT1G74720, AT3G12810, AT5G24740, AT4G11880, AT1G31930, AT2G41630, AT1G25540, AT1G33240, AT4G00050, AT3G24240, AT1G20160, AT2G13680, AT5G44700, AT2G22670, AT1G77300, AT1G15040, AT1G14350, AT1G11130, AT2G33775, AT1G55325, AT5G49020, AT1G79860, AT1G01040, AT1G70940, AT4G19040, AT4G31120, AT4…
plant epidermal cell differentiation	89 of 7673 genes, 1.2%	184 of 31860 genes, 0.6%	2.32e-09	0	0	AT4G02270, AT3G43960, AT1G63450, AT4G21060, AT1G15570, AT1G04160, AT4G18640, AT4G30160, AT5G67260, AT5G03280, AT3G11600, AT5G10310, AT4G02500, AT1G79840, AT2G47000, AT4G15290, AT2G20290, AT5G06270, AT1G12560, AT2G35610, AT5G16910, AT5G05980, AT5G05500, AT1G75120, AT4G28710, AT1G12860, AT5G58010, AT1G14350, AT3G18780, AT1G11130, AT5G44610, AT4G34160, AT1G70940, AT5G13010, AT5G60660, AT5G14750, AT1…
meiotic cell cycle process	87 of 7673 genes, 1.1%	179 of 31860 genes, 0.6%	2.99e-09	0	0	AT2G33793, AT1G48360, AT3G18524, AT4G17380, AT3G19210, AT5G19400, AT1G29400, AT1G11060, AT1G77720, AT4G21270, AT2G01570, AT1G01370, AT2G13680, AT3G16730, AT2G06510, AT1G71830, AT3G23890, AT1G15940, AT1G77320, AT5G12360, AT1G14350, AT3G27730, AT1G64625, AT4G22970, AT1G61030, AT1G65010, AT5G15540, AT5G61960, AT2G33560, AT4G02070, AT4G27595, AT5G26290, AT4G15890, AT4G25540, AT1G35530, AT3G14190, AT1…
regulation of cellular metabolic process	897 of 7673 genes, 11.7%	3053 of 31860 genes, 9.6%	3.46e-09	0	0	AT2G36010, AT5G41570, AT2G28290, AT3G01610, AT1G62110, AT2G14210, AT2G06210, AT1G68150, AT2G03440, AT1G62150, AT3G45190, AT3G11520, AT3G50700, AT1G26370, AT5G49470, AT1G26780, AT1G29950, AT5G06270, AT2G18300, AT4G23750, AT3G12980, AT4G00050, AT1G13120, AT4G33270, AT5G01630, AT1G20980, AT5G55660, AT1G63490, AT4G17785, AT2G27990, AT2G46310, AT3G49760, AT5G52830, AT1G75390, AT3G27730, AT1G55325, AT4…
cellular protein modification process	815 of 7673 genes, 10.6%	2747 of 31860 genes, 8.6%	4.82e-09	0	0	AT1G55860, AT1G79620, AT3G18750, AT2G36570, AT1G63500, AT4G25630, AT1G75640, AT2G06210, AT4G11480, AT3G45190, AT3G11520, AT5G58760, AT5G67280, AT5G49470, AT1G27440, AT3G17510, AT3G12980, AT3G24240, AT4G09130, AT4G33270, AT5G44700, AT2G24240, AT1G22870, AT1G61500, AT1G63490, AT3G07180, AT1G27190, AT1G70530, AT3G45390, AT5G43990, AT4G34100, AT3G26750, AT4G34160, AT2G38830, AT3G56370, AT3G56100, AT5…
protein modification process	815 of 7673 genes, 10.6%	2747 of 31860 genes, 8.6%	4.82e-09	0	0	AT1G55860, AT1G79620, AT3G18750, AT2G36570, AT1G63500, AT4G25630, AT1G75640, AT2G06210, AT4G11480, AT3G45190, AT3G11520, AT5G58760, AT5G67280, AT5G49470, AT1G27440, AT3G17510, AT3G12980, AT3G24240, AT4G09130, AT4G33270, AT5G44700, AT2G24240, AT1G22870, AT1G61500, AT1G63490, AT3G07180, AT1G27190, AT1G70530, AT3G45390, AT5G43990, AT4G34100, AT3G26750, AT4G34160, AT2G38830, AT3G56370, AT3G56100, AT5…
root hair cell development	56 of 7673 genes, 0.7%	97 of 31860 genes, 0.3%	4.94e-09	0	0	AT1G74380, AT4G02270, AT3G43960, AT1G63450, AT4G00150, AT4G21060, AT1G04160, AT5G49680, AT5G61980, AT4G30160, AT3G11600, AT3G60630, AT5G43900, AT2G41970, AT4G34580, AT4G02500, AT2G47000, AT2G26420, AT4G15290, AT2G20290, AT1G12560, AT5G06270, AT2G35610, AT5G16910, AT5G05980, AT5G05500, AT1G75120, AT4G28710, AT3G56930, AT1G74800, AT2G30420, AT5G58010, AT5G09350, AT3G18780, AT5G64070, AT2G26650, AT5…
nucleic acid metabolic process	1161 of 7673 genes, 15.1%	4069 of 31860 genes, 12.8%	5.4e-09	0	0	AT3G12710, AT3G01610, AT1G62110, AT4G25630, AT1G68150, AT1G62150, AT5G58760, AT1G26370, AT5G49470, AT1G29950, AT1G77470, AT5G06270, AT4G23750, AT3G12980, AT3G23890, AT4G17785, AT4G02400, AT1G75390, AT5G44635, AT3G49410, AT3G13225, AT5G10060, AT5G25810, AT5G26742, AT4G26870, AT4G14790, AT5G58360, AT1G75060, AT5G39660, AT2G24120, AT1G44900, AT3G56990, AT3G04060, AT4G38600, AT3G51270, AT1G08600, AT4…
sister chromatid segregation	51 of 7673 genes, 0.7%	85 of 31860 genes, 0.3%	6.29e-09	0	0	AT3G54630, AT3G54670, AT3G09880, AT5G61460, AT2G47980, AT5G07660, AT5G15920, AT2G20635, AT2G20000, AT1G11060, AT1G77720, AT4G32620, AT5G47690, AT1G77600, AT2G44580, AT2G27170, AT1G06590, AT3G16320, AT3G19590, AT3G16730, AT1G69400, AT5G07590, AT5G05510, AT3G23890, AT1G15940, AT3G57060, AT5G04320, AT1G50490, AT4G21530, AT5G12360, AT5G05560, AT2G39090, AT4G31880, AT5G49880, AT4G22970, AT1G61030, AT5…
regulation of gene expression	830 of 7673 genes, 10.8%	2809 of 31860 genes, 8.8%	7.59e-09	0	0	AT2G36010, AT5G41570, AT2G28290, AT1G62110, AT2G14210, AT4G25880, AT2G06210, AT1G68150, AT1G62150, AT3G50700, AT1G26370, AT5G49470, AT1G26780, AT1G29950, AT4G29730, AT5G06270, AT2G18300, AT4G23750, AT4G31877, AT3G12980, AT4G00050, AT1G13120, AT5G01630, AT1G20980, AT1G63490, AT4G17785, AT2G27990, AT5G43990, AT2G46310, AT3G49760, AT5G52830, AT1G75390, AT3G27730, AT1G55325, AT3G03710, AT5G25810, AT5…
regulation of nucleobase-containing compound metabolic process	733 of 7673 genes, 9.6%	2445 of 31860 genes, 7.7%	8.2e-09	0	0	AT2G36010, AT5G41570, AT2G28290, AT3G01610, AT1G62110, AT2G14210, AT2G06210, AT1G68150, AT1G62150, AT3G50700, AT1G26370, AT5G49470, AT1G26780, AT1G29950, AT5G06270, AT2G18300, AT4G23750, AT3G12980, AT4G00050, AT5G01630, AT1G20980, AT5G55660, AT1G63490, AT4G17785, AT2G27990, AT2G46310, AT3G49760, AT5G52830, AT1G75390, AT1G55325, AT5G25810, AT5G17430, AT1G63910, AT5G58360, AT5G51300, AT5G22890, AT1…
tropism	69 of 7673 genes, 0.9%	132 of 31860 genes, 0.4%	9.04e-09	0	0	AT5G35220, AT5G58960, AT3G25640, AT3G27580, AT5G04190, AT5G50375, AT2G16005, AT1G31930, AT2G14820, AT2G47000, AT2G36910, AT4G00050, AT1G14280, AT2G37880, AT5G58140, AT3G20130, AT2G21650, AT2G23050, AT1G77740, AT3G60680, AT5G67270, AT4G35020, AT3G15540, AT5G03640, AT4G36105, AT1G70940, AT5G15725, AT3G30350, AT4G26610, AT4G37650, AT2G41660, AT3G45780, AT4G16340, AT1G76610, AT3G54220, AT2G36810, AT5…
primary metabolic process	2812 of 7673 genes, 36.6%	10638 of 31860 genes, 33.4%	9.32e-09	0	0	AT1G55860, AT3G53180, AT3G18750, AT1G77590, AT3G12710, AT1G62110, AT5G51690, AT3G59890, AT4G25630, AT2G03440, AT1G32200, AT5G41040, AT5G58760, AT1G27440, AT1G29950, AT1G77470, AT4G23750, AT3G12980, AT3G25140, AT2G13680, AT4G03550, AT3G45390, AT4G02400, AT5G44635, AT4G14210, AT3G49410, AT3G13225, AT2G38830, AT5G25810, AT3G49700, AT1G30520, AT4G14790, AT5G36890, AT1G48600, AT2G24120, AT1G44900, AT2…
DNA metabolic process	233 of 7673 genes, 3.0%	644 of 31860 genes, 2.0%	9.45e-09	0	0	AT3G07100, AT4G32970, AT1G27880, AT1G60930, AT1G36370, AT1G15570, AT3G18524, AT2G32000, AT1G08130, AT3G19210, AT3G12710, AT5G08110, AT3G01610, AT5G16690, AT1G69690, AT1G06760, AT4G21590, AT5G58760, AT5G11510, AT1G54840, AT1G77470, AT1G14460, AT1G33240, AT5G54090, AT5G01310, AT5G01630, AT3G16730, AT1G12370, AT5G52950, AT5G55660, AT4G14700, AT5G44750, AT4G23440, AT3G23890, AT1G15940, AT5G41360, AT2…
nucleobase-containing compound biosynthetic process	812 of 7673 genes, 10.6%	2746 of 31860 genes, 8.6%	1.14e-08	0	0	AT2G36010, AT5G41570, AT2G28290, AT3G01610, AT1G62110, AT2G14210, AT2G06210, AT1G68150, AT1G62150, AT3G50700, AT1G32200, AT1G26370, AT5G49470, AT3G56040, AT1G26780, AT1G29950, AT5G06270, AT2G18300, AT4G23750, AT3G12980, AT4G00050, AT5G01630, AT1G20980, AT1G63490, AT4G17785, AT2G27990, AT2G46310, AT3G49760, AT5G52830, AT1G75390, AT3G49410, AT1G55325, AT5G25810, AT5G17430, AT1G63910, AT5G58360, AT5…
phyllome development	221 of 7673 genes, 2.9%	605 of 31860 genes, 1.9%	1.18e-08	0	0	AT2G42600, AT4G15180, AT3G14370, AT2G22300, AT3G09000, AT3G12810, AT5G03280, AT1G17110, AT1G69690, AT5G49450, AT3G11340, AT4G23750, AT1G11870, AT1G15690, AT1G14280, AT1G44970, AT4G03550, AT1G77300, AT4G23713, AT5G49030, AT1G25350, AT2G41370, AT1G14350, AT3G15540, AT2G46310, AT1G11130, AT2G24060, AT5G44610, AT5G08070, AT4G19040, AT5G02760, AT3G49720, AT3G50870, AT5G55300, AT3G07970, AT3G54220, AT3…
root epidermal cell differentiation	76 of 7673 genes, 1.0%	152 of 31860 genes, 0.5%	1.35e-08	0	0	AT4G02270, AT3G43960, AT1G63450, AT4G21060, AT1G04160, AT4G18640, AT4G30160, AT5G03280, AT3G11600, AT4G02500, AT1G79840, AT2G47000, AT4G15290, AT2G20290, AT5G06270, AT1G12560, AT2G35610, AT5G16910, AT5G05980, AT5G05500, AT1G75120, AT4G28710, AT5G58010, AT3G18780, AT1G11130, AT5G44610, AT1G70940, AT5G13010, AT5G60660, AT5G14750, AT1G10480, AT5G56540, AT2G03720, AT5G51060, AT3G06440, AT5G51310, AT1…
reproductive shoot system development	195 of 7673 genes, 2.5%	520 of 31860 genes, 1.6%	1.53e-08	0	0	AT2G31650, AT4G15180, AT1G30970, AT2G28290, AT1G65380, AT3G22780, AT2G06210, AT1G74720, AT3G12810, AT1G30330, AT1G17110, AT1G69690, AT5G49450, AT1G25540, AT3G12980, AT1G11870, AT4G38900, AT1G44970, AT1G63700, AT5G64667, AT1G77300, AT5G49030, AT1G25350, AT2G27990, AT2G41370, AT1G17920, AT3G15540, AT1G11130, AT5G49020, AT1G01040, AT1G65010, AT4G31120, AT5G62040, AT3G50870, AT5G55300, AT5G41380, AT3…
developmental growth involved in morphogenesis	161 of 7673 genes, 2.1%	410 of 31860 genes, 1.3%	1.73e-08	0	0	AT1G79620, AT3G43960, AT1G63450, AT4G38430, AT1G18750, AT1G74160, AT4G30160, AT2G41630, AT1G21210, AT4G02500, AT3G63430, AT5G39860, AT4G15290, AT1G18620, AT2G20290, AT2G18300, AT1G08730, AT2G13680, AT5G05980, AT1G19780, AT3G18000, AT3G03110, AT5G19310, AT4G28710, AT2G03090, AT3G18780, AT2G33775, AT5G44610, AT5G36260, AT1G79860, AT5G56080, AT1G58250, AT1G70940, AT5G60660, AT1G56430, AT3G49720, AT1…
response to endogenous stimulus	501 of 7673 genes, 6.5%	1595 of 31860 genes, 5.0%	1.85e-08	0	0	AT2G31650, AT3G63300, AT5G18860, AT3G53180, AT2G28290, AT1G48500, AT1G63500, AT2G02560, AT4G30160, AT2G03440, AT1G04240, AT3G14790, AT3G50700, AT1G03060, AT5G11510, AT2G37170, AT5G49470, AT1G25540, AT5G39860, AT2G18300, AT3G17510, AT5G22090, AT1G56160, AT1G32080, AT1G15380, AT4G14390, AT4G38825, AT2G29420, AT4G03550, AT4G35390, AT4G38470, AT5G40990, AT2G01950, AT5G10990, AT5G48310, AT1G19870, AT5…
cell wall macromolecule metabolic process	85 of 7673 genes, 1.1%	179 of 31860 genes, 0.6%	2.64e-08	0	0	AT5G62220, AT5G15630, AT2G40320, AT4G21060, AT2G06850, AT1G27120, AT5G57530, AT2G43600, AT4G28850, AT1G02640, AT2G43610, AT1G51630, AT2G38320, AT5G41040, AT1G11545, AT4G02500, AT4G01770, AT1G27440, AT1G77460, AT2G18800, AT2G03210, AT2G35610, AT3G25140, AT1G65310, AT2G41770, AT3G21190, AT5G13870, AT2G34410, AT4G08160, AT5G07720, AT3G10740, AT5G15740, AT1G78060, AT1G58370, AT3G50220, AT2G15440, AT5…
regulation of organelle organization	119 of 7673 genes, 1.6%	280 of 31860 genes, 0.9%	2.75e-08	0	0	AT1G10690, AT4G29340, AT4G28190, AT2G46225, AT3G18524, AT5G11530, AT1G12470, AT2G43800, AT2G06210, AT2G30910, AT3G51300, AT1G06760, AT1G29400, AT1G11060, AT1G77720, AT2G36490, AT5G08120, AT2G38440, AT1G54170, AT3G19590, AT4G27910, AT1G77300, AT5G17410, AT5G67270, AT4G35020, AT5G05560, AT1G14350, AT5G45970, AT1G54440, AT5G44610, AT3G52250, AT5G49880, AT4G22970, AT2G29890, AT1G61030, AT1G48620, AT5…
plant-type cell wall organization	77 of 7673 genes, 1.0%	157 of 31860 genes, 0.5%	3.38e-08	0	0	AT5G15630, AT5G04960, AT2G47670, AT2G20650, AT1G51630, AT5G41040, AT4G01770, AT1G77460, AT4G01630, AT4G28370, AT1G12560, AT2G35610, AT4G28250, AT1G15690, AT3G25140, AT2G41770, AT2G18230, AT3G21190, AT5G56320, AT2G03090, AT2G24980, AT5G65810, AT1G69530, AT2G20750, AT4G08410, AT3G29030, AT5G15490, AT5G35190, AT4G13390, AT5G15740, AT3G12977, AT3G49720, AT3G11490, AT5G55480, AT5G17420, AT1G56550, AT1…
regulation of cellular biosynthetic process	750 of 7673 genes, 9.8%	2526 of 31860 genes, 7.9%	3.63e-08	0	0	AT2G36010, AT5G41570, AT2G28290, AT3G01610, AT1G62110, AT2G14210, AT2G06210, AT1G68150, AT2G03440, AT1G62150, AT3G50700, AT1G26370, AT5G49470, AT1G26780, AT1G29950, AT5G06270, AT2G18300, AT4G23750, AT3G12980, AT4G00050, AT1G13120, AT5G01630, AT1G20980, AT1G63490, AT4G17785, AT2G27990, AT2G46310, AT3G49760, AT5G52830, AT1G75390, AT3G27730, AT1G55325, AT3G03710, AT5G25810, AT5G17430, AT1G63910, AT3…
heterocycle biosynthetic process	869 of 7673 genes, 11.3%	2977 of 31860 genes, 9.3%	3.85e-08	0	0	AT2G36010, AT5G41570, AT2G28290, AT3G01610, AT1G62110, AT2G14210, AT2G06210, AT1G68150, AT1G62150, AT3G50700, AT1G32200, AT1G26370, AT5G49470, AT3G56040, AT1G26780, AT1G29950, AT5G06270, AT2G18300, AT4G23750, AT3G12980, AT4G00050, AT5G01630, AT1G20980, AT1G63490, AT4G17785, AT2G27990, AT2G46310, AT3G49760, AT5G52830, AT1G75390, AT3G49410, AT1G55325, AT3G03710, AT5G56080, AT5G25810, AT5G17430, AT1…
regulation of biosynthetic process	760 of 7673 genes, 9.9%	2567 of 31860 genes, 8.1%	4.8e-08	0	0	AT2G36010, AT5G41570, AT2G28290, AT3G01610, AT1G62110, AT2G14210, AT2G06210, AT1G68150, AT2G03440, AT1G62150, AT3G50700, AT1G26370, AT5G49470, AT1G26780, AT1G29950, AT5G06270, AT2G18300, AT4G23750, AT3G12980, AT4G00050, AT1G13120, AT5G01630, AT1G20980, AT1G63490, AT4G17785, AT2G27990, AT2G46310, AT3G49760, AT5G52830, AT1G75390, AT3G27730, AT1G55325, AT3G03710, AT5G25810, AT5G17430, AT1G63910, AT3…
cellular carbohydrate metabolic process	159 of 7673 genes, 2.1%	409 of 31860 genes, 1.3%	5.91e-08	0	0	AT5G62710, AT5G62220, AT5G64380, AT4G28850, AT2G43900, AT5G09870, AT2G38320, AT5G41040, AT1G11545, AT4G02500, AT1G27440, AT4G15290, AT2G18800, AT4G09510, AT2G03210, AT1G15690, AT3G25140, AT5G65140, AT1G78880, AT1G65310, AT2G41770, AT2G13680, AT5G04360, AT4G03550, AT5G15070, AT2G34410, AT5G63990, AT3G22380, AT1G02730, AT3G03710, AT5G51460, AT5G15740, AT5G51830, AT2G15440, AT2G22240, AT5G17420, AT1…
cytoskeleton-dependent cytokinesis	58 of 7673 genes, 0.8%	107 of 31860 genes, 0.3%	7.04e-08	0	0	AT3G50960, AT5G54440, AT3G19050, AT1G32180, AT1G18370, AT5G50375, AT3G22780, AT5G12150, AT5G10470, AT3G23670, AT4G39350, AT2G32610, AT5G64740, AT4G24010, AT5G09870, AT4G25070, AT5G05970, AT4G18780, AT2G35190, AT2G01570, AT4G15290, AT5G51600, AT5G19390, AT5G05170, AT5G16910, AT3G60740, AT3G63130, AT3G03050, AT3G05330, AT1G69770, AT2G21770, AT3G58650, AT4G23990, AT1G49040, AT1G14350, AT2G01210, AT3…
regulation of macromolecule biosynthetic process	720 of 7673 genes, 9.4%	2424 of 31860 genes, 7.6%	9.13e-08	0	0	AT2G36010, AT5G41570, AT2G28290, AT3G01610, AT1G62110, AT2G14210, AT2G06210, AT1G68150, AT1G62150, AT3G50700, AT1G26370, AT5G49470, AT1G26780, AT1G29950, AT5G06270, AT2G18300, AT4G23750, AT3G12980, AT4G00050, AT1G13120, AT5G01630, AT1G20980, AT1G63490, AT4G17785, AT2G27990, AT2G46310, AT3G49760, AT5G52830, AT1G75390, AT3G27730, AT1G55325, AT5G25810, AT5G17430, AT1G63910, AT3G49700, AT5G58360, AT5…
flower development	188 of 7673 genes, 2.5%	506 of 31860 genes, 1.6%	9.27e-08	0	0	AT2G31650, AT4G15180, AT1G30970, AT2G28290, AT1G65380, AT3G22780, AT2G06210, AT1G74720, AT3G12810, AT1G30330, AT1G17110, AT1G69690, AT5G49450, AT1G25540, AT3G12980, AT1G11870, AT1G44970, AT5G64667, AT1G77300, AT5G49030, AT1G25350, AT2G41370, AT1G17920, AT3G15540, AT1G11130, AT5G49020, AT1G01040, AT1G65010, AT4G31120, AT5G62040, AT3G50870, AT5G55300, AT5G41380, AT3G07970, AT1G63820, AT5G23150, AT4…
beta-glucan metabolic process	46 of 7673 genes, 0.6%	77 of 31860 genes, 0.2%	9.42e-08	0	0	AT5G62710, AT5G15630, AT1G32180, AT4G04970, AT3G14570, AT4G39350, AT2G32610, AT5G64740, AT4G24010, AT5G09870, AT2G31960, AT3G12060, AT4G18780, AT1G77460, AT3G59100, AT4G15290, AT3G07160, AT4G26690, AT5G05170, AT3G57420, AT1G78880, AT2G41770, AT5G16910, AT5G13000, AT2G13680, AT4G15320, AT3G03050, AT4G03550, AT2G21770, AT4G23990, AT2G22125, AT2G32620, AT1G02730, AT1G05570, AT1G06490, AT4G32410, AT1…
regulation of transcription, DNA-templated	667 of 7673 genes, 8.7%	2226 of 31860 genes, 7.0%	9.86e-08	0	0	AT2G36010, AT5G41570, AT2G28290, AT1G62110, AT2G14210, AT2G06210, AT1G68150, AT1G62150, AT3G50700, AT1G26370, AT5G49470, AT1G26780, AT1G29950, AT5G06270, AT2G18300, AT4G23750, AT3G12980, AT4G00050, AT5G01630, AT1G20980, AT1G63490, AT4G17785, AT2G27990, AT2G46310, AT3G49760, AT5G52830, AT1G75390, AT1G55325, AT5G25810, AT5G17430, AT1G63910, AT5G58360, AT5G22890, AT1G75060, AT4G28110, AT1G66350, AT5…
regulation of nucleic acid-templated transcription	667 of 7673 genes, 8.7%	2226 of 31860 genes, 7.0%	9.86e-08	0	0	AT2G36010, AT5G41570, AT2G28290, AT1G62110, AT2G14210, AT2G06210, AT1G68150, AT1G62150, AT3G50700, AT1G26370, AT5G49470, AT1G26780, AT1G29950, AT5G06270, AT2G18300, AT4G23750, AT3G12980, AT4G00050, AT5G01630, AT1G20980, AT1G63490, AT4G17785, AT2G27990, AT2G46310, AT3G49760, AT5G52830, AT1G75390, AT1G55325, AT5G25810, AT5G17430, AT1G63910, AT5G58360, AT5G22890, AT1G75060, AT4G28110, AT1G66350, AT5…
regulation of cellular macromolecule biosynthetic process	716 of 7673 genes, 9.3%	2411 of 31860 genes, 7.6%	1.08e-07	0	0	AT2G36010, AT5G41570, AT2G28290, AT3G01610, AT1G62110, AT2G14210, AT2G06210, AT1G68150, AT1G62150, AT3G50700, AT1G26370, AT5G49470, AT1G26780, AT1G29950, AT5G06270, AT2G18300, AT4G23750, AT3G12980, AT4G00050, AT1G13120, AT5G01630, AT1G20980, AT1G63490, AT4G17785, AT2G27990, AT2G46310, AT3G49760, AT5G52830, AT1G75390, AT3G27730, AT1G55325, AT5G25810, AT5G17430, AT1G63910, AT3G49700, AT5G58360, AT5…
regulation of RNA biosynthetic process	667 of 7673 genes, 8.7%	2228 of 31860 genes, 7.0%	1.17e-07	0	0	AT2G36010, AT5G41570, AT2G28290, AT1G62110, AT2G14210, AT2G06210, AT1G68150, AT1G62150, AT3G50700, AT1G26370, AT5G49470, AT1G26780, AT1G29950, AT5G06270, AT2G18300, AT4G23750, AT3G12980, AT4G00050, AT5G01630, AT1G20980, AT1G63490, AT4G17785, AT2G27990, AT2G46310, AT3G49760, AT5G52830, AT1G75390, AT1G55325, AT5G25810, AT5G17430, AT1G63910, AT5G58360, AT5G22890, AT1G75060, AT4G28110, AT1G66350, AT5…
meiotic nuclear division	65 of 7673 genes, 0.8%	127 of 31860 genes, 0.4%	1.29e-07	0	0	AT2G33793, AT1G48360, AT3G18524, AT4G17380, AT3G19210, AT5G19400, AT1G29400, AT1G11060, AT1G77720, AT4G21270, AT1G01370, AT2G06510, AT3G23890, AT1G77320, AT5G12360, AT3G27730, AT1G64625, AT4G22970, AT1G65010, AT1G61030, AT5G15540, AT5G61960, AT2G33560, AT4G27595, AT4G25540, AT1G35530, AT3G14190, AT1G14750, AT5G66030, AT1G22260, AT3G09880, AT4G24710, AT3G27120, AT3G23670, AT2G47980, AT5G57880, AT5…
mitotic cytokinesis	56 of 7673 genes, 0.7%	104 of 31860 genes, 0.3%	2.2e-07	0	0	AT3G50960, AT5G54440, AT3G19050, AT1G32180, AT1G18370, AT5G50375, AT3G22780, AT5G12150, AT5G10470, AT3G23670, AT4G39350, AT2G32610, AT5G64740, AT4G24010, AT5G09870, AT4G25070, AT5G05970, AT4G18780, AT2G35190, AT4G15290, AT5G51600, AT5G19390, AT5G05170, AT5G16910, AT3G60740, AT3G63130, AT3G03050, AT3G05330, AT1G69770, AT2G21770, AT3G58650, AT4G23990, AT1G49040, AT1G14350, AT2G01210, AT3G17360, AT2…
macromolecule modification	913 of 7673 genes, 11.9%	3168 of 31860 genes, 9.9%	2.2e-07	0	0	AT1G55860, AT1G79620, AT3G18750, AT2G36570, AT1G63500, AT4G25630, AT1G75640, AT2G06210, AT3G55160, AT4G11480, AT3G45190, AT3G11520, AT5G58760, AT5G67280, AT5G49470, AT1G27440, AT3G14330, AT3G17510, AT3G12980, AT3G24240, AT4G09130, AT4G33270, AT5G44700, AT2G24240, AT4G09980, AT1G22870, AT1G61500, AT1G63490, AT3G07180, AT1G27190, AT1G70530, AT3G45390, AT5G43990, AT4G34100, AT3G26750, AT4G34160, AT2…
response to hormone	485 of 7673 genes, 6.3%	1560 of 31860 genes, 4.9%	2.22e-07	0	0	AT2G31650, AT3G63300, AT5G18860, AT3G53180, AT2G28290, AT1G48500, AT1G63500, AT2G02560, AT4G30160, AT2G03440, AT1G04240, AT3G14790, AT3G50700, AT1G03060, AT5G11510, AT2G37170, AT5G49470, AT1G25540, AT5G39860, AT2G18300, AT3G17510, AT5G22090, AT1G56160, AT1G32080, AT1G15380, AT4G14390, AT4G38825, AT2G29420, AT4G03550, AT4G35390, AT4G38470, AT5G40990, AT2G01950, AT5G10990, AT5G48310, AT1G19870, AT5…
regulation of meristem development	66 of 7673 genes, 0.9%	131 of 31860 genes, 0.4%	2.23e-07	0	0	AT4G28190, AT1G60800, AT1G75820, AT1G27370, AT5G48940, AT1G65380, AT4G32551, AT3G22780, AT2G04025, AT5G24740, AT4G11880, AT2G46920, AT5G43810, AT2G31081, AT1G03840, AT5G39860, AT1G34110, AT1G74660, AT5G13290, AT3G24240, AT3G18730, AT2G45190, AT4G00180, AT3G47710, AT1G70940, AT1G10480, AT3G50870, AT5G55300, AT3G06020, AT1G28420, AT5G23150, AT2G01830, AT5G10510, AT1G44900, AT5G03150, AT5G62430, AT1…
transcription, DNA-templated	709 of 7673 genes, 9.2%	2396 of 31860 genes, 7.5%	2.8e-07	0	0	AT2G36010, AT5G41570, AT2G28290, AT1G62110, AT2G14210, AT2G06210, AT1G68150, AT1G62150, AT3G50700, AT1G26370, AT5G49470, AT1G26780, AT1G29950, AT5G06270, AT2G18300, AT4G23750, AT3G12980, AT4G00050, AT5G01630, AT1G20980, AT1G63490, AT4G17785, AT2G27990, AT2G46310, AT3G49760, AT5G52830, AT1G75390, AT3G49410, AT1G55325, AT5G25810, AT5G17430, AT1G63910, AT5G58360, AT5G22890, AT1G75060, AT4G28110, AT1…
nucleic acid-templated transcription	709 of 7673 genes, 9.2%	2396 of 31860 genes, 7.5%	2.8e-07	0	0	AT2G36010, AT5G41570, AT2G28290, AT1G62110, AT2G14210, AT2G06210, AT1G68150, AT1G62150, AT3G50700, AT1G26370, AT5G49470, AT1G26780, AT1G29950, AT5G06270, AT2G18300, AT4G23750, AT3G12980, AT4G00050, AT5G01630, AT1G20980, AT1G63490, AT4G17785, AT2G27990, AT2G46310, AT3G49760, AT5G52830, AT1G75390, AT3G49410, AT1G55325, AT5G25810, AT5G17430, AT1G63910, AT5G58360, AT5G22890, AT1G75060, AT4G28110, AT1…
regulation of RNA metabolic process	692 of 7673 genes, 9.0%	2332 of 31860 genes, 7.3%	2.81e-07	0	0	AT2G36010, AT5G41570, AT2G28290, AT1G62110, AT2G14210, AT2G06210, AT1G68150, AT1G62150, AT3G50700, AT1G26370, AT5G49470, AT1G26780, AT1G29950, AT5G06270, AT2G18300, AT4G23750, AT3G12980, AT4G00050, AT5G01630, AT1G20980, AT1G63490, AT4G17785, AT2G27990, AT2G46310, AT3G49760, AT5G52830, AT1G75390, AT1G55325, AT5G25810, AT5G17430, AT1G63910, AT5G58360, AT5G51300, AT5G22890, AT1G75060, AT4G28110, AT1…
RNA biosynthetic process	710 of 7673 genes, 9.3%	2401 of 31860 genes, 7.5%	3.1e-07	0	0	AT2G36010, AT5G41570, AT2G28290, AT1G62110, AT2G14210, AT2G06210, AT1G68150, AT1G62150, AT3G50700, AT1G26370, AT5G49470, AT1G26780, AT1G29950, AT5G06270, AT2G18300, AT4G23750, AT3G12980, AT4G00050, AT5G01630, AT1G20980, AT1G63490, AT4G17785, AT2G27990, AT2G46310, AT3G49760, AT5G52830, AT1G75390, AT3G49410, AT1G55325, AT5G25810, AT5G17430, AT1G63910, AT5G58360, AT5G22890, AT1G75060, AT4G28110, AT1…
regulation of cell cycle	108 of 7673 genes, 1.4%	255 of 31860 genes, 0.8%	3.19e-07	0	0	AT2G36010, AT1G10690, AT3G07100, AT4G28980, AT1G15570, AT3G18524, AT5G27610, AT1G67580, AT4G03270, AT5G67260, AT3G11520, AT5G11510, AT1G29400, AT1G11060, AT5G10440, AT1G77720, AT2G22010, AT1G33240, AT4G30825, AT3G54710, AT3G60550, AT4G32830, AT3G19590, AT5G27620, AT5G52950, AT4G14700, AT3G23890, AT5G06150, AT5G12360, AT1G16330, AT5G05560, AT1G14350, AT4G32700, AT4G34160, AT5G49880, AT4G22970, AT1…
regulation of cell cycle process	66 of 7673 genes, 0.9%	132 of 31860 genes, 0.4%	3.42e-07	0	0	AT1G10690, AT3G07100, AT1G15570, AT3G18524, AT5G11510, AT1G29400, AT1G11060, AT1G77720, AT1G33240, AT4G32830, AT3G19590, AT5G52950, AT4G14700, AT5G05560, AT1G14350, AT4G32700, AT5G49880, AT4G22970, AT1G61030, AT5G15540, AT5G15510, AT5G61960, AT2G33560, AT2G44950, AT1G35530, AT4G32730, AT1G78770, AT5G59360, AT2G28870, AT3G14190, AT1G76540, AT4G11920, AT3G27120, AT1G04650, AT4G22860, AT5G05970, AT2…
post-embryonic plant morphogenesis	93 of 7673 genes, 1.2%	210 of 31860 genes, 0.7%	3.58e-07	0	0	AT4G13510, AT2G31650, AT1G16910, AT1G05470, AT3G53180, AT1G15570, AT5G53390, AT3G22780, AT1G75640, AT3G12810, AT4G12550, AT2G17500, AT3G09070, AT5G10310, AT2G30340, AT5G57740, AT4G01630, AT1G07880, AT2G42490, AT2G22670, AT5G56320, AT1G63700, AT4G29900, AT3G26744, AT3G30260, AT5G64390, AT3G15030, AT1G77740, AT4G23713, AT2G41370, AT1G14350, AT1G31770, AT2G45190, AT1G01040, AT5G55300, AT1G78815, AT1…
mitotic nuclear division	56 of 7673 genes, 0.7%	105 of 31860 genes, 0.3%	3.61e-07	0	0	AT1G10690, AT3G54630, AT3G54670, AT5G12150, AT4G22860, AT5G04470, AT2G20635, AT2G20000, AT1G11060, AT1G77720, AT3G57860, AT4G32620, AT1G51355, AT3G07160, AT5G47690, AT5G19390, AT1G77600, AT2G44580, AT1G06590, AT3G16320, AT3G19590, AT5G02420, AT3G16730, AT1G69400, AT5G07590, AT5G05510, AT1G07500, AT1G15940, AT3G57060, AT1G50490, AT4G21530, AT5G05560, AT1G03780, AT3G54650, AT2G39090, AT5G37478, AT4…
beta-glucan biosynthetic process	43 of 7673 genes, 0.6%	72 of 31860 genes, 0.2%	4.21e-07	0	0	AT5G62710, AT5G15630, AT1G32180, AT4G04970, AT3G14570, AT4G39350, AT2G32610, AT5G64740, AT4G24010, AT5G09870, AT2G31960, AT3G12060, AT4G18780, AT1G77460, AT3G59100, AT4G15290, AT3G07160, AT5G05170, AT3G57420, AT1G78880, AT2G41770, AT5G16910, AT5G13000, AT2G13680, AT4G15320, AT3G03050, AT4G03550, AT2G21770, AT4G23990, AT2G22125, AT2G32620, AT1G02730, AT1G05570, AT1G06490, AT4G32410, AT1G16860, AT5…
glucan biosynthetic process	65 of 7673 genes, 0.8%	130 of 31860 genes, 0.4%	4.73e-07	0	0	AT5G62710, AT5G62220, AT5G15630, AT1G32180, AT3G14570, AT4G39350, AT2G32610, AT4G24010, AT5G09870, AT2G31960, AT4G02500, AT1G77460, AT5G19220, AT4G15290, AT2G03210, AT1G78880, AT2G41770, AT5G16910, AT2G13680, AT5G04360, AT4G15320, AT4G03550, AT2G21770, AT3G55800, AT5G07720, AT1G02730, AT5G51830, AT5G44030, AT5G17420, AT3G20440, AT2G21590, AT5G60950, AT1G74380, AT2G15350, AT4G04970, AT2G20370, AT2…
anatomical structure formation involved in morphogenesis	100 of 7673 genes, 1.3%	234 of 31860 genes, 0.7%	8.52e-07	0	0	AT4G13510, AT2G31650, AT3G53180, AT1G15570, AT2G28290, AT3G27580, AT1G18370, AT3G14067, AT3G12810, AT2G17500, AT2G30340, AT5G57740, AT1G26780, AT1G25540, AT5G51600, AT4G01630, AT4G28250, AT1G07880, AT2G13680, AT4G13195, AT2G42490, AT2G22670, AT5G56320, AT2G44190, AT3G30260, AT5G64390, AT1G77300, AT1G15040, AT1G77740, AT2G27990, AT2G41370, AT2G03090, AT1G14350, AT1G69530, AT5G61480, AT2G20750, AT2…
pattern specification process	96 of 7673 genes, 1.3%	223 of 31860 genes, 0.7%	1.19e-06	0	0	AT2G31650, AT5G55540, AT5G65930, AT1G05470, AT3G63300, AT1G14760, AT3G22760, AT2G02560, AT4G32551, AT1G79580, AT5G24740, AT2G32010, AT3G09070, AT4G25320, AT5G08120, AT5G05660, AT5G60690, AT1G33240, AT5G55250, AT5G63420, AT5G44700, AT3G01140, AT3G54720, AT1G68060, AT5G64390, AT2G27990, AT2G34710, AT2G41370, AT2G01950, AT1G14350, AT1G11130, AT1G31770, AT2G45190, AT4G00180, AT1G55325, AT4G32700, AT1…
glucan metabolic process	96 of 7673 genes, 1.3%	223 of 31860 genes, 0.7%	1.19e-06	0	0	AT5G62710, AT5G62220, AT5G15630, AT1G32180, AT2G06850, AT5G57530, AT4G28850, AT3G14570, AT4G39350, AT2G32610, AT4G24010, AT5G09870, AT2G31960, AT1G11545, AT4G02500, AT1G77460, AT5G19220, AT4G15290, AT2G18800, AT2G03210, AT1G15690, AT1G78880, AT1G65310, AT2G41770, AT5G16910, AT2G13680, AT5G04360, AT4G15320, AT5G13870, AT4G03550, AT2G21770, AT1G42430, AT2G34410, AT3G22380, AT3G55800, AT5G07720, AT1…
cell wall polysaccharide metabolic process	70 of 7673 genes, 0.9%	147 of 31860 genes, 0.5%	1.52e-06	0	0	AT5G62220, AT5G15630, AT2G40320, AT2G06850, AT5G57530, AT4G28850, AT1G02640, AT1G51630, AT2G38320, AT5G41040, AT1G11545, AT4G02500, AT4G01770, AT1G27440, AT1G77460, AT2G18800, AT2G03210, AT2G35610, AT3G25140, AT1G65310, AT2G41770, AT3G21190, AT5G13870, AT2G34410, AT4G08160, AT5G07720, AT3G10740, AT1G78060, AT1G58370, AT3G50220, AT2G15440, AT5G55480, AT1G54940, AT1G56550, AT4G25820, AT5G60950, AT1…
response to organic substance	584 of 7673 genes, 7.6%	1948 of 31860 genes, 6.1%	1.71e-06	0	0	AT5G18860, AT3G53180, AT2G28290, AT1G48500, AT1G63500, AT1G76550, AT2G03440, AT3G50700, AT1G03060, AT5G49470, AT5G39860, AT2G18300, AT3G17510, AT1G32080, AT4G14390, AT4G38825, AT2G29420, AT4G03550, AT1G22430, AT4G35390, AT1G19870, AT4G34100, AT2G36690, AT1G52920, AT5G52830, AT3G22380, AT4G34160, AT1G58250, AT2G40130, AT4G19040, AT5G51300, AT5G22890, AT4G28110, AT5G36890, AT1G66350, AT5G51060, AT4…
response to chemical	852 of 7673 genes, 11.1%	2964 of 31860 genes, 9.3%	1.84e-06	0	0	AT1G16150, AT3G60320, AT5G18860, AT3G53180, AT2G28290, AT1G48500, AT1G63500, AT2G14210, AT1G76550, AT5G62480, AT2G03440, AT2G40370, AT3G50700, AT1G03060, AT1G08430, AT5G49470, AT5G39860, AT2G39450, AT2G18300, AT3G17510, AT5G65140, AT1G32080, AT4G14390, AT4G38825, AT4G24020, AT5G20790, AT2G29420, AT4G03550, AT1G63490, AT1G22430, AT4G35390, AT1G68010, AT1G19870, AT4G34100, AT2G36690, AT1G52920, AT5…
regulation of growth	102 of 7673 genes, 1.3%	243 of 31860 genes, 0.8%	1.9e-06	0	0	AT4G28190, AT1G60800, AT1G79620, AT5G48940, AT1G65380, AT4G32551, AT4G38430, AT1G18750, AT2G04025, AT1G74160, AT3G08850, AT5G24740, AT4G11880, AT2G17500, AT2G31081, AT2G41630, AT1G29400, AT1G03840, AT3G63430, AT5G13990, AT1G33240, AT1G18620, AT1G34110, AT5G13290, AT3G24240, AT2G13680, AT5G04550, AT5G20820, AT5G08390, AT5G51350, AT3G16800, AT5G65810, AT2G33775, AT4G28540, AT1G02900, AT1G79860, AT1…
cellular metabolic process	2900 of 7673 genes, 37.8%	11117 of 31860 genes, 34.9%	2.08e-06	0	0	AT1G55860, AT3G53180, AT3G18750, AT1G77590, AT3G12710, AT1G62110, AT5G51690, AT3G59890, AT4G25630, AT1G76550, AT2G03440, AT1G32200, AT5G41040, AT5G58760, AT1G27440, AT1G05385, AT1G29950, AT1G77470, AT3G29770, AT4G23750, AT3G12980, AT3G25140, AT2G13680, AT4G03550, AT3G45390, AT4G02400, AT5G44635, AT4G14210, AT3G49410, AT3G13225, AT2G38830, AT5G56080, AT5G25810, AT3G49700, AT1G30520, AT5G38450, AT4…
regulation of anatomical structure morphogenesis	83 of 7673 genes, 1.1%	186 of 31860 genes, 0.6%	2.24e-06	0	0	AT2G31650, AT1G79620, AT1G75820, AT2G35612, AT4G32551, AT4G38430, AT3G22780, AT1G18750, AT1G74160, AT5G67260, AT2G46920, AT3G51300, AT5G43810, AT1G31930, AT2G41630, AT1G79840, AT3G63430, AT5G13990, AT1G18620, AT2G13680, AT5G44700, AT1G15040, AT3G18730, AT4G35020, AT5G08390, AT1G15700, AT5G65810, AT5G45970, AT1G11130, AT2G33775, AT4G28540, AT3G50610, AT1G79860, AT5G66816, AT1G58250, AT2G42200, AT3…
spindle organization	39 of 7673 genes, 0.5%	65 of 31860 genes, 0.2%	2.51e-06	0	0	AT1G50710, AT5G54670, AT5G38880, AT4G27180, AT1G49890, AT4G30710, AT5G19400, AT5G57880, AT5G05970, AT4G22860, AT2G45490, AT3G50240, AT1G11060, AT5G40740, AT4G21270, AT5G62500, AT4G32830, AT2G20815, AT5G60930, AT2G44190, AT1G80260, AT5G17410, AT5G67270, AT1G03780, AT4G25190, AT3G19570, AT5G37478, AT3G53760, AT2G25880, AT4G05190, AT5G47820, AT1G61030, AT5G15510, AT5G48520, AT2G24070, AT5G06680, AT3…
regulation of biological quality	378 of 7673 genes, 4.9%	1195 of 31860 genes, 3.8%	3.27e-06	0	0	AT4G29340, AT2G43800, AT2G23590, AT4G38430, AT1G18910, AT3G14790, AT3G50700, AT5G49450, AT2G38440, AT3G29770, AT1G33240, AT3G42640, AT2G28305, AT2G39450, AT1G56160, AT5G51210, AT4G08040, AT3G18000, AT4G36820, AT1G55320, AT3G56980, AT2G36690, AT4G31710, AT3G49700, AT1G78100, AT5G38450, AT5G54510, AT5G53010, AT4G13750, AT2G43840, AT3G56580, AT4G33200, AT5G51310, AT5G04140, AT4G33010, AT3G25190, AT3…
cell wall organization	113 of 7673 genes, 1.5%	280 of 31860 genes, 0.9%	3.83e-06	0	0	AT5G15630, AT5G04960, AT3G10710, AT2G47670, AT2G20650, AT5G03280, AT3G47400, AT1G51630, AT5G41040, AT5G47500, AT4G01770, AT1G77460, AT4G01630, AT2G18800, AT4G28370, AT5G06200, AT1G12560, AT2G35610, AT4G28250, AT1G15690, AT3G25140, AT2G41770, AT2G18230, AT3G21190, AT5G56320, AT4G03550, AT2G03090, AT3G62060, AT2G24980, AT5G65810, AT1G69530, AT5G20860, AT2G20750, AT4G08410, AT5G51500, AT3G59010, AT3…
fruit development	298 of 7673 genes, 3.9%	909 of 31860 genes, 2.9%	3.83e-06	0	0	AT3G24560, AT4G00310, AT3G01610, AT5G46290, AT1G03060, AT2G35340, AT2G16970, AT4G23750, AT1G13120, AT5G44700, AT4G09980, AT2G21650, AT1G74960, AT3G27670, AT2G46310, AT1G52920, AT1G65440, AT1G11130, AT4G34160, AT1G79860, AT5G26742, AT5G42390, AT5G40480, AT5G55300, AT1G24340, AT2G22240, AT4G13750, AT1G66350, AT5G37630, AT2G35510, AT1G44900, AT5G17800, AT1G63930, AT4G00060, AT4G21750, AT5G23880, AT5…
cellular glucan metabolic process	92 of 7673 genes, 1.2%	215 of 31860 genes, 0.7%	4.01e-06	0	0	AT5G62710, AT5G62220, AT5G15630, AT1G32180, AT2G06850, AT5G57530, AT4G28850, AT3G14570, AT4G39350, AT2G32610, AT4G24010, AT5G09870, AT2G31960, AT1G11545, AT4G02500, AT1G77460, AT5G19220, AT4G15290, AT2G18800, AT2G03210, AT1G15690, AT1G78880, AT1G65310, AT2G41770, AT5G16910, AT2G13680, AT5G04360, AT4G15320, AT5G13870, AT4G03550, AT2G21770, AT1G42430, AT2G34410, AT3G22380, AT3G55800, AT5G07720, AT1…
mitotic sister chromatid segregation	39 of 7673 genes, 0.5%	66 of 31860 genes, 0.2%	4.72e-06	0	0	AT3G54630, AT3G54670, AT2G20635, AT2G20000, AT1G11060, AT1G77720, AT4G32620, AT5G47690, AT1G77600, AT2G44580, AT1G06590, AT3G16320, AT3G19590, AT3G16730, AT1G69400, AT5G07590, AT5G05510, AT1G15940, AT3G57060, AT1G50490, AT4G21530, AT5G05560, AT2G39090, AT4G31880, AT5G49880, AT1G61030, AT5G15540, AT1G15660, AT2G33560, AT2G32590, AT5G16270, AT3G25980, AT1G80810, AT4G15890, AT5G48600, AT5G37630, AT1…
hormone transport	60 of 7673 genes, 0.8%	122 of 31860 genes, 0.4%	5.46e-06	0	0	AT4G16515, AT1G17500, AT5G55540, AT3G13980, AT4G25010, AT3G42800, AT1G29440, AT3G14370, AT1G59820, AT3G27580, AT1G29430, AT1G53500, AT4G38430, AT1G25490, AT4G07410, AT5G13750, AT4G09160, AT5G57090, AT5G11790, AT5G03280, AT4G11880, AT1G68710, AT3G14790, AT1G23080, AT2G47000, AT2G36910, AT5G18010, AT5G64770, AT2G38120, AT2G42620, AT1G15690, AT1G72700, AT5G63420, AT2G01420, AT3G25610, AT5G16530, AT5…
leaf development	161 of 7673 genes, 2.1%	438 of 31860 genes, 1.4%	5.87e-06	0	0	AT2G42600, AT3G14370, AT2G22300, AT3G09000, AT5G03280, AT1G17110, AT3G11340, AT4G23750, AT1G15690, AT1G14280, AT4G03550, AT4G23713, AT1G14350, AT2G46310, AT1G11130, AT2G24060, AT5G44610, AT5G08070, AT4G19040, AT5G02760, AT3G49720, AT3G50870, AT5G55300, AT3G54220, AT3G04060, AT4G21750, AT4G27950, AT1G27320, AT1G54040, AT3G49500, AT2G37630, AT1G17980, AT5G24530, AT5G62165, AT1G05100, AT5G43900, AT4…
negative regulation of cellular process	263 of 7673 genes, 3.4%	789 of 31860 genes, 2.5%	6.33e-06	0	0	AT4G29340, AT1G79620, AT2G43800, AT1G70060, AT5G11510, AT1G33240, AT5G06270, AT5G22090, AT3G23890, AT4G35390, AT1G17920, AT3G27670, AT5G52830, AT1G54440, AT3G03710, AT5G49880, AT1G58250, AT5G58360, AT4G28110, AT1G66350, AT3G56580, AT5G13530, AT1G62830, AT5G59360, AT5G23150, AT1G03160, AT5G63190, AT1G44900, AT3G21460, AT5G10480, AT5G17800, AT5G62430, AT2G45000, AT5G46880, AT2G19260, AT4G20870, AT3…
auxin transport	58 of 7673 genes, 0.8%	117 of 31860 genes, 0.4%	6.93e-06	0	0	AT4G16515, AT1G17500, AT5G55540, AT3G13980, AT3G42800, AT1G29440, AT3G14370, AT1G59820, AT3G27580, AT1G29430, AT1G53500, AT4G38430, AT1G25490, AT4G07410, AT5G13750, AT4G09160, AT5G57090, AT5G11790, AT5G03280, AT4G11880, AT1G68710, AT3G14790, AT1G23080, AT2G47000, AT2G36910, AT5G18010, AT5G64770, AT2G38120, AT2G42620, AT1G15690, AT1G72700, AT5G63420, AT2G01420, AT3G25610, AT5G16530, AT5G47750, AT1…
chromosome separation	29 of 7673 genes, 0.4%	43 of 31860 genes, 0.1%	7.76e-06	0	0	AT3G23890, AT1G12790, AT3G57060, AT1G50490, AT4G17380, AT4G21530, AT5G05560, AT2G39090, AT3G27730, AT5G49880, AT4G22970, AT5G63920, AT2G20635, AT2G33560, AT2G20000, AT1G77720, AT3G25980, AT4G15890, AT1G01370, AT4G30870, AT5G22010, AT5G41150, AT1G78770, AT1G06590, AT3G16320, AT3G19590, AT3G16730, AT1G69400, AT5G05510
external encapsulating structure organization	127 of 7673 genes, 1.7%	328 of 31860 genes, 1.0%	8.22e-06	0	0	AT5G15630, AT5G04960, AT3G10710, AT2G47670, AT3G27580, AT2G20650, AT5G03280, AT5G44480, AT3G47400, AT1G51630, AT5G41040, AT5G47500, AT4G01770, AT1G77460, AT4G01630, AT2G18800, AT4G28370, AT5G06200, AT1G12560, AT2G35610, AT4G28250, AT1G15690, AT3G25140, AT2G41770, AT2G13680, AT2G18230, AT3G21190, AT5G56320, AT4G03550, AT2G03090, AT3G62060, AT2G24980, AT5G65810, AT1G69530, AT5G20860, AT2G20750, AT4…
regulation of hormone levels	155 of 7673 genes, 2.0%	420 of 31860 genes, 1.3%	8.51e-06	0	0	AT4G33800, AT3G13980, AT3G14370, AT3G27580, AT2G23590, AT4G38430, AT5G56970, AT5G03280, AT4G11880, AT3G14790, AT4G21200, AT4G15396, AT3G29770, AT2G28305, AT5G38790, AT1G15690, AT5G63420, AT4G08040, AT1G53130, AT4G15393, AT1G55320, AT1G14350, AT2G36690, AT5G42750, AT1G70940, AT4G26610, AT3G49700, AT1G78100, AT5G38450, AT4G13750, AT2G43840, AT5G51310, AT3G19820, AT1G15550, AT4G16515, AT4G35160, AT3…
negative regulation of macromolecule metabolic process	248 of 7673 genes, 3.2%	739 of 31860 genes, 2.3%	9.18e-06	0	0	AT3G07100, AT3G01320, AT3G18524, AT1G54160, AT1G15920, AT1G08060, AT3G12810, AT4G04450, AT5G08185, AT3G42670, AT3G48050, AT1G70060, AT1G06760, AT4G29730, AT1G33240, AT1G56310, AT5G06270, AT4G31877, AT5G54090, AT1G76630, AT3G60500, AT1G78880, AT2G26390, AT2G22670, AT3G22270, AT4G23713, AT4G21710, AT5G43990, AT3G27670, AT5G52830, AT1G54440, AT3G03710, AT1G01040, AT1G27960, AT3G15120, AT1G17860, AT3…
plant organ formation	63 of 7673 genes, 0.8%	132 of 31860 genes, 0.4%	9.94e-06	0	0	AT3G58190, AT4G13510, AT2G31650, AT4G37070, AT3G53180, AT1G15570, AT2G45420, AT3G16857, AT2G37630, AT3G14067, AT1G17980, AT4G07410, AT3G12810, AT1G53230, AT2G17500, AT5G02030, AT2G30340, AT5G57740, AT1G19220, AT2G38120, AT4G01630, AT1G55580, AT2G42430, AT3G24300, AT1G07880, AT5G07280, AT4G13195, AT2G42490, AT2G22670, AT5G56320, AT3G30260, AT5G64390, AT1G77300, AT3G59420, AT1G15040, AT3G22400, AT1…
root hair elongation	40 of 7673 genes, 0.5%	70 of 31860 genes, 0.2%	1.15e-05	0	0	AT1G74380, AT3G43960, AT1G63450, AT4G00150, AT1G04160, AT5G49680, AT5G61980, AT4G30160, AT3G60630, AT5G43900, AT2G41970, AT4G34580, AT4G02500, AT2G47000, AT2G26420, AT2G20290, AT4G15290, AT1G12560, AT5G16910, AT5G05980, AT5G05500, AT4G28710, AT3G56930, AT5G09350, AT3G18780, AT5G64070, AT2G26650, AT5G20490, AT5G44610, AT1G70940, AT5G13010, AT5G60660, AT1G12950, AT3G54870, AT1G10480, AT5G56540, AT1…
regulation of root development	52 of 7673 genes, 0.7%	102 of 31860 genes, 0.3%	1.34e-05	0	0	AT2G31650, AT2G46410, AT2G47270, AT5G48940, AT2G35612, AT5G18560, AT4G16110, AT3G16857, AT3G51770, AT2G04025, AT5G24740, AT1G34670, AT4G11880, AT2G25180, AT1G31930, AT1G07640, AT3G09070, AT5G56040, AT1G79840, AT5G57620, AT4G26540, AT2G40530, AT2G25170, AT1G34110, AT5G13290, AT3G24240, AT5G44700, AT4G34600, AT2G22670, AT2G23440, AT1G14350, AT1G15700, AT1G67710, AT5G65790, AT1G11130, AT2G22125, AT3…
establishment of localization	717 of 7673 genes, 9.3%	2480 of 31860 genes, 7.8%	1.82e-05	0	0	AT1G12150, AT1G10385, AT3G60320, AT1G12930, AT2G28780, AT1G79360, AT4G22120, AT3G20460, AT2G36590, AT5G54780, AT2G40460, AT1G03060, AT1G08430, AT2G16970, AT3G42640, AT3G51895, AT1G12360, AT1G78130, AT1G13120, AT3G61680, AT3G03110, AT4G36820, AT3G05150, AT1G16780, AT1G73780, AT5G47480, AT5G49880, AT5G56080, AT5G65460, AT1G79820, AT1G07367, AT1G73430, AT4G16480, AT5G09720, AT5G53010, AT4G33200, AT1…
gravitropism	51 of 7673 genes, 0.7%	100 of 31860 genes, 0.3%	1.86e-05	0	0	AT5G35220, AT4G16515, AT5G58960, AT5G50375, AT5G13750, AT5G57090, AT5G67440, AT1G72490, AT2G16005, AT1G31930, AT2G30380, AT2G14820, AT5G47990, AT2G47000, AT2G36910, AT1G53380, AT5G64770, AT2G38120, AT5G62500, AT2G26890, AT4G37590, AT4G00050, AT4G24670, AT1G19115, AT3G20130, AT2G21650, AT2G23050, AT1G77740, AT1G05630, AT2G22680, AT3G60680, AT2G02950, AT4G35020, AT3G15540, AT3G28860, AT1G73590, AT5…
cell cycle phase transition	47 of 7673 genes, 0.6%	90 of 31860 genes, 0.3%	2.74e-05	0	0	AT1G14750, AT1G47230, AT1G15570, AT1G76540, AT2G01905, AT4G03270, AT5G67260, AT3G11520, AT1G77620, AT2G20635, AT2G20000, AT5G10440, AT1G77720, AT1G70210, AT1G06590, AT3G16320, AT3G19590, AT1G69400, AT2G26760, AT5G52950, AT5G05510, AT3G54180, AT4G14700, AT3G12280, AT3G18730, AT1G50490, AT4G21530, AT3G25100, AT5G06150, AT5G05560, AT1G16330, AT1G14350, AT4G35620, AT2G39090, AT4G34160, AT4G32700, AT5…
negative regulation of metabolic process	261 of 7673 genes, 3.4%	793 of 31860 genes, 2.5%	2.74e-05	0	0	AT5G08185, AT3G42670, AT1G70060, AT4G29730, AT1G33240, AT5G06270, AT5G22090, AT4G31877, AT5G43990, AT3G27670, AT5G52830, AT1G54440, AT3G03710, AT5G58360, AT4G28110, AT3G56580, AT1G62830, AT5G63190, AT3G21460, AT5G10480, AT1G24706, AT5G62430, AT4G00060, AT5G23880, AT2G19260, AT5G47010, AT3G49500, AT2G36050, AT3G24440, AT4G24800, AT1G32490, AT3G23780, AT5G57620, AT3G57860, AT4G32620, AT1G01260, AT5…
response to auxin	132 of 7673 genes, 1.7%	350 of 31860 genes, 1.1%	2.75e-05	0	0	AT3G13980, AT3G63300, AT5G08640, AT2G02560, AT3G03850, AT1G30330, AT1G04240, AT3G14790, AT2G17500, AT4G00880, AT1G13670, AT1G76530, AT3G01220, AT4G38825, AT2G22670, AT3G61900, AT4G35020, AT5G20820, AT2G01950, AT5G10990, AT1G14350, AT3G15540, AT1G29420, AT1G64625, AT1G70940, AT1G19830, AT5G54510, AT2G22240, AT4G16340, AT2G37030, AT2G45000, AT3G42800, AT1G43850, AT1G53500, AT5G56290, AT5G57090, AT2…
unidimensional cell growth	136 of 7673 genes, 1.8%	365 of 31860 genes, 1.1%	3.97e-05	0	0	AT1G79620, AT4G38430, AT1G18750, AT1G74160, AT2G41630, AT1G21210, AT3G63430, AT5G39860, AT1G18620, AT2G18300, AT1G08730, AT2G13680, AT1G19780, AT3G18000, AT3G03110, AT5G19310, AT2G03090, AT3G18780, AT2G33775, AT5G44610, AT5G36260, AT1G79860, AT5G56080, AT1G58250, AT1G56430, AT3G49720, AT1G73430, AT5G54510, AT5G47100, AT5G20350, AT1G27380, AT1G11160, AT1G20190, AT3G19820, AT2G40610, AT3G59760, AT1…
seed development	284 of 7673 genes, 3.7%	879 of 31860 genes, 2.8%	4.55e-05	0	0	AT3G24560, AT4G00310, AT3G01610, AT5G46290, AT1G03060, AT2G35340, AT2G16970, AT4G23750, AT1G13120, AT5G44700, AT4G09980, AT2G21650, AT1G74960, AT3G27670, AT2G46310, AT1G52920, AT1G65440, AT1G11130, AT4G34160, AT1G79860, AT5G26742, AT5G42390, AT5G55300, AT5G40480, AT1G24340, AT2G22240, AT4G13750, AT1G66350, AT5G37630, AT2G35510, AT1G44900, AT5G17800, AT1G63930, AT4G00060, AT4G21750, AT5G23880, AT1…
transport	702 of 7673 genes, 9.1%	2436 of 31860 genes, 7.6%	4.73e-05	0	0	AT1G10385, AT3G60320, AT1G12930, AT2G28780, AT1G79360, AT4G22120, AT3G20460, AT2G36590, AT5G54780, AT2G40460, AT1G03060, AT1G08430, AT2G16970, AT3G42640, AT3G51895, AT1G12360, AT1G78130, AT1G13120, AT3G61680, AT3G03110, AT4G36820, AT3G05150, AT1G16780, AT1G73780, AT5G47480, AT5G56080, AT5G65460, AT1G79820, AT1G07367, AT1G73430, AT4G16480, AT5G09720, AT5G53010, AT4G33200, AT1G64650, AT2G17270, AT5…
mitotic cell cycle phase transition	45 of 7673 genes, 0.6%	86 of 31860 genes, 0.3%	5.23e-05	0	0	AT1G14750, AT1G47230, AT1G15570, AT1G76540, AT2G01905, AT4G03270, AT5G67260, AT3G11520, AT1G77620, AT2G20635, AT2G20000, AT5G10440, AT1G77720, AT1G70210, AT1G06590, AT3G16320, AT3G19590, AT1G69400, AT2G26760, AT5G52950, AT5G05510, AT3G54180, AT4G14700, AT3G12280, AT3G18730, AT1G50490, AT4G21530, AT3G25100, AT5G06150, AT5G05560, AT1G16330, AT4G35620, AT2G39090, AT4G34160, AT5G49880, AT2G17620, AT1…
negative regulation of gene expression	217 of 7673 genes, 2.8%	643 of 31860 genes, 2.0%	5.33e-05	0	0	AT3G01320, AT1G54160, AT1G15920, AT1G08060, AT3G12810, AT4G04450, AT5G08185, AT3G42670, AT3G48050, AT1G70060, AT1G06760, AT4G29730, AT1G33240, AT1G56310, AT5G06270, AT4G31877, AT1G76630, AT3G60500, AT2G22670, AT3G22270, AT4G23713, AT4G21710, AT5G43990, AT3G27670, AT5G52830, AT1G54440, AT3G03710, AT1G01040, AT1G27960, AT3G15120, AT3G50870, AT5G58360, AT5G21160, AT4G03110, AT4G28110, AT1G28420, AT1…
vegetative to reproductive phase transition of meristem	95 of 7673 genes, 1.2%	235 of 31860 genes, 0.7%	7.05e-05	0	0	AT2G31650, AT5G47640, AT4G15180, AT2G27550, AT1G67580, AT2G02560, AT1G20900, AT3G24870, AT4G11880, AT2G32320, AT5G40490, AT2G01520, AT2G21070, AT1G70170, AT4G00990, AT3G30260, AT1G31814, AT4G35390, AT2G27990, AT4G35900, AT2G15530, AT5G46210, AT5G49020, AT1G71692, AT1G76500, AT1G01040, AT2G42200, AT4G00450, AT5G01040, AT3G57920, AT5G62040, AT2G44950, AT2G01290, AT4G03110, AT1G28420, AT5G18620, AT1…
cell wall macromolecule biosynthetic process	39 of 7673 genes, 0.5%	71 of 31860 genes, 0.2%	8.13e-05	0	0	AT5G15630, AT1G29890, AT5G54690, AT1G67330, AT3G02570, AT1G09610, AT3G55990, AT1G51630, AT5G41040, AT2G38320, AT4G01770, AT1G27440, AT1G77460, AT5G46340, AT2G35610, AT3G25140, AT3G57420, AT2G41770, AT1G08990, AT2G37720, AT5G67210, AT3G21190, AT2G34410, AT3G61130, AT2G37090, AT5G01620, AT4G09990, AT2G15440, AT3G50220, AT3G18660, AT5G22940, AT1G33800, AT1G56550, AT1G54940, AT1G67070, AT1G09790, AT4…
cellular component macromolecule biosynthetic process	39 of 7673 genes, 0.5%	71 of 31860 genes, 0.2%	8.13e-05	0	0	AT5G15630, AT1G29890, AT5G54690, AT1G67330, AT3G02570, AT1G09610, AT3G55990, AT1G51630, AT5G41040, AT2G38320, AT4G01770, AT1G27440, AT1G77460, AT5G46340, AT2G35610, AT3G25140, AT3G57420, AT2G41770, AT1G08990, AT2G37720, AT5G67210, AT3G21190, AT2G34410, AT3G61130, AT2G37090, AT5G01620, AT4G09990, AT2G15440, AT3G50220, AT3G18660, AT5G22940, AT1G33800, AT1G56550, AT1G54940, AT1G67070, AT1G09790, AT4…
hemicellulose metabolic process	54 of 7673 genes, 0.7%	112 of 31860 genes, 0.4%	8.42e-05	0	0	AT1G74380, AT5G62220, AT1G29890, AT2G40320, AT5G54690, AT2G15350, AT1G67330, AT2G06850, AT5G57530, AT4G33810, AT4G28850, AT1G02640, AT2G20370, AT3G19620, AT1G09610, AT5G48070, AT3G55990, AT2G38320, AT1G11545, AT4G02500, AT1G27440, AT2G18800, AT2G03210, AT5G46340, AT1G65310, AT1G08990, AT2G37720, AT1G10050, AT5G67210, AT5G57540, AT5G13870, AT2G34410, AT4G08160, AT5G07720, AT3G10740, AT2G03220, AT2…
regulation of shoot system development	106 of 7673 genes, 1.4%	271 of 31860 genes, 0.9%	8.91e-05	0	0	AT2G31650, AT4G28190, AT2G27550, AT1G30970, AT2G35612, AT5G11530, AT1G65380, AT4G32551, AT2G06210, AT5G67260, AT1G74720, AT3G12810, AT1G79280, AT4G15248, AT1G25540, AT5G13290, AT1G70170, AT3G54720, AT4G15415, AT5G64390, AT1G77300, AT1G15040, AT4G35900, AT2G45190, AT4G00180, AT5G49020, AT3G50610, AT2G45660, AT3G52250, AT5G66816, AT2G42200, AT4G19040, AT4G31120, AT5G02760, AT5G67100, AT3G50870, AT5…
positive regulation of organelle organization	46 of 7673 genes, 0.6%	90 of 31860 genes, 0.3%	9.43e-05	0	0	AT3G61740, AT2G46225, AT2G05210, AT3G28430, AT4G30200, AT4G18600, AT1G26110, AT3G24440, AT2G30910, AT5G02520, AT2G01450, AT2G20000, AT1G29400, AT2G38440, AT5G66750, AT5G01730, AT3G52140, AT1G06590, AT3G16320, AT4G27910, AT1G77300, AT5G17410, AT1G12790, AT4G21530, AT1G14350, AT2G16390, AT2G39090, AT1G54440, AT3G52250, AT4G22970, AT2G34150, AT5G15540, AT5G55390, AT5G61960, AT5G06680, AT2G35110, AT5…
lateral root formation	33 of 7673 genes, 0.4%	56 of 31860 genes, 0.2%	9.54e-05	0	0	AT3G58190, AT4G13510, AT4G37070, AT3G53180, AT1G15570, AT2G45420, AT4G07410, AT2G17500, AT2G30340, AT5G57740, AT1G19220, AT2G38120, AT4G01630, AT2G42430, AT3G24300, AT1G07880, AT2G42490, AT2G22670, AT5G56320, AT3G59420, AT3G30260, AT3G22400, AT1G77740, AT1G49430, AT4G35910, AT5G20730, AT5G49660, AT1G77690, AT3G02260, AT2G18480, AT5G66815, AT5G10510, AT1G13980
regulation of gene expression, epigenetic	109 of 7673 genes, 1.4%	281 of 31860 genes, 0.9%	9.61e-05	0	0	AT2G31650, AT2G28290, AT3G49240, AT1G08060, AT3G61897, AT5G19820, AT4G17788, AT5G08185, AT3G42670, AT3G48050, AT1G06760, AT2G36490, AT4G27230, AT3G03300, AT2G31660, AT1G56310, AT4G31877, AT1G76630, AT2G27400, AT2G35160, AT1G69770, AT1G77300, AT2G32940, AT4G23713, AT3G46960, AT4G21710, AT5G02200, AT3G27670, AT3G20670, AT1G79350, AT1G54440, AT1G01040, AT3G17185, AT5G13010, AT1G48620, AT3G15120, AT2…
response to gravity	53 of 7673 genes, 0.7%	110 of 31860 genes, 0.3%	0.00011	0	0	AT5G35220, AT4G16515, AT5G58960, AT5G48010, AT5G50375, AT5G13750, AT5G57090, AT5G67440, AT1G72490, AT2G16005, AT1G31930, AT2G30380, AT2G14820, AT5G47990, AT2G47000, AT2G36910, AT1G53380, AT5G64770, AT2G38120, AT5G62500, AT2G26890, AT4G37590, AT4G00050, AT4G24670, AT1G19115, AT3G20130, AT2G21650, AT2G23050, AT1G77740, AT1G05630, AT2G22680, AT3G60680, AT2G02950, AT4G35020, AT1G14350, AT3G15540, AT3…
localization	770 of 7673 genes, 10.0%	2710 of 31860 genes, 8.5%	0.00011	0	0	AT1G12150, AT1G10385, AT3G60320, AT1G12930, AT2G28780, AT1G79360, AT4G22120, AT3G20460, AT2G36590, AT5G54780, AT2G40460, AT1G03060, AT1G08430, AT2G16970, AT3G42640, AT3G51895, AT1G12360, AT1G78130, AT1G13120, AT3G61680, AT4G03550, AT3G03110, AT4G36820, AT3G05150, AT1G16780, AT1G73780, AT5G47480, AT5G49880, AT5G56080, AT5G65460, AT1G79820, AT1G07367, AT1G73430, AT4G16480, AT5G09720, AT5G53010, AT4…
cellular response to endogenous stimulus	261 of 7673 genes, 3.4%	805 of 31860 genes, 2.5%	0.00012	0	0	AT2G31650, AT3G63300, AT2G28290, AT1G48500, AT1G63500, AT2G03440, AT3G14790, AT3G50700, AT5G11510, AT5G49470, AT1G25540, AT5G22090, AT1G56160, AT1G15380, AT4G14390, AT4G03550, AT4G35390, AT5G40990, AT2G01950, AT5G45110, AT1G52920, AT4G31710, AT1G58250, AT1G78100, AT5G54510, AT5G36890, AT1G66350, AT5G13530, AT5G01060, AT5G44790, AT1G59940, AT5G17800, AT2G45000, AT1G78300, AT5G47010, AT1G53500, AT4…
cytoskeleton-dependent intracellular transport	23 of 7673 genes, 0.3%	33 of 31860 genes, 0.1%	0.00014	0	0	AT4G27370, AT2G31900, AT1G04600, AT4G28710, AT1G04160, AT5G20610, AT1G55550, AT5G20490, AT4G26660, AT5G27550, AT5G10470, AT5G65460, AT5G47820, AT2G33240, AT4G14330, AT2G20290, AT1G17580, AT1G42550, AT4G33200, AT1G08730, AT5G54280, AT1G50360, AT5G55520
DNA recombination	79 of 7673 genes, 1.0%	188 of 31860 genes, 0.6%	0.00014	0	0	AT5G22750, AT1G27880, AT2G33793, AT1G60930, AT3G18524, AT4G17380, AT5G56220, AT3G19210, AT5G61460, AT5G57160, AT1G06760, AT5G54090, AT5G46280, AT5G01630, AT2G06510, AT3G23890, AT4G23440, AT1G77320, AT5G27680, AT3G12530, AT5G44635, AT3G27730, AT4G32700, AT4G02060, AT1G65010, AT4G16970, AT1G48620, AT5G15540, AT4G02070, AT4G27595, AT5G04050, AT4G25540, AT1G35530, AT1G44900, AT1G14750, AT2G16440, AT5…
regulation of post-embryonic development	147 of 7673 genes, 1.9%	409 of 31860 genes, 1.3%	0.00015	0	0	AT2G31650, AT3G03450, AT1G30970, AT1G15570, AT1G65380, AT3G24870, AT2G06210, AT1G74720, AT3G12810, AT1G25540, AT1G33240, AT4G00050, AT1G20160, AT2G22670, AT1G77300, AT1G14350, AT5G49020, AT1G01040, AT4G31120, AT3G50870, AT5G41380, AT3G15270, AT4G03110, AT1G66350, AT1G63820, AT5G23150, AT4G20400, AT1G08260, AT3G33520, AT5G17800, AT2G46340, AT4G21750, AT1G27320, AT4G31380, AT5G18560, AT1G43850, AT4…
phenylpropanoid metabolic process	61 of 7673 genes, 0.8%	134 of 31860 genes, 0.4%	0.00016	0	0	AT4G33790, AT4G31940, AT3G13610, AT3G24503, AT5G66690, AT1G65060, AT2G38080, AT5G60020, AT4G13555, AT2G37360, AT1G66270, AT1G61590, AT3G53510, AT5G23190, AT3G23590, AT5G13580, AT2G44130, AT3G44550, AT3G44540, AT4G19370, AT3G10340, AT5G41040, AT1G80440, AT1G32100, AT2G21890, AT5G05170, AT3G21560, AT5G05980, AT1G67980, AT4G37980, AT5G48100, AT2G22990, AT3G02130, AT5G58860, AT1G79180, AT3G12900, AT5…
regulation of nuclear division	35 of 7673 genes, 0.5%	62 of 31860 genes, 0.2%	0.00016	0	0	AT1G10690, AT3G18524, AT3G27120, AT1G04650, AT5G04470, AT2G20635, AT2G20000, AT1G29400, AT1G77720, AT3G57860, AT1G51355, AT1G06590, AT3G16320, AT3G19590, AT5G02420, AT1G69400, AT5G05510, AT3G12280, AT1G07500, AT1G12790, AT1G50490, AT4G21530, AT5G05560, AT2G39090, AT5G49880, AT5G15540, AT2G33560, AT5G61960, AT3G25980, AT1G35530, AT5G59360, AT1G78770, AT2G28870, AT5G07290, AT3G14190
auxin polar transport	49 of 7673 genes, 0.6%	100 of 31860 genes, 0.3%	0.00019	0	0	AT4G16515, AT1G17500, AT5G55540, AT1G29440, AT3G14370, AT1G59820, AT3G27580, AT1G29430, AT4G38430, AT1G25490, AT4G07410, AT5G13750, AT4G09160, AT5G57090, AT5G11790, AT5G03280, AT4G11880, AT1G68710, AT1G23080, AT2G47000, AT2G36910, AT5G18010, AT5G64770, AT2G38120, AT2G42620, AT1G15690, AT1G72700, AT2G01420, AT3G25610, AT5G16530, AT5G47750, AT1G14350, AT1G30690, AT3G28860, AT1G73590, AT5G19530, AT1…
chemical homeostasis	151 of 7673 genes, 2.0%	424 of 31860 genes, 1.3%	0.00019	0	0	AT1G36370, AT5G24270, AT1G69690, AT1G18910, AT2G17500, AT3G50700, AT4G15396, AT5G49450, AT3G42640, AT2G39450, AT1G56160, AT5G55250, AT5G15330, AT1G16300, AT1G54370, AT4G15393, AT4G36820, AT1G14350, AT3G56980, AT4G30110, AT5G28770, AT4G31710, AT4G33520, AT5G22830, AT5G38030, AT1G70940, AT1G80830, AT1G17260, AT3G18290, AT5G54510, AT5G53010, AT3G56580, AT3G25190, AT3G08040, AT3G56970, AT1G15460, AT4…
regulation of developmental growth	74 of 7673 genes, 1.0%	174 of 31860 genes, 0.5%	0.00021	0	0	AT4G28190, AT1G60800, AT1G79620, AT5G48940, AT1G65380, AT4G32551, AT4G38430, AT1G18750, AT2G04025, AT1G74160, AT5G24740, AT4G11880, AT2G31081, AT2G41630, AT1G03840, AT3G63430, AT5G13990, AT1G18620, AT1G34110, AT5G13290, AT3G24240, AT2G13680, AT5G08390, AT5G65810, AT2G33775, AT4G28540, AT1G79860, AT1G58250, AT1G70940, AT3G49720, AT5G55300, AT3G06020, AT1G11160, AT3G23090, AT5G10510, AT1G44900, AT5…
lateral root morphogenesis	39 of 7673 genes, 0.5%	73 of 31860 genes, 0.2%	0.00022	0	0	AT3G58190, AT4G13510, AT4G37070, AT3G53180, AT1G15570, AT5G18560, AT2G45420, AT4G07410, AT1G72490, AT2G34680, AT4G12550, AT2G17500, AT2G30340, AT5G57740, AT1G19220, AT2G38120, AT4G01630, AT2G42430, AT3G24300, AT1G07880, AT2G42490, AT2G22670, AT5G56320, AT3G59420, AT3G30260, AT3G22400, AT1G77740, AT4G35910, AT1G49430, AT5G20730, AT5G49660, AT4G14550, AT1G77690, AT3G02260, AT2G18480, AT5G66815, AT5…
response to starvation	95 of 7673 genes, 1.2%	240 of 31860 genes, 0.8%	0.00023	0	0	AT4G02270, AT1G78000, AT2G35612, AT1G53310, AT5G65040, AT3G08850, AT1G18910, AT3G55880, AT5G49450, AT1G65320, AT4G31877, AT1G56160, AT5G15330, AT3G54470, AT1G77300, AT5G20150, AT3G56980, AT1G09020, AT5G28770, AT1G73010, AT1G54710, AT3G50610, AT3G03710, AT5G66816, AT1G58250, AT1G68740, AT5G39635, AT3G26815, AT3G18290, AT5G43350, AT3G49580, AT2G22240, AT3G59410, AT3G53480, AT5G36890, AT2G01830, AT5…
cell wall polysaccharide biosynthetic process	37 of 7673 genes, 0.5%	68 of 31860 genes, 0.2%	0.00025	0	0	AT5G15630, AT1G29890, AT5G54690, AT1G67330, AT1G09610, AT3G55990, AT1G51630, AT5G41040, AT2G38320, AT4G01770, AT1G27440, AT1G77460, AT5G46340, AT2G35610, AT3G25140, AT3G57420, AT2G41770, AT1G08990, AT2G37720, AT5G67210, AT3G21190, AT2G34410, AT3G61130, AT2G37090, AT5G01620, AT4G09990, AT2G15440, AT3G50220, AT3G18660, AT5G22940, AT1G33800, AT1G56550, AT1G54940, AT1G09790, AT4G33330, AT5G60950, AT5…
RNA metabolic process	994 of 7673 genes, 13.0%	3592 of 31860 genes, 11.3%	0.00026	0	0	AT2G36010, AT5G41570, AT2G28290, AT1G62110, AT2G14210, AT4G25630, AT2G06210, AT1G68150, AT3G55160, AT1G62150, AT3G50700, AT1G26370, AT5G49470, AT1G26780, AT1G29950, AT3G14330, AT5G06270, AT2G18300, AT4G23750, AT3G12980, AT4G00050, AT5G01630, AT1G20980, AT4G09980, AT1G80930, AT1G63490, AT4G17785, AT2G16940, AT2G27990, AT4G02400, AT5G43990, AT2G46310, AT3G49760, AT5G52830, AT1G75390, AT3G49410, AT3…
negative regulation of nucleobase-containing compound metabolic process	132 of 7673 genes, 1.7%	362 of 31860 genes, 1.1%	0.00028	0	0	AT3G07100, AT3G01320, AT3G18524, AT1G54160, AT1G08060, AT4G04450, AT1G70060, AT1G06760, AT1G33240, AT5G06270, AT5G54090, AT2G22670, AT5G52830, AT1G54440, AT3G15120, AT3G50870, AT4G02070, AT5G58360, AT4G28110, AT1G28420, AT1G62830, AT5G63190, AT4G20400, AT3G21460, AT5G62430, AT2G05210, AT1G03850, AT2G19260, AT1G43850, AT3G49500, AT2G37630, AT2G36050, AT4G24800, AT5G02030, AT5G57620, AT4G32620, AT1…
actin filament-based process	58 of 7673 genes, 0.8%	127 of 31860 genes, 0.4%	0.00029	0	0	AT3G33520, AT4G29340, AT2G31650, AT4G27370, AT2G31900, AT1G04600, AT2G46225, AT1G04160, AT4G38510, AT5G20610, AT2G17800, AT2G43800, AT4G18600, AT5G55400, AT4G30160, AT3G12110, AT5G10470, AT2G30910, AT5G43900, AT3G51300, AT2G41740, AT1G71790, AT2G33240, AT2G38440, AT2G20290, AT1G31810, AT5G48460, AT2G40820, AT4G00680, AT1G08730, AT5G01730, AT3G55770, AT4G05520, AT5G54280, AT1G01750, AT4G28710, AT4…
cytoplasmic microtubule organization	33 of 7673 genes, 0.4%	58 of 31860 genes, 0.2%	0.00031	0	0	AT3G50960, AT5G65930, AT5G15600, AT2G34560, AT3G09000, AT3G27120, AT5G23430, AT5G64740, AT1G27850, AT5G08120, AT1G69230, AT3G51540, AT5G23720, AT3G44200, AT1G80260, AT5G17410, AT1G61210, AT4G23496, AT5G08390, AT2G22125, AT5G44610, AT4G28540, AT3G53760, AT5G06680, AT1G54960, AT1G11160, AT3G06030, AT2G28620, AT3G23090, AT2G40070, AT3G61650, AT1G80350, AT2G20190
xylan metabolic process	33 of 7673 genes, 0.4%	58 of 31860 genes, 0.2%	0.00031	0	0	AT1G29890, AT2G40320, AT5G54690, AT1G67330, AT4G33810, AT1G02640, AT3G19620, AT1G09610, AT3G55990, AT2G38320, AT1G27440, AT5G46340, AT1G08990, AT2G37720, AT1G10050, AT5G67210, AT2G34410, AT4G08160, AT3G10740, AT2G37090, AT5G01620, AT5G10560, AT1G78060, AT1G58370, AT2G15440, AT4G09990, AT3G50220, AT3G18660, AT5G22940, AT1G33800, AT1G54940, AT4G33330, AT5G01360
response to nutrient levels	110 of 7673 genes, 1.4%	290 of 31860 genes, 0.9%	0.00032	0	0	AT4G02270, AT1G78000, AT2G35612, AT1G53310, AT5G65040, AT2G14210, AT3G08850, AT1G18910, AT3G55880, AT5G49450, AT1G65320, AT4G31877, AT1G56160, AT3G48350, AT5G15330, AT3G54470, AT1G77300, AT5G20150, AT1G27510, AT3G56980, AT1G09020, AT5G28770, AT1G73010, AT1G54710, AT3G50610, AT3G03710, AT5G66816, AT1G58250, AT5G21170, AT1G68740, AT5G39635, AT3G26815, AT3G18290, AT5G43350, AT3G49580, AT2G22240, AT3…
response to extracellular stimulus	122 of 7673 genes, 1.6%	330 of 31860 genes, 1.0%	0.00036	0	0	AT4G02270, AT1G78000, AT1G27880, AT2G35612, AT1G53310, AT5G65040, AT2G14210, AT3G08850, AT1G18910, AT3G55880, AT5G49450, AT1G65320, AT1G33240, AT4G31877, AT1G56160, AT3G48350, AT1G32080, AT5G15330, AT3G54470, AT1G77300, AT5G20150, AT1G27510, AT1G68010, AT3G56980, AT1G09020, AT5G28770, AT1G73010, AT1G54710, AT3G50610, AT3G03710, AT5G66816, AT1G58250, AT5G21170, AT1G68740, AT5G39635, AT3G26815, AT3…
post-embryonic root morphogenesis	39 of 7673 genes, 0.5%	74 of 31860 genes, 0.2%	0.00036	0	0	AT3G58190, AT4G13510, AT4G37070, AT3G53180, AT1G15570, AT5G18560, AT2G45420, AT4G07410, AT1G72490, AT2G34680, AT4G12550, AT2G17500, AT2G30340, AT5G57740, AT1G19220, AT2G38120, AT4G01630, AT2G42430, AT3G24300, AT1G07880, AT2G42490, AT2G22670, AT5G56320, AT3G59420, AT3G30260, AT3G22400, AT1G77740, AT4G35910, AT1G49430, AT5G20730, AT5G49660, AT4G14550, AT1G77690, AT3G02260, AT2G18480, AT5G66815, AT5…
secondary metabolic process	136 of 7673 genes, 1.8%	377 of 31860 genes, 1.2%	0.00037	0	0	AT5G25980, AT4G12910, AT3G53510, AT5G62480, AT5G13580, AT1G03980, AT2G03440, AT1G53680, AT5G41040, AT1G32100, AT1G27140, AT1G56160, AT3G09260, AT5G05980, AT1G47600, AT3G03900, AT1G79180, AT3G12900, AT2G29420, AT1G12160, AT4G17785, AT4G34100, AT1G63910, AT1G17260, AT4G24520, AT2G22920, AT5G36890, AT5G28510, AT3G16340, AT3G19820, AT2G47730, AT1G73300, AT4G31940, AT3G13610, AT1G54040, AT1G78380, AT4…
chromatin organization	141 of 7673 genes, 1.8%	394 of 31860 genes, 1.2%	0.00038	0	0	AT2G31650, AT5G40340, AT3G01320, AT2G28290, AT1G08060, AT3G24870, AT4G25630, AT2G06210, AT3G12810, AT1G55970, AT1G70060, AT4G37280, AT1G06760, AT1G54840, AT3G45980, AT3G12980, AT4G32830, AT5G46910, AT4G27910, AT1G77300, AT1G63490, AT5G19310, AT1G04050, AT5G43990, AT1G14350, AT5G02560, AT1G65440, AT1G54440, AT5G49020, AT4G31120, AT1G21700, AT3G06010, AT4G25340, AT3G15120, AT5G55300, AT5G67380, AT1…
DNA conformation change	55 of 7673 genes, 0.7%	119 of 31860 genes, 0.4%	0.00038	0	0	AT2G16440, AT1G27880, AT1G60930, AT2G32000, AT1G31360, AT5G56950, AT5G07810, AT4G38680, AT5G55310, AT4G32820, AT5G63920, AT5G02520, AT1G06760, AT1G11060, AT3G45980, AT5G64630, AT3G53650, AT2G21660, AT5G46280, AT1G07790, AT3G16730, AT2G06510, AT3G13782, AT2G31970, AT3G06400, AT3G23890, AT4G25120, AT3G57060, AT5G27680, AT3G10690, AT1G52950, AT4G31210, AT5G04130, AT3G10270, AT5G44635, AT1G79350, AT4…
isoprenoid metabolic process	91 of 7673 genes, 1.2%	230 of 31860 genes, 0.7%	0.00045	0	0	AT3G14510, AT5G36110, AT3G20160, AT5G65410, AT4G19170, AT5G48000, AT5G27450, AT2G03440, AT4G11820, AT4G21200, AT1G78440, AT5G51810, AT3G47450, AT3G10230, AT3G53130, AT2G23400, AT1G52340, AT3G29190, AT3G54250, AT3G26744, AT1G77300, AT4G20230, AT1G66960, AT5G36140, AT1G67080, AT4G34100, AT1G17050, AT1G66020, AT2G36690, AT4G02780, AT4G14210, AT5G47770, AT2G07050, AT3G03710, AT1G03055, AT3G32030, AT4…
response to abiotic stimulus	660 of 7673 genes, 8.6%	2309 of 31860 genes, 7.2%	0.00049	0	0	AT5G23070, AT1G48500, AT5G04190, AT2G03440, AT3G55160, AT1G03060, AT5G58760, AT5G39860, AT3G17510, AT4G00050, AT1G32080, AT1G09350, AT4G24020, AT5G20790, AT2G21650, AT1G63490, AT3G52360, AT1G68010, AT4G34100, AT3G22380, AT5G26742, AT1G47490, AT2G29130, AT3G08920, AT5G22890, AT1G66350, AT5G58500, AT5G23150, AT5G49730, AT5G49665, AT3G05890, AT2G17270, AT5G14565, AT4G00730, AT3G55790, AT1G66840, AT1…
shoot system morphogenesis	91 of 7673 genes, 1.2%	231 of 31860 genes, 0.7%	0.00056	0	0	AT5G55540, AT1G05470, AT1G27370, AT2G35612, AT3G14067, AT3G09000, AT1G75640, AT5G67260, AT3G09070, AT5G10310, AT4G13195, AT1G63700, AT4G29900, AT3G30260, AT1G77300, AT4G03550, AT1G15040, AT3G15030, AT4G23713, AT2G27990, AT2G34710, AT2G41370, AT1G14350, AT5G65810, AT5G61480, AT1G31770, AT5G08070, AT3G50610, AT5G66816, AT1G03055, AT2G42200, AT5G67100, AT2G44950, AT3G49720, AT5G55300, AT1G80080, AT5…
establishment of organelle localization	48 of 7673 genes, 0.6%	100 of 31860 genes, 0.3%	0.00058	0	0	AT1G12150, AT4G27370, AT2G31900, AT3G51720, AT1G04600, AT5G42880, AT1G04160, AT5G20610, AT1G66840, AT2G17940, AT3G10380, AT3G54630, AT5G38150, AT5G10470, AT3G51300, AT1G72320, AT2G33240, AT1G67120, AT2G20290, AT5G47490, AT4G17890, AT1G08730, AT5G58140, AT5G54280, AT1G58070, AT3G58650, AT3G03110, AT4G28710, AT2G40480, AT5G20490, AT3G25690, AT5G47480, AT5G49880, AT5G65460, AT1G15660, AT1G24460, AT4…
meiotic chromosome segregation	36 of 7673 genes, 0.5%	67 of 31860 genes, 0.2%	0.00059	0	0	AT1G14750, AT1G48360, AT4G17380, AT1G22260, AT3G09880, AT4G24710, AT5G57880, AT2G47980, AT5G63920, AT2G20635, AT1G11060, AT4G14970, AT1G77720, AT1G01370, AT3G20475, AT4G32200, AT2G06510, AT5G05510, AT3G23890, AT3G12280, AT1G12790, AT5G04320, AT5G12360, AT3G27730, AT4G22970, AT1G61030, AT5G15540, AT1G15660, AT2G33560, AT5G16270, AT3G48190, AT4G30870, AT5G22010, AT5G41150, AT5G40840, AT3G14190
cortical cytoskeleton organization	34 of 7673 genes, 0.4%	62 of 31860 genes, 0.2%	0.00067	0	0	AT3G50960, AT5G65930, AT5G15600, AT2G17800, AT3G09000, AT5G23430, AT5G64740, AT1G27850, AT3G51300, AT5G08120, AT1G69230, AT3G51540, AT5G23720, AT3G44200, AT1G61210, AT4G35020, AT5G67270, AT4G23496, AT5G08390, AT5G45970, AT4G35950, AT2G22125, AT5G44610, AT4G28540, AT3G53760, AT2G35110, AT1G54960, AT3G06030, AT1G11160, AT2G28620, AT3G23090, AT2G40070, AT1G80350, AT2G20190
actin filament-based movement	18 of 7673 genes, 0.2%	24 of 31860 genes, 0.1%	0.00073	0	0	AT4G27370, AT2G31900, AT1G04600, AT4G28710, AT1G04160, AT5G20610, AT5G20490, AT5G10470, AT5G65460, AT5G43900, AT2G33240, AT2G20290, AT1G17580, AT1G42550, AT4G33200, AT1G08730, AT5G54280, AT1G50360
positive gravitropism	23 of 7673 genes, 0.3%	35 of 31860 genes, 0.1%	0.00075	0	0	AT4G16515, AT1G77740, AT2G23050, AT2G02950, AT4G35020, AT3G28860, AT5G50375, AT5G57090, AT5G67440, AT2G16005, AT1G70940, AT5G15725, AT3G30350, AT2G14820, AT5G47990, AT2G36910, AT5G64770, AT2G38120, AT5G62500, AT4G37590, AT4G24670, AT4G16340, AT3G20130
actin filament-based transport	17 of 7673 genes, 0.2%	22 of 31860 genes, 0.1%	0.00077	0	0	AT4G27370, AT2G31900, AT1G04600, AT4G28710, AT1G04160, AT5G20610, AT5G20490, AT5G10470, AT5G65460, AT2G33240, AT2G20290, AT1G17580, AT1G42550, AT4G33200, AT1G08730, AT5G54280, AT1G50360
spindle assembly	28 of 7673 genes, 0.4%	47 of 31860 genes, 0.1%	0.00078	0	0	AT2G44190, AT5G17410, AT1G80260, AT1G50710, AT5G54670, AT5G67270, AT5G38880, AT4G27180, AT1G03780, AT4G25190, AT1G49890, AT4G30710, AT5G37478, AT3G19570, AT5G19400, AT3G53760, AT4G05190, AT1G61030, AT4G22860, AT5G15510, AT5G48520, AT1G11060, AT5G40740, AT4G21270, AT2G24070, AT5G06680, AT5G62500, AT2G20815
regionalization	77 of 7673 genes, 1.0%	188 of 31860 genes, 0.6%	0.00078	0	0	AT2G31650, AT5G55540, AT5G65930, AT1G05470, AT3G63300, AT1G14760, AT3G22760, AT2G02560, AT4G32551, AT1G79580, AT5G24740, AT2G32010, AT3G09070, AT4G25320, AT5G08120, AT5G05660, AT5G60690, AT1G33240, AT5G55250, AT3G01140, AT3G54720, AT1G68060, AT5G64390, AT2G34710, AT2G41370, AT2G01950, AT1G14350, AT1G11130, AT1G31770, AT2G45190, AT4G00180, AT1G55325, AT4G32700, AT5G13010, AT4G00450, AT4G37650, AT5…
response to radiation	266 of 7673 genes, 3.5%	840 of 31860 genes, 2.6%	0.0009	0	0	AT4G03400, AT1G16910, AT5G04190, AT1G26945, AT3G24870, AT1G19150, AT5G58760, AT1G25540, AT5G39860, AT4G00050, AT3G51080, AT1G12370, AT5G44750, AT2G21650, AT1G68010, AT5G48560, AT4G31710, AT5G67030, AT1G67070, AT5G58500, AT5G23150, AT5G49730, AT2G35510, AT5G63190, AT5G04140, AT5G23730, AT1G59940, AT5G17800, AT2G46340, AT4G00730, AT1G66840, AT1G05880, AT5G47010, AT4G30200, AT3G02570, AT4G34280, AT3…
phloem or xylem histogenesis	51 of 7673 genes, 0.7%	110 of 31860 genes, 0.3%	0.00097	0	0	AT2G27230, AT3G63300, AT2G46685, AT1G27320, AT2G45420, AT5G51590, AT1G69588, AT3G01670, AT5G03280, AT3G01680, AT3G09070, AT2G38070, AT4G25320, AT5G02030, AT5G60690, AT1G67790, AT2G28250, AT4G24670, AT4G13195, AT3G20557, AT1G62700, AT5G13300, AT5G10250, AT5G35750, AT4G14940, AT3G21710, AT1G05630, AT5G66300, AT5G65800, AT1G54490, AT5G61480, AT1G64625, AT5G19530, AT1G08760, AT1G02250, AT1G09540, AT2…
gene silencing	108 of 7673 genes, 1.4%	289 of 31860 genes, 0.9%	0.00102	0	0	AT3G49250, AT1G08060, AT3G61897, AT5G19820, AT3G12810, AT4G17788, AT5G08185, AT3G42670, AT3G48050, AT1G79280, AT1G06760, AT2G36490, AT4G27230, AT3G03300, AT2G31660, AT3G14980, AT1G56310, AT4G31877, AT1G76630, AT2G27400, AT2G35160, AT1G69770, AT2G32940, AT4G23713, AT4G21710, AT3G46960, AT5G43990, AT5G02200, AT3G27670, AT3G20670, AT3G20010, AT1G54440, AT1G01040, AT3G17185, AT5G13010, AT1G48620, AT2…
DNA repair	131 of 7673 genes, 1.7%	366 of 31860 genes, 1.1%	0.00105	0	0	AT4G32970, AT1G27880, AT1G60930, AT3G18524, AT1G08130, AT3G19210, AT3G12710, AT5G08110, AT5G58760, AT1G77470, AT1G14460, AT5G54090, AT5G01310, AT5G01630, AT3G16730, AT1G12370, AT5G55660, AT5G44750, AT4G23440, AT1G15940, AT5G41360, AT2G02480, AT3G12530, AT5G44635, AT3G14890, AT4G02060, AT1G48310, AT4G02070, AT5G67380, AT2G31320, AT5G07400, AT1G44900, AT1G08260, AT2G16440, AT1G31360, AT5G07660, AT5…
regulation of chromosome organization	58 of 7673 genes, 0.8%	131 of 31860 genes, 0.4%	0.0011	0	0	AT4G28190, AT3G61740, AT1G08600, AT2G05210, AT2G16485, AT5G11530, AT4G30200, AT2G06210, AT3G24440, AT5G02520, AT1G06760, AT2G20635, AT2G20000, AT1G11060, AT1G77720, AT2G36490, AT5G66750, AT1G06590, AT5G40820, AT3G16320, AT3G19590, AT1G05910, AT1G69400, AT5G05510, AT4G27910, AT1G77300, AT2G23740, AT1G50490, AT4G21530, AT3G25100, AT5G05560, AT1G14350, AT2G16390, AT2G39090, AT5G45600, AT1G54440, AT3…
isoprenoid biosynthetic process	79 of 7673 genes, 1.0%	196 of 31860 genes, 0.6%	0.00121	0	0	AT3G14510, AT3G20160, AT5G65410, AT5G27450, AT2G03440, AT4G11820, AT4G21200, AT1G78440, AT5G51810, AT3G47450, AT3G10230, AT3G53130, AT2G23400, AT1G52340, AT3G29190, AT3G54250, AT3G26744, AT4G20230, AT1G66960, AT1G67080, AT4G34100, AT1G17050, AT1G66020, AT2G36690, AT4G02780, AT4G14210, AT5G47770, AT2G07050, AT3G03710, AT1G03055, AT3G32030, AT2G32440, AT5G67030, AT2G18620, AT5G51310, AT1G48800, AT5…
gene silencing by RNA	78 of 7673 genes, 1.0%	193 of 31860 genes, 0.6%	0.00125	0	0	AT3G49250, AT3G61897, AT5G19820, AT4G17788, AT5G08185, AT3G42670, AT3G48050, AT3G03300, AT2G31660, AT3G14980, AT1G56310, AT4G31877, AT2G27400, AT2G35160, AT2G32940, AT4G23713, AT4G21710, AT3G46960, AT5G43990, AT5G02200, AT3G27670, AT3G20010, AT1G54440, AT1G01040, AT3G17185, AT5G13010, AT2G19930, AT5G04275, AT3G06670, AT5G46845, AT5G01400, AT1G24706, AT2G16950, AT2G46685, AT2G16485, AT5G23880, AT5…
negative regulation of RNA metabolic process	120 of 7673 genes, 1.6%	330 of 31860 genes, 1.0%	0.00126	0	0	AT3G01320, AT2G42870, AT5G11530, AT1G54160, AT4G32551, AT1G08060, AT1G13740, AT4G04450, AT1G70060, AT1G06760, AT2G36490, AT4G27230, AT5G05660, AT1G33240, AT5G06270, AT1G74660, AT2G35160, AT3G62950, AT2G22670, AT1G69770, AT3G26744, AT2G32940, AT5G02200, AT5G04820, AT3G20670, AT1G68840, AT5G52830, AT1G54440, AT3G52540, AT5G50360, AT3G52250, AT1G48620, AT3G15120, AT2G19930, AT3G50870, AT2G32100, AT5…
meristem growth	38 of 7673 genes, 0.5%	74 of 31860 genes, 0.2%	0.00127	0	0	AT4G28190, AT1G60800, AT5G03150, AT5G48940, AT5G18560, AT4G16110, AT3G16857, AT1G65380, AT4G07410, AT2G04025, AT5G24740, AT4G11880, AT2G25180, AT2G31081, AT5G56040, AT4G26540, AT1G03840, AT1G34110, AT3G24240, AT5G13290, AT3G26540, AT5G05980, AT3G49670, AT5G65700, AT1G67710, AT3G20840, AT2G45190, AT1G70940, AT5G55300, AT3G06020, AT1G71696, AT1G52150, AT5G10510, AT5G44160, AT1G51190, AT1G13620, AT1…
(1->3)-beta-D-glucan metabolic process	12 of 7673 genes, 0.2%	13 of 31860 genes, 0.0%	0.00134	0	0	AT2G31960, AT4G03550, AT3G59100, AT4G04970, AT3G07160, AT3G14570, AT2G36850, AT5G36870, AT5G13000, AT2G13680, AT1G05570, AT1G06490
(1->3)-beta-D-glucan biosynthetic process	12 of 7673 genes, 0.2%	13 of 31860 genes, 0.0%	0.00134	0	0	AT2G31960, AT4G03550, AT3G59100, AT4G04970, AT3G07160, AT3G14570, AT2G36850, AT5G36870, AT5G13000, AT2G13680, AT1G05570, AT1G06490
anatomical structure arrangement	43 of 7673 genes, 0.6%	88 of 31860 genes, 0.3%	0.00135	0	0	AT2G31650, AT5G17800, AT5G55540, AT1G75820, AT1G27370, AT3G16857, AT1G76540, AT1G72560, AT3G22780, AT2G46920, AT5G43810, AT2G20000, AT5G64630, AT5G60690, AT3G13300, AT2G42620, AT5G27030, AT1G55580, AT4G13195, AT5G05980, AT3G15880, AT3G49670, AT1G15750, AT3G18730, AT2G34710, AT5G65700, AT1G73590, AT1G11130, AT2G45190, AT4G32700, AT3G50660, AT1G20930, AT3G50870, AT1G80490, AT5G55300, AT1G65470, AT1…
regulation of mitotic cell cycle	51 of 7673 genes, 0.7%	111 of 31860 genes, 0.3%	0.00138	0	0	AT1G10690, AT1G15570, AT1G67580, AT1G76540, AT3G05480, AT5G05970, AT4G22860, AT5G04470, AT1G77620, AT2G20635, AT2G20000, AT1G77720, AT4G14970, AT3G57860, AT1G51355, AT1G06590, AT3G16320, AT3G19590, AT5G02420, AT1G69400, AT5G52950, AT5G05510, AT3G54180, AT4G14700, AT1G07500, AT3G23890, AT3G12280, AT1G50490, AT4G21530, AT3G25100, AT5G12360, AT5G05560, AT1G03780, AT2G39090, AT5G37478, AT5G49880, AT5…
actin cytoskeleton organization	53 of 7673 genes, 0.7%	117 of 31860 genes, 0.4%	0.00144	0	0	AT4G29340, AT2G31650, AT4G27370, AT2G31900, AT1G04600, AT2G46225, AT1G04160, AT4G38510, AT2G17800, AT2G43800, AT4G18600, AT5G55400, AT4G30160, AT3G12110, AT2G30910, AT5G43900, AT3G51300, AT2G41740, AT1G71790, AT2G33240, AT2G38440, AT2G20290, AT1G31810, AT5G48460, AT2G40820, AT4G00680, AT1G08730, AT5G01730, AT3G55770, AT4G05520, AT5G54280, AT1G01750, AT4G28710, AT4G35020, AT5G45970, AT4G35950, AT5…
asymmetric cell division	19 of 7673 genes, 0.2%	27 of 31860 genes, 0.1%	0.00173	0	0	AT1G69770, AT3G12280, AT3G59420, AT5G03150, AT2G01210, AT1G55540, AT2G37630, AT4G31805, AT5G10890, AT1G13650, AT5G49160, AT4G37650, AT1G80080, AT1G03840, AT1G14580, AT1G26870, AT3G09730, AT5G44160, AT3G54220
hormone-mediated signaling pathway	211 of 7673 genes, 2.7%	648 of 31860 genes, 2.0%	0.00173	0	0	AT4G33800, AT2G31650, AT3G13980, AT3G03450, AT3G63300, AT2G28290, AT1G48500, AT1G54160, AT1G63500, AT5G03280, AT2G03440, AT3G14790, AT3G50700, AT4G32570, AT5G49470, AT1G25540, AT1G13670, AT5G38790, AT5G22090, AT1G56160, AT1G15380, AT1G53130, AT3G11910, AT1G71020, AT2G42440, AT4G35390, AT5G40990, AT2G41370, AT4G35020, AT2G01950, AT5G45110, AT1G52920, AT5G40440, AT1G58250, AT1G70940, AT3G21510, AT1…
trichome differentiation	48 of 7673 genes, 0.6%	103 of 31860 genes, 0.3%	0.00178	0	0	AT5G65930, AT2G46225, AT3G58070, AT5G43900, AT1G03060, AT5G04470, AT4G20780, AT5G64630, AT2G38440, AT1G25540, AT1G33240, AT5G06650, AT4G26690, AT2G30432, AT5G40330, AT3G23980, AT3G01140, AT3G12280, AT4G15415, AT5G65530, AT1G67030, AT2G30420, AT2G02480, AT3G20780, AT1G17920, AT5G23940, AT5G20490, AT3G27920, AT1G01380, AT1G10480, AT5G28646, AT1G80080, AT2G35110, AT5G55480, AT1G63650, AT3G16630, AT1…
cellulose metabolic process	34 of 7673 genes, 0.4%	64 of 31860 genes, 0.2%	0.00184	0	0	AT5G62710, AT5G15630, AT1G32180, AT4G39350, AT2G32610, AT5G64740, AT4G24010, AT5G09870, AT3G12060, AT4G18780, AT1G77460, AT4G15290, AT4G26690, AT5G05170, AT3G57420, AT1G78880, AT2G41770, AT5G16910, AT3G03050, AT4G15320, AT2G21770, AT4G23990, AT2G22125, AT2G32620, AT1G02730, AT4G32410, AT1G16860, AT5G44030, AT5G55480, AT5G17420, AT5G36890, AT1G09790, AT5G60950, AT5G01360
sister chromatid cohesion	27 of 7673 genes, 0.4%	46 of 31860 genes, 0.1%	0.00195	0	0	AT1G15940, AT5G04320, AT5G12360, AT3G54670, AT3G09880, AT4G31880, AT5G61460, AT2G47980, AT5G07660, AT4G22970, AT1G61030, AT2G20635, AT5G15540, AT5G15920, AT2G33560, AT1G11060, AT5G16270, AT4G32620, AT1G04730, AT1G80810, AT5G47690, AT1G77600, AT2G44580, AT2G27170, AT5G40840, AT3G14190, AT5G05510
cortical microtubule organization	27 of 7673 genes, 0.4%	46 of 31860 genes, 0.1%	0.00195	0	0	AT3G50960, AT5G65930, AT5G15600, AT1G61210, AT5G08390, AT4G23496, AT3G09000, AT2G22125, AT5G23430, AT5G44610, AT3G53760, AT4G28540, AT5G64740, AT1G27850, AT5G08120, AT1G54960, AT1G69230, AT3G51540, AT5G23720, AT1G11160, AT3G06030, AT3G23090, AT2G28620, AT2G40070, AT1G80350, AT2G20190, AT3G44200
cellular response to hormone stimulus	244 of 7673 genes, 3.2%	768 of 31860 genes, 2.4%	0.0021	0	0	AT4G33800, AT2G31650, AT3G13980, AT3G03450, AT3G63300, AT2G28290, AT1G48500, AT1G54160, AT1G63500, AT5G03280, AT2G03440, AT3G14790, AT3G50700, AT4G32570, AT5G49470, AT1G25540, AT1G13670, AT5G38790, AT5G22090, AT1G56160, AT1G15380, AT4G14390, AT1G53130, AT3G11910, AT1G71020, AT4G03550, AT1G30460, AT2G42440, AT4G35390, AT5G40990, AT2G41370, AT4G35020, AT2G01950, AT5G45110, AT1G52920, AT5G28770, AT5…
chromosome organization involved in meiotic cell cycle	31 of 7673 genes, 0.4%	57 of 31860 genes, 0.2%	0.00295	0	0	AT1G14750, AT3G12280, AT5G04320, AT1G48360, AT3G57060, AT4G17380, AT5G12360, AT1G22260, AT3G09880, AT4G24710, AT3G27730, AT5G57880, AT2G47980, AT1G61030, AT2G20635, AT5G15540, AT2G33560, AT1G11060, AT4G14970, AT5G16270, AT3G48190, AT4G15890, AT3G20475, AT4G30870, AT4G32200, AT3G16730, AT2G06510, AT5G40840, AT3G14190, AT2G31970, AT5G05510
galacturonan metabolic process	68 of 7673 genes, 0.9%	165 of 31860 genes, 0.5%	0.00296	0	0	AT5G04960, AT1G13250, AT2G28315, AT1G67750, AT3G10710, AT4G32551, AT4G13710, AT3G47400, AT1G51630, AT2G33570, AT5G41040, AT1G70090, AT5G47500, AT4G01770, AT5G55720, AT4G28370, AT2G35610, AT1G15690, AT3G25140, AT2G18230, AT3G53190, AT2G20810, AT3G21190, AT5G65810, AT3G24670, AT5G20860, AT5G51500, AT3G59010, AT5G04970, AT5G15490, AT5G15740, AT3G09540, AT3G49720, AT5G17420, AT1G56550, AT3G07970, AT4…
negative regulation of RNA biosynthetic process	115 of 7673 genes, 1.5%	318 of 31860 genes, 1.0%	0.00299	0	0	AT3G01320, AT2G42870, AT5G11530, AT1G54160, AT4G32551, AT1G08060, AT1G13740, AT4G04450, AT1G70060, AT1G06760, AT2G36490, AT4G27230, AT5G05660, AT1G33240, AT5G06270, AT1G74660, AT2G35160, AT3G62950, AT2G22670, AT1G69770, AT3G26744, AT2G32940, AT5G02200, AT5G04820, AT3G20670, AT1G68840, AT5G52830, AT1G54440, AT3G52540, AT5G50360, AT3G52250, AT1G48620, AT3G15120, AT2G19930, AT3G50870, AT2G32100, AT5…
negative regulation of nucleic acid-templated transcription	115 of 7673 genes, 1.5%	318 of 31860 genes, 1.0%	0.00299	0	0	AT3G01320, AT2G42870, AT5G11530, AT1G54160, AT4G32551, AT1G08060, AT1G13740, AT4G04450, AT1G70060, AT1G06760, AT2G36490, AT4G27230, AT5G05660, AT1G33240, AT5G06270, AT1G74660, AT2G35160, AT3G62950, AT2G22670, AT1G69770, AT3G26744, AT2G32940, AT5G02200, AT5G04820, AT3G20670, AT1G68840, AT5G52830, AT1G54440, AT3G52540, AT5G50360, AT3G52250, AT1G48620, AT3G15120, AT2G19930, AT3G50870, AT2G32100, AT5…
intracellular signal transduction	157 of 7673 genes, 2.0%	462 of 31860 genes, 1.5%	0.00308	0	0	AT2G31650, AT4G16350, AT3G18750, AT2G28290, AT1G01960, AT5G54020, AT5G03280, AT3G55160, AT5G09890, AT3G46800, AT4G02180, AT3G17510, AT1G56160, AT5G58700, AT5G40320, AT4G14010, AT5G40990, AT4G35020, AT1G49040, AT3G51290, AT3G60860, AT5G52830, AT2G33775, AT5G40440, AT4G31710, AT1G58250, AT3G21510, AT3G17850, AT3G10550, AT5G36890, AT1G74740, AT5G45430, AT2G41310, AT5G44790, AT4G16340, AT1G09450, AT1…
xylan biosynthetic process	23 of 7673 genes, 0.3%	37 of 31860 genes, 0.1%	0.00327	0	0	AT1G29890, AT5G54690, AT2G34410, AT1G67330, AT1G09610, AT2G37090, AT3G55990, AT5G01620, AT2G38320, AT1G27440, AT4G09990, AT2G15440, AT3G50220, AT3G18660, AT1G33800, AT5G22940, AT1G54940, AT5G46340, AT1G08990, AT2G37720, AT4G33330, AT5G01360, AT5G67210
meiosis I	40 of 7673 genes, 0.5%	82 of 31860 genes, 0.3%	0.00361	0	0	AT1G14750, AT2G33793, AT1G48360, AT3G18524, AT5G66030, AT4G17380, AT1G22260, AT3G19210, AT3G27120, AT4G24710, AT5G57880, AT2G47980, AT1G04650, AT5G63920, AT1G11060, AT4G14970, AT3G57860, AT3G20475, AT4G32200, AT2G06510, AT4G35520, AT3G23890, AT3G12280, AT1G12790, AT1G77320, AT2G33640, AT3G27730, AT1G65010, AT1G61030, AT1G15660, AT5G16270, AT4G27595, AT3G48190, AT4G32190, AT4G25540, AT1G35530, AT4…
actin filament organization	49 of 7673 genes, 0.6%	108 of 31860 genes, 0.3%	0.00367	0	0	AT4G29340, AT4G27370, AT2G31900, AT1G04600, AT2G46225, AT1G04160, AT4G38510, AT2G17800, AT2G43800, AT4G18600, AT5G55400, AT4G30160, AT2G30910, AT5G43900, AT3G51300, AT2G41740, AT1G71790, AT2G33240, AT2G38440, AT2G20290, AT1G31810, AT5G48460, AT2G40820, AT4G00680, AT1G08730, AT5G01730, AT3G55770, AT5G54280, AT1G01750, AT4G28710, AT4G35020, AT5G45970, AT4G35950, AT5G20490, AT2G34150, AT2G29890, AT4…
plant epidermis morphogenesis	50 of 7673 genes, 0.7%	111 of 31860 genes, 0.3%	0.00373	0	0	AT5G65930, AT2G46225, AT2G46410, AT1G75640, AT3G58070, AT5G43900, AT1G03060, AT5G10310, AT4G20780, AT2G38440, AT1G25540, AT1G33240, AT4G26690, AT2G30432, AT1G04110, AT5G40330, AT3G23980, AT3G01140, AT3G54180, AT3G63440, AT3G12280, AT4G15415, AT1G63700, AT5G65590, AT5G65530, AT5G62230, AT2G02480, AT1G17920, AT1G14350, AT5G23940, AT5G20490, AT3G27920, AT2G26330, AT5G28646, AT1G80080, AT2G35110, AT5…
meiosis I cell cycle process	42 of 7673 genes, 0.5%	88 of 31860 genes, 0.3%	0.0041	0	0	AT1G14750, AT2G33793, AT1G48360, AT3G18524, AT5G66030, AT4G17380, AT1G22260, AT3G19210, AT3G27120, AT4G24710, AT5G57880, AT2G47980, AT1G04650, AT5G63920, AT1G11060, AT4G14970, AT3G57860, AT3G20475, AT4G32200, AT2G06510, AT4G35520, AT3G23890, AT3G12280, AT1G12790, AT1G77320, AT2G33640, AT3G27730, AT1G65010, AT1G61030, AT1G15660, AT3G24495, AT4G02070, AT5G16270, AT4G27595, AT3G48190, AT4G32190, AT4…
plant-type primary cell wall biogenesis	19 of 7673 genes, 0.2%	28 of 31860 genes, 0.1%	0.00417	0	0	AT2G21770, AT1G32180, AT4G23990, AT2G22125, AT2G32620, AT4G39350, AT1G02730, AT2G32610, AT5G64740, AT4G24010, AT5G09870, AT4G32410, AT4G18780, AT5G44030, AT5G17420, AT4G15290, AT5G05170, AT5G16910, AT3G03050
meristem maintenance	62 of 7673 genes, 0.8%	148 of 31860 genes, 0.5%	0.00458	0	0	AT2G27230, AT4G28190, AT1G60800, AT5G03150, AT4G28980, AT5G48940, AT5G18560, AT4G16110, AT5G11530, AT3G16857, AT1G65380, AT4G32551, AT4G24540, AT4G11920, AT4G07410, AT2G04025, AT3G55510, AT3G08850, AT5G24740, AT4G11880, AT2G46920, AT2G25180, AT2G31081, AT5G56040, AT5G02030, AT4G26540, AT1G03840, AT2G03710, AT1G34110, AT5G13290, AT3G24240, AT4G37750, AT4G24670, AT5G10140, AT3G02130, AT3G49670, AT5…
regulation of meristem growth	31 of 7673 genes, 0.4%	58 of 31860 genes, 0.2%	0.00488	0	0	AT4G28190, AT1G60800, AT5G03150, AT5G48940, AT5G65700, AT4G16110, AT1G67710, AT3G16857, AT1G65380, AT2G04025, AT5G24740, AT4G11880, AT1G70940, AT2G25180, AT2G31081, AT5G56040, AT5G55300, AT4G26540, AT1G03840, AT3G06020, AT1G52150, AT1G71696, AT1G34110, AT3G24240, AT5G13290, AT5G10510, AT5G44160, AT1G44900, AT1G13620, AT4G30520, AT3G49670
lateral root development	58 of 7673 genes, 0.8%	136 of 31860 genes, 0.4%	0.00496	0	0	AT3G58190, AT4G13510, AT4G16515, AT2G31650, AT4G37070, AT3G53180, AT1G15570, AT5G18560, AT2G45420, AT2G14210, AT4G07410, AT1G72490, AT1G34670, AT2G34680, AT4G12550, AT2G17500, AT1G21210, AT2G30340, AT5G57740, AT5G64770, AT1G19220, AT2G38120, AT4G01630, AT2G25170, AT2G42430, AT1G32080, AT4G24670, AT3G24300, AT1G07880, AT2G42490, AT2G22670, AT5G47390, AT5G56320, AT2G23440, AT3G30260, AT3G59420, AT3…
pectin metabolic process	67 of 7673 genes, 0.9%	164 of 31860 genes, 0.5%	0.00515	0	0	AT5G04960, AT1G13250, AT2G28315, AT1G67750, AT3G10710, AT4G13710, AT3G47400, AT1G51630, AT2G33570, AT5G41040, AT1G70090, AT5G47500, AT4G01770, AT5G55720, AT4G28370, AT2G35610, AT1G15690, AT3G25140, AT2G18230, AT3G53190, AT2G20810, AT3G21190, AT5G65810, AT3G24670, AT5G20860, AT5G51500, AT3G59010, AT5G04970, AT5G15490, AT5G15740, AT3G09540, AT3G49720, AT5G17420, AT1G56550, AT3G07970, AT4G22080, AT4…
stomatal complex development	35 of 7673 genes, 0.5%	69 of 31860 genes, 0.2%	0.0053	0	0	AT2G46410, AT1G15570, AT3G22760, AT3G22780, AT1G75640, AT5G67260, AT1G05100, AT5G65420, AT5G10310, AT5G10440, AT1G33240, AT4G26690, AT1G04110, AT1G20160, AT5G53210, AT4G17880, AT3G54180, AT3G63440, AT3G12280, AT1G63700, AT5G65590, AT3G26744, AT1G12860, AT5G62230, AT1G49040, AT1G14350, AT4G34160, AT2G26330, AT4G14770, AT1G80080, AT3G01500, AT5G55480, AT4G12970, AT3G61650, AT1G80370
negative regulation of cellular metabolic process	171 of 7673 genes, 2.2%	515 of 31860 genes, 1.6%	0.00538	0	0	AT3G07100, AT3G01320, AT3G18524, AT1G54160, AT1G15920, AT1G08060, AT4G04450, AT3G48050, AT1G70060, AT1G06760, AT1G33240, AT5G06270, AT5G22090, AT5G54090, AT1G78880, AT2G26390, AT2G22670, AT5G42750, AT5G52830, AT1G54440, AT3G03710, AT1G27960, AT3G15120, AT1G17860, AT3G50870, AT4G02070, AT5G10940, AT5G58360, AT4G28110, AT3G56580, AT1G28420, AT1G62830, AT5G63190, AT4G20400, AT3G21460, AT5G10480, AT5…
response to light stimulus	254 of 7673 genes, 3.3%	813 of 31860 genes, 2.6%	0.00542	0	0	AT5G35220, AT5G47640, AT4G03400, AT1G16910, AT5G08640, AT3G27580, AT5G04190, AT1G54160, AT1G26945, AT3G24870, AT1G19150, AT5G58760, AT1G25540, AT5G39860, AT4G00050, AT5G63420, AT1G14280, AT3G51080, AT5G27620, AT1G12370, AT1G79180, AT5G44750, AT2G21650, AT5G41360, AT3G60680, AT1G29910, AT1G68010, AT3G18780, AT3G15540, AT5G48560, AT4G31710, AT4G36105, AT3G47710, AT5G22830, AT1G34010, AT1G70940, AT4…
mitotic sister chromatid separation	17 of 7673 genes, 0.2%	24 of 31860 genes, 0.1%	0.00613	0	0	AT1G50490, AT4G21530, AT5G05560, AT2G39090, AT5G49880, AT2G20635, AT2G33560, AT2G20000, AT1G77720, AT3G25980, AT1G06590, AT1G78770, AT3G19590, AT3G16320, AT3G16730, AT1G69400, AT5G05510
negative regulation of nitrogen compound metabolic process	159 of 7673 genes, 2.1%	474 of 31860 genes, 1.5%	0.00631	0	0	AT3G07100, AT3G01320, AT3G18524, AT1G54160, AT1G15920, AT1G08060, AT4G04450, AT3G48050, AT1G70060, AT1G06760, AT1G33240, AT5G06270, AT5G54090, AT2G26390, AT2G22670, AT5G52830, AT1G54440, AT1G27960, AT3G15120, AT1G17860, AT3G50870, AT4G02070, AT5G58360, AT4G28110, AT3G56580, AT1G28420, AT1G62830, AT5G63190, AT4G20400, AT3G21460, AT5G10480, AT5G62430, AT2G05210, AT1G03850, AT2G19260, AT1G43850, AT3…
posttranscriptional gene silencing	68 of 7673 genes, 0.9%	168 of 31860 genes, 0.5%	0.0064	0	0	AT3G61897, AT5G19820, AT4G17788, AT5G08185, AT3G42670, AT3G48050, AT3G03300, AT2G31660, AT1G56310, AT4G31877, AT1G76630, AT2G27400, AT2G32940, AT4G23713, AT4G21710, AT3G46960, AT3G27670, AT1G54440, AT1G01040, AT3G17185, AT5G13010, AT2G19930, AT5G04275, AT5G46845, AT5G01400, AT1G75660, AT1G24706, AT2G16950, AT5G23880, AT2G46685, AT5G47010, AT3G49500, AT4G13555, AT3G20420, AT5G53060, AT2G25095, AT1…
positive regulation of chromosome organization	25 of 7673 genes, 0.3%	43 of 31860 genes, 0.1%	0.00654	0	0	AT4G27910, AT1G77300, AT3G61740, AT2G05210, AT4G21530, AT1G14350, AT4G30200, AT2G16390, AT2G39090, AT1G54440, AT3G52250, AT3G24440, AT4G22970, AT5G02520, AT5G15540, AT5G55390, AT2G20000, AT5G17920, AT5G39550, AT5G66750, AT1G78770, AT1G06590, AT3G42660, AT3G16320, AT3G14190
negative regulation of transcription, DNA-templated	113 of 7673 genes, 1.5%	316 of 31860 genes, 1.0%	0.00692	0	0	AT3G01320, AT2G42870, AT5G11530, AT1G54160, AT4G32551, AT1G08060, AT1G13740, AT4G04450, AT1G70060, AT1G06760, AT2G36490, AT4G27230, AT5G05660, AT1G33240, AT5G06270, AT1G74660, AT2G35160, AT3G62950, AT2G22670, AT1G69770, AT3G26744, AT2G32940, AT5G02200, AT5G04820, AT3G20670, AT1G68840, AT5G52830, AT1G54440, AT3G52540, AT5G50360, AT3G52250, AT1G48620, AT3G15120, AT2G19930, AT3G50870, AT2G32100, AT5…
positive regulation of cellular component organization	51 of 7673 genes, 0.7%	116 of 31860 genes, 0.4%	0.00712	0	0	AT1G79620, AT3G61740, AT2G46225, AT2G05210, AT3G28430, AT4G30200, AT4G32551, AT4G18600, AT1G26110, AT3G24440, AT2G30910, AT5G02520, AT2G01450, AT2G20000, AT1G29400, AT2G38440, AT5G66750, AT5G01730, AT1G06590, AT3G52140, AT3G16320, AT4G27910, AT1G77300, AT5G17410, AT1G12790, AT4G21530, AT1G14350, AT5G65810, AT2G16390, AT2G39090, AT1G54440, AT3G52250, AT4G22970, AT2G34150, AT5G13010, AT5G15540, AT5…
suberin biosynthetic process	16 of 7673 genes, 0.2%	22 of 31860 genes, 0.1%	0.00715	0	0	AT5G22500, AT3G56700, AT4G33790, AT4G17785, AT4G34100, AT2G37360, AT5G23190, AT3G53510, AT5G13580, AT3G44550, AT3G44540, AT5G41040, AT3G11430, AT2G28670, AT5G10280, AT5G58860
negative regulation of cellular biosynthetic process	140 of 7673 genes, 1.8%	409 of 31860 genes, 1.3%	0.00752	0	0	AT3G07100, AT3G01320, AT1G54160, AT1G15920, AT1G08060, AT4G04450, AT3G48050, AT1G70060, AT1G06760, AT1G33240, AT5G06270, AT1G78880, AT2G22670, AT5G42750, AT5G52830, AT1G54440, AT3G03710, AT1G27960, AT3G15120, AT3G50870, AT5G10940, AT5G58360, AT4G28110, AT3G56580, AT1G28420, AT1G62830, AT5G63190, AT4G20400, AT3G21460, AT5G62430, AT2G05210, AT1G03850, AT2G19260, AT1G43850, AT3G49500, AT2G37630, AT2…
cellular response to external stimulus	100 of 7673 genes, 1.3%	273 of 31860 genes, 0.9%	0.00781	0	0	AT4G02270, AT1G78000, AT1G27880, AT2G35612, AT1G53310, AT4G32551, AT3G08850, AT1G18910, AT3G55880, AT5G49450, AT1G65320, AT1G33240, AT4G31877, AT1G56160, AT1G32080, AT5G15330, AT3G54470, AT5G20150, AT1G27510, AT1G68010, AT3G56980, AT1G09020, AT5G28770, AT1G73010, AT3G50610, AT3G03710, AT5G66816, AT1G58250, AT5G21170, AT1G68740, AT5G39635, AT3G26815, AT3G10550, AT3G18290, AT5G43350, AT3G49580, AT2…
cellular response to starvation	79 of 7673 genes, 1.0%	204 of 31860 genes, 0.6%	0.00786	0	0	AT4G02270, AT1G78000, AT2G35612, AT1G53310, AT3G08850, AT1G18910, AT3G55880, AT5G49450, AT1G65320, AT4G31877, AT1G56160, AT5G15330, AT3G54470, AT5G20150, AT3G56980, AT1G09020, AT5G28770, AT1G73010, AT3G50610, AT3G03710, AT5G66816, AT1G58250, AT1G68740, AT5G39635, AT3G26815, AT3G18290, AT5G43350, AT3G49580, AT2G22240, AT3G59410, AT2G01830, AT3G16690, AT5G14565, AT5G43370, AT3G08040, AT2G47880, AT1…
cellulose biosynthetic process	31 of 7673 genes, 0.4%	59 of 31860 genes, 0.2%	0.00791	0	0	AT5G62710, AT5G15630, AT2G21770, AT1G32180, AT4G23990, AT2G22125, AT2G32620, AT4G39350, AT1G02730, AT2G32610, AT5G64740, AT4G24010, AT5G09870, AT3G12060, AT4G32410, AT1G16860, AT4G18780, AT1G77460, AT5G44030, AT5G17420, AT4G15290, AT5G05170, AT3G57420, AT1G78880, AT1G09790, AT2G41770, AT5G16910, AT3G03050, AT4G15320, AT5G60950, AT5G01360
regulation of flower development	68 of 7673 genes, 0.9%	169 of 31860 genes, 0.5%	0.0082	0	0	AT2G31650, AT4G28190, AT2G27550, AT1G30970, AT5G11530, AT1G65380, AT4G32551, AT2G06210, AT1G74720, AT3G12810, AT1G79280, AT4G15248, AT1G25540, AT5G13290, AT3G54720, AT5G64390, AT1G77300, AT4G35900, AT2G45190, AT5G49020, AT2G45660, AT4G31120, AT5G67100, AT3G50870, AT5G41380, AT5G60910, AT5G23150, AT1G63820, AT5G10510, AT4G20400, AT3G33520, AT4G31380, AT1G27320, AT1G43850, AT4G00650, AT5G62165, AT2…
terpenoid metabolic process	73 of 7673 genes, 1.0%	185 of 31860 genes, 0.6%	0.0084	0	0	AT3G14510, AT5G36110, AT3G20160, AT5G65410, AT5G48000, AT2G03440, AT4G11820, AT4G21200, AT1G78440, AT5G51810, AT3G10230, AT3G53130, AT1G52340, AT3G29190, AT3G26744, AT1G77300, AT4G20230, AT1G66960, AT5G36140, AT1G67080, AT1G66020, AT2G36690, AT4G02780, AT4G14210, AT5G47770, AT2G07050, AT3G03710, AT1G03055, AT3G32030, AT4G32770, AT2G32440, AT5G67030, AT2G18620, AT5G51310, AT1G48800, AT5G42600, AT1…
vesicle localization	24 of 7673 genes, 0.3%	41 of 31860 genes, 0.1%	0.00889	0	0	AT4G27370, AT2G31900, AT1G04600, AT4G28710, AT1G04160, AT3G10380, AT5G20490, AT5G47480, AT3G51300, AT2G33240, AT1G24460, AT4G14330, AT5G16490, AT2G20290, AT1G17580, AT4G33200, AT5G47490, AT4G17890, AT1G08730, AT1G48760, AT5G54280, AT1G50360, AT2G35210, AT1G13980
establishment of vesicle localization	24 of 7673 genes, 0.3%	41 of 31860 genes, 0.1%	0.00889	0	0	AT4G27370, AT2G31900, AT1G04600, AT4G28710, AT1G04160, AT3G10380, AT5G20490, AT5G47480, AT3G51300, AT2G33240, AT1G24460, AT4G14330, AT5G16490, AT2G20290, AT1G17580, AT4G33200, AT5G47490, AT4G17890, AT1G08730, AT1G48760, AT5G54280, AT1G50360, AT2G35210, AT1G13980
cellular response to DNA damage stimulus	139 of 7673 genes, 1.8%	407 of 31860 genes, 1.3%	0.00937	0	0	AT4G32970, AT1G27880, AT1G60930, AT3G18524, AT1G08130, AT3G19210, AT3G12710, AT5G08110, AT5G58760, AT1G77470, AT1G14460, AT5G54090, AT5G01310, AT5G01630, AT3G16730, AT1G12370, AT5G52950, AT5G55660, AT5G44750, AT4G23440, AT1G15940, AT5G41360, AT2G02480, AT3G12530, AT5G44635, AT3G14890, AT4G02060, AT1G48310, AT4G02070, AT5G67380, AT2G31320, AT5G07400, AT1G44900, AT1G08260, AT2G16440, AT1G31360, AT1…
gametophyte development	165 of 7673 genes, 2.2%	498 of 31860 genes, 1.6%	0.00938	0	0	AT1G34355, AT1G21630, AT3G09360, AT1G31470, AT3G27580, AT4G00310, AT1G18370, AT5G24710, AT1G18750, AT2G48140, AT1G01960, AT4G35560, AT1G17690, AT3G50590, AT3G10470, AT4G37890, AT2G13680, AT5G44700, AT3G14270, AT1G42470, AT1G15940, AT4G03550, AT1G77300, AT5G17410, AT3G18000, AT3G03110, AT3G62210, AT2G37950, AT1G14350, AT3G54650, AT5G36260, AT4G02060, AT1G72970, AT5G56080, AT4G15570, AT3G21510, AT1…
meristem structural organization	37 of 7673 genes, 0.5%	76 of 31860 genes, 0.2%	0.00962	0	0	AT5G55540, AT1G75820, AT3G16857, AT1G76540, AT1G72560, AT3G22780, AT2G46920, AT5G43810, AT2G20000, AT5G64630, AT5G60690, AT3G13300, AT2G42620, AT5G27030, AT1G55580, AT4G13195, AT3G15880, AT3G49670, AT1G15750, AT3G18730, AT5G65700, AT2G34710, AT1G11130, AT2G45190, AT4G32700, AT1G20930, AT3G50870, AT1G80490, AT5G55300, AT1G65470, AT1G52150, AT2G35350, AT1G20700, AT2G34925, AT3G16830, AT1G55350, AT1…
positive regulation of cellular process	321 of 7673 genes, 4.2%	1066 of 31860 genes, 3.3%	0.00991	0	0	AT2G36010, AT1G79620, AT2G28290, AT3G01610, AT3G08500, AT2G14210, AT1G18750, AT2G06210, AT3G42670, AT1G26370, AT5G11510, AT5G49450, AT1G54840, AT5G49470, AT2G38440, AT1G25540, AT5G22090, AT3G12980, AT4G33270, AT3G51080, AT1G20980, AT4G17785, AT3G49760, AT1G65440, AT1G11130, AT1G75390, AT1G54440, AT1G58250, AT1G63910, AT3G49720, AT1G78770, AT5G17310, AT3G04060, AT1G64790, AT5G17800, AT3G28430, AT2…
