# Supplementary material for: MDF is a conserved splicing factor and modulates cell division and stress response in Arabidopsis
Source: Life Sci Alliance. 2022 Oct 20;6(1):e202201507. doi: 10.26508/lsa.202201507 (PMC9585968; doi:10.26508/lsa.202201507)
Supplement: Supplementary file 13 [file LSA-2022-01507_TableS13.xlsx]

## Sheet: Table S13. Overlap Zeo changes
Table S13. Overlap between DEG in mdf-1 in comparison to WT and Zeocin induced transcriptional changes in WT
List of genes transcriptionally regulated after Zeocin incubation (Yoshiyama et al., 2020)	Overlap with mdf-1 DEG genes
AT1G01220	AT1G03140
AT1G02380	AT1G03650
AT1G03140	AT1G03660
AT1G03260	AT1G03830
AT1G03440	AT1G03950
AT1G03520	AT1G04100
AT1G03650	AT1G05490
AT1G03660	AT1G06130
AT1G03830	AT1G06520
AT1G03950	AT1G08315
AT1G04100	AT1G08550
AT1G05490	AT1G08910
AT1G06070	AT1G09180
AT1G06130	AT1G09870
AT1G06520	AT1G10050
AT1G07510	AT1G11310
AT1G07520	AT1G12430
AT1G08315	AT1G12740
AT1G08550	AT1G13330
AT1G08910	AT1G14310
AT1G09180	AT1G14480
AT1G09870	AT1G14720
AT1G10050	AT1G16270
AT1G11310	AT1G17180
AT1G12430	AT1G17360
AT1G12740	AT1G17520
AT1G13330	AT1G17730
AT1G14310	AT1G18570
AT1G14480	AT1G18910
AT1G14720	AT1G22060
AT1G16270	AT1G23260
AT1G17180	AT1G27720
AT1G17360	AT1G29260
AT1G17520	AT1G30480
AT1G17730	AT1G30600
AT1G18570	AT1G31280
AT1G18910	AT1G32920
AT1G19020	AT1G43910
AT1G19100	AT1G44130
AT1G22060	AT1G49050
AT1G23260	AT1G50490
AT1G23830	AT1G56440
AT1G26570	AT1G58007
AT1G27720	AT1G58420
AT1G29260	AT1G59850
AT1G29640	AT1G61380
AT1G30480	AT1G63750
AT1G30600	AT1G66400
AT1G31280	AT1G66460
AT1G32920	AT1G66660
AT1G34260	AT1G66750
AT1G43910	AT1G67250
AT1G44130	AT1G68360
AT1G44830	AT1G68690
AT1G49050	AT1G69420
AT1G49980	AT1G70250
AT1G50260	AT1G70530
AT1G50490	AT1G70895
AT1G50740	AT1G71170
AT1G51700	AT1G73840
AT1G52320	AT1G74440
AT1G53090	AT1G77290
AT1G56440	AT1G77740
AT1G57700	AT1G78620
AT1G57765	AT1G79820
AT1G58007	AT1G80840
AT1G58420	AT1G80940
AT1G59590	AT2G04890
AT1G59660	AT2G15480
AT1G59850	AT2G17350
AT1G61260	AT2G17880
AT1G61380	AT2G18000
AT1G63720	AT2G18190
AT1G63750	AT2G18630
AT1G64990	AT2G18760
AT1G66400	AT2G19460
AT1G66460	AT2G20320
AT1G66660	AT2G20770
AT1G66750	AT2G22300
AT1G67250	AT2G22360
AT1G68360	AT2G22660
AT1G68690	AT2G23150
AT1G69420	AT2G23290
AT1G70250	AT2G26530
AT1G70530	AT2G29720
AT1G70895	AT2G30270
AT1G71170	AT2G30590
AT1G71460	AT2G30960
AT1G72790	AT2G31880
AT1G73840	AT2G34920
AT1G74440	AT2G36910
AT1G77290	AT2G37260
AT1G77480	AT2G39340
AT1G77740	AT2G39650
AT1G78620	AT2G41250
AT1G79820	AT2G42810
AT1G80610	AT2G43480
AT1G80840	AT2G46180
AT1G80940	AT2G46980
AT2G02370	AT2G48110
AT2G04890	AT3G01513
AT2G15030	AT3G01590
AT2G15480	AT3G03790
AT2G17350	AT3G05220
AT2G17660	AT3G05890
AT2G17880	AT3G07350
AT2G18000	AT3G08620
AT2G18190	AT3G09830
AT2G18630	AT3G10640
AT2G18760	AT3G10930
AT2G19460	AT3G11730
AT2G20320	AT3G12410
AT2G20770	AT3G13000
AT2G21500	AT3G13080
AT2G21800	AT3G13235
AT2G22300	AT3G13432
AT2G22360	AT3G13970
AT2G22660	AT3G14190
AT2G23150	AT3G15420
AT2G23290	AT3G17890
AT2G25460	AT3G18250
AT2G26530	AT3G19150
AT2G27260	AT3G21175
AT2G29720	AT3G21610
AT2G30270	AT3G22630
AT2G30590	AT3G23710
AT2G30960	AT3G25545
AT2G31870	AT3G25610
AT2G31880	AT3G28510
AT2G34920	AT3G29000
AT2G35170	AT3G48070
AT2G35930	AT3G48880
AT2G36910	AT3G49530
AT2G37150	AT3G50240
AT2G37260	AT3G51260
AT2G37430	AT3G51890
AT2G38230	AT3G51920
AT2G39340	AT3G53120
AT2G39650	AT3G54810
AT2G39750	AT3G55640
AT2G41250	AT3G55980
AT2G42810	AT3G56250
AT2G43480	AT3G56880
AT2G44140	AT3G57570
AT2G45170	AT3G57800
AT2G46180	AT3G59320
AT2G46980	AT3G63130
AT2G47680	AT3G63420
AT2G48110	AT4G00150
AT3G01513	AT4G00355
AT3G01590	AT4G01010
AT3G03790	AT4G01410
AT3G05170	AT4G01540
AT3G05220	AT4G02010
AT3G05890	AT4G02860
AT3G06420	AT4G02880
AT3G07350	AT4G08950
AT3G08620	AT4G09570
AT3G09020	AT4G13000
AT3G09830	AT4G13640
AT3G10640	AT4G18950
AT3G10930	AT4G19140
AT3G11730	AT4G19350
AT3G12410	AT4G19670
AT3G13000	AT4G20170
AT3G13080	AT4G21840
AT3G13235	AT4G23190
AT3G13380	AT4G23910
AT3G13432	AT4G24590
AT3G13970	AT4G24610
AT3G14190	AT4G24690
AT3G15420	AT4G25330
AT3G15430	AT4G25810
AT3G17690	AT4G26400
AT3G17890	AT4G26470
AT3G18040	AT4G27595
AT3G18250	AT4G27780
AT3G18770	AT4G29070
AT3G19150	AT4G30020
AT3G19580	AT4G30360
AT3G20490	AT4G30390
AT3G20810	AT4G30430
AT3G21175	AT4G30790
AT3G21280	AT4G31800
AT3G21610	AT4G33620
AT3G22370	AT4G33940
AT3G22630	AT4G34030
AT3G23710	AT4G34150
AT3G24760	AT4G34510
AT3G25500	AT4G35000
AT3G25545	AT4G35030
AT3G25600	AT4G35140
AT3G25610	AT4G36800
AT3G27610	AT4G37420
AT3G28510	AT4G37530
AT3G29000	AT4G39140
AT3G46080	AT5G04470
AT3G46600	AT5G06260
AT3G46930	AT5G07100
AT3G48070	AT5G08380
AT3G48090	AT5G09760
AT3G48880	AT5G10620
AT3G49160	AT5G10650
AT3G49530	AT5G10695
AT3G50240	AT5G13190
AT3G50620	AT5G13900
AT3G51260	AT5G14930
AT3G51890	AT5G16520
AT3G51920	AT5G17290
AT3G52050	AT5G18270
AT3G53120	AT5G18470
AT3G54810	AT5G19390
AT3G55005	AT5G20320
AT3G55640	AT5G21140
AT3G55840	AT5G22010
AT3G55980	AT5G22660
AT3G56250	AT5G24735
AT3G56760	AT5G27760
AT3G56880	AT5G40440
AT3G57540	AT5G41060
AT3G57550	AT5G42050
AT3G57570	AT5G42210
AT3G57800	AT5G46050
AT3G59320	AT5G46710
AT3G59330	AT5G47050
AT3G60260	AT5G47820
AT3G60420	AT5G47950
AT3G63130	AT5G48160
AT3G63420	AT5G49520
AT4G00150	AT5G49990
AT4G00355	AT5G50230
AT4G01010	AT5G51260
AT4G01410	AT5G51740
AT4G01540	AT5G57160
AT4G02010	AT5G57560
AT4G02860	AT5G58070
AT4G02880	AT5G59420
AT4G04960	AT5G59450
AT4G08950	AT5G60190
AT4G09570	AT5G60520
AT4G11740	AT5G61190
AT4G13000	AT5G61490
AT4G13020	AT5G61740
AT4G13370	AT5G63905
AT4G13640	AT5G64870
AT4G15165	AT5G65360
AT4G17230	AT5G65500
AT4G17905	AT5G66140
AT4G18950	AT5G67360
AT4G19140	AT1G01010
AT4G19350	AT1G02650
AT4G19670	AT1G02670
AT4G20170	AT1G02990
AT4G21840	AT1G04555
AT4G23190	AT1G04650
AT4G23910	AT1G04810
AT4G24590	AT1G04985
AT4G24610	AT1G06330
AT4G24690	AT1G06450
AT4G25330	AT1G07120
AT4G25810	AT1G07570
AT4G26400	AT1G10040
AT4G26470	AT1G10730
AT4G26640	AT1G12410
AT4G27050	AT1G14120
AT4G27595	AT1G15790
AT4G27720	AT1G16320
AT4G27780	AT1G17290
AT4G29070	AT1G17665
AT4G30020	AT1G17960
AT4G30090	AT1G18485
AT4G30360	AT1G19200
AT4G30390	AT1G19250
AT4G30430	AT1G19800
AT4G30790	AT1G21520
AT4G31180	AT1G23550
AT4G31800	AT1G24140
AT4G33620	AT1G24190
AT4G33940	AT1G27730
AT4G34030	AT1G27770
AT4G34150	AT1G27920
AT4G34510	AT1G28380
AT4G35000	AT1G31290
AT4G35030	AT1G32380
AT4G35140	AT1G34220
AT4G36800	AT1G35230
AT4G37420	AT1G52315
AT4G37530	AT1G53025
AT4G38225	AT1G53580
AT4G38480	AT1G54540
AT4G39140	AT1G54710
AT4G39740	AT1G55450
AT4G39900	AT1G55675
AT5G01970	AT1G60890
AT5G04470	AT1G62730
AT5G06260	AT1G66250
AT5G07100	AT1G66430
AT5G08380	AT1G67470
AT5G09760	AT1G68940
AT5G10620	AT1G69840
AT5G10650	AT1G70060
AT5G10695	AT1G70090
AT5G10980	AT1G70440
AT5G11390	AT1G72250
AT5G13190	AT1G73740
AT5G13900	AT1G74300
AT5G14420	AT1G75370
AT5G14930	AT1G77930
AT5G16520	AT1G78340
AT5G17290	AT1G78490
AT5G18270	AT1G79610
AT5G18470	AT1G79710
AT5G19240	AT1G80770
AT5G19390	AT2G01270
AT5G20320	AT2G02300
AT5G20880	AT2G04350
AT5G20930	AT2G06510
AT5G21140	AT2G06530
AT5G22010	AT2G15530
AT5G22660	AT2G18170
AT5G24520	AT2G20142
AT5G24735	AT2G21640
AT5G27760	AT2G22500
AT5G40440	AT2G23820
AT5G41060	AT2G24755
AT5G41160	AT2G25060
AT5G42050	AT2G25940
AT5G42210	AT2G27950
AT5G43420	AT2G32020
AT5G44070	AT2G32030
AT5G46050	AT2G32930
AT5G46710	AT2G33570
AT5G47050	AT2G33640
AT5G47080	AT2G34610
AT5G47820	AT2G34930
AT5G47950	AT2G37530
AT5G48160	AT2G37760
AT5G49520	AT2G38240
AT5G49990	AT2G38250
AT5G50230	AT2G38470
AT5G51260	AT2G38823
AT5G51740	AT2G38830
AT5G53970	AT2G39350
AT5G57160	AT2G41620
AT5G57560	AT2G42840
AT5G58070	AT2G43320
AT5G59420	AT2G44840
AT5G59450	AT2G45970
AT5G60190	AT2G46400
AT5G60520	AT2G47670
AT5G61150	AT2G47770
AT5G61190	AT3G01650
AT5G61490	AT3G03020
AT5G61740	AT3G06910
AT5G63010	AT3G07720
AT5G63630	AT3G09050
AT5G63905	AT3G10700
AT5G64870	AT3G12510
AT5G65360	AT3G16300
AT5G65500	AT3G17330
AT5G66140	AT3G17770
AT5G66210	AT3G18160
AT5G66270	AT3G19050
AT5G67360	AT3G19240
AT1G01010	AT3G20470
AT1G02650	AT3G21560
AT1G02670	AT3G21850
AT1G02990	AT3G22600
AT1G03100	AT3G22620
AT1G04555	AT3G22910
AT1G04650	AT3G23890
AT1G04810	AT3G24210
AT1G04985	AT3G24450
AT1G06330	AT3G25760
AT1G06450	AT3G25900
AT1G07120	AT3G27200
AT1G07570	AT3G27880
AT1G07650	AT3G28210
AT1G07810	AT3G28580
AT1G09100	AT3G28760
AT1G10040	AT3G30842
AT1G10360	AT3G44620
AT1G10730	AT3G48340
AT1G11482	AT3G48870
AT1G11950	AT3G49330
AT1G12410	AT3G50930
AT1G14120	AT3G51740
AT1G15190	AT3G52880
AT1G15290	AT3G53230
AT1G15790	AT3G54270
AT1G16320	AT3G55090
AT1G16900	AT3G56040
AT1G17290	AT3G57090
AT1G17665	AT3G57830
AT1G17960	AT3G57930
AT1G18485	AT3G58750
AT1G19200	AT3G59640
AT1G19250	AT3G60160
AT1G19800	AT3G61090
AT1G21370	AT3G61690
AT1G21520	AT4G00390
AT1G22930	AT4G01090
AT1G23380	AT4G03200
AT1G23550	AT4G04850
AT1G24140	AT4G09020
AT1G24150	AT4G10330
AT1G24190	AT4G11800
AT1G24610	AT4G12720
AT1G27690	AT4G13230
AT1G27730	AT4G14365
AT1G27770	AT4G14970
AT1G27920	AT4G15410
AT1G27940	AT4G17785
AT1G28380	AT4G19640
AT1G30050	AT4G20910
AT1G30680	AT4G23140
AT1G30755	AT4G24160
AT1G31290	AT4G27750
AT1G32380	AT4G27980
AT1G34220	AT4G29960
AT1G35230	AT4G30620
AT1G35430	AT4G30850
AT1G35470	AT4G31000
AT1G51890	AT4G31300
AT1G52315	AT4G31370
AT1G53025	AT4G32190
AT1G53580	AT4G33500
AT1G54280	AT4G34320
AT1G54540	AT4G34650
AT1G54710	AT4G36030
AT1G55152	AT4G39670
AT1G55450	AT5G01100
AT1G55675	AT5G01490
AT1G56240	AT5G02020
AT1G58300	AT5G05110
AT1G60460	AT5G05390
AT1G60890	AT5G06190
AT1G61460	AT5G08170
AT1G62300	AT5G08540
AT1G62730	AT5G10310
AT1G64300	AT5G10470
AT1G64440	AT5G10870
AT1G66040	AT5G11100
AT1G66250	AT5G12400
AT1G66430	AT5G12890
AT1G66810	AT5G15410
AT1G67470	AT5G15450
AT1G68200	AT5G17190
AT1G68940	AT5G17760
AT1G69840	AT5G18180
AT1G70060	AT5G18410
AT1G70090	AT5G20230
AT1G70440	AT5G23230
AT1G70640	AT5G23390
AT1G72250	AT5G26170
AT1G73740	AT5G27610
AT1G74300	AT5G39670
AT1G74390	AT5G41040
AT1G75370	AT5G42740
AT1G77310	AT5G43440
AT1G77930	AT5G43450
AT1G78140	AT5G43760
AT1G78240	AT5G45110
AT1G78340	AT5G45160
AT1G78490	AT5G47070
AT1G79610	AT5G48310
AT1G79640	AT5G48370
AT1G79710	AT5G48650
AT1G80770	AT5G49060
AT2G01270	AT5G52670
AT2G01440	AT5G52750
AT2G02300	AT5G55270
AT2G04350	AT5G56510
AT2G06510	AT5G57250
AT2G06530	AT5G62200
AT2G15530	AT5G63500
AT2G17520	AT5G63520
AT2G18170	AT5G65350
AT2G20142	AT5G65750
AT2G21430	AT1G01070
AT2G21640	AT1G06180
AT2G22500	AT1G07030
AT2G23820	AT1G07150
AT2G24755	AT1G07260
AT2G25060	AT1G07790
AT2G25140	AT1G08590
AT2G25290	AT1G08650
AT2G25940	AT1G11820
AT2G27950	AT1G12330
AT2G28720	AT1G13250
AT2G32020	AT1G15000
AT2G32030	AT1G16310
AT2G32930	AT1G16630
AT2G33570	AT1G18140
AT2G33640	AT1G18590
AT2G34300	AT1G18880
AT2G34610	AT1G20160
AT2G34930	AT1G21050
AT2G37530	AT1G22550
AT2G37760	AT1G23790
AT2G38240	AT1G23980
AT2G38250	AT1G24100
AT2G38470	AT1G24280
AT2G38823	AT1G24625
AT2G38830	AT1G27020
AT2G39350	AT1G30080
AT2G41620	AT1G30690
AT2G42450	AT1G31770
AT2G42840	AT1G32450
AT2G43320	AT1G43650
AT2G44840	AT1G44050
AT2G45970	AT1G44800
AT2G46400	AT1G47210
AT2G47670	AT1G47670
AT2G47770	AT1G49470
AT3G01650	AT1G49740
AT3G03020	AT1G49960
AT3G04220	AT1G52760
AT3G04380	AT1G53140
AT3G06910	AT1G54385
AT3G07510	AT1G55740
AT3G07720	AT1G59540
AT3G09050	AT1G61870
AT3G10700	AT1G64450
AT3G12510	AT1G64640
AT3G15180	AT1G65710
AT3G15940	AT1G66140
AT3G16300	AT1G66230
AT3G17330	AT1G68710
AT3G17770	AT1G74100
AT3G18020	AT1G75640
AT3G18160	AT1G75820
AT3G18940	AT1G77690
AT3G19050	AT1G78090
AT3G19240	AT1G79150
AT3G20470	AT1G80300
AT3G21560	AT1G80870
AT3G21850	AT2G01950
AT3G22600	AT2G04400
AT3G22620	AT2G15440
AT3G22910	AT2G16370
AT3G23890	AT2G18560
AT3G24210	AT2G18620
AT3G24450	AT2G18800
AT3G24890	AT2G19110
AT3G25760	AT2G20610
AT3G25900	AT2G20750
AT3G27110	AT2G21560
AT3G27200	AT2G22190
AT3G27880	AT2G22330
AT3G28210	AT2G22420
AT3G28580	AT2G23340
AT3G28760	AT2G24330
AT3G30842	AT2G28780
AT3G43230	AT2G32100
AT3G44620	AT2G34080
AT3G48340	AT2G37420
AT3G48425	AT2G38160
AT3G48870	AT2G38390
AT3G49330	AT2G38480
AT3G50930	AT2G39560
AT3G51740	AT2G40540
AT3G52880	AT2G40890
AT3G53030	AT2G41130
AT3G53230	AT2G41900
AT3G53350	AT2G42110
AT3G53810	AT2G43550
AT3G54270	AT2G45210
AT3G55090	AT2G45400
AT3G55700	AT2G45470
AT3G56040	AT2G46420
AT3G57090	AT2G46890
AT3G57830	AT3G02850
AT3G57930	AT3G03280
AT3G58750	AT3G06740
AT3G59640	AT3G07130
AT3G60160	AT3G08040
AT3G60580	AT3G09770
AT3G61090	AT3G13810
AT3G61690	AT3G14310
AT4G00390	AT3G14650
AT4G00500	AT3G15250
AT4G01090	AT3G17580
AT4G03200	AT3G18280
AT4G04850	AT3G18773
AT4G05370	AT3G20015
AT4G09020	AT3G20150
AT4G10330	AT3G20640
AT4G11280	AT3G20670
AT4G11800	AT3G21230
AT4G12410	AT3G23340
AT4G12720	AT3G23430
AT4G13230	AT3G23670
AT4G14365	AT3G24495
AT4G14720	AT3G24660
AT4G14970	AT3G25710
AT4G15410	AT3G26610
AT4G15730	AT3G45680
AT4G17785	AT3G45700
AT4G19120	AT3G46130
AT4G19640	AT3G46320
AT4G20910	AT3G46940
AT4G22280	AT3G49580
AT4G23140	AT3G51930
AT4G24160	AT3G51950
AT4G27280	AT3G57940
AT4G27750	AT3G61490
AT4G27980	AT3G62040
AT4G29960	AT3G63200
AT4G30620	AT3G63430
AT4G30850	AT4G00020
AT4G31000	AT4G00480
AT4G31300	AT4G00910
AT4G31370	AT4G01070
AT4G32190	AT4G02940
AT4G33160	AT4G04610
AT4G33500	AT4G06744
AT4G34320	AT4G10640
AT4G34650	AT4G11210
AT4G36030	AT4G13260
AT4G36500	AT4G13620
AT4G39500	AT4G14130
AT4G39670	AT4G15960
AT4G39952	AT4G17030
AT5G01100	AT4G17800
AT5G01490	AT4G17970
AT5G02020	AT4G19450
AT5G05110	AT4G21820
AT5G05390	AT4G21990
AT5G06190	AT4G22120
AT5G06278	AT4G22570
AT5G07790	AT4G23490
AT5G08170	AT4G23680
AT5G08540	AT4G23800
AT5G10310	AT4G23980
AT5G10470	AT4G25630
AT5G10870	AT4G27560
AT5G11100	AT4G28250
AT5G12400	AT4G28410
AT5G12890	AT4G29140
AT5G15410	AT4G30110
AT5G15450	AT4G30960
AT5G17190	AT4G30980
AT5G17760	AT4G31100
AT5G18180	AT4G31910
AT5G18410	AT4G32570
AT5G20000	AT4G32920
AT5G20230	AT4G33770
AT5G20910	AT4G34260
AT5G22220	AT4G34980
AT5G23230	AT4G35390
AT5G23390	AT4G36180
AT5G24110	AT4G37540
AT5G24630	AT4G38660
AT5G26170	AT5G01330
AT5G27610	AT5G01500
AT5G33395	AT5G02200
AT5G35690	AT5G02890
AT5G39670	AT5G04590
AT5G41040	AT5G05470
AT5G41550	AT5G06930
AT5G42740	AT5G07030
AT5G43440	AT5G10550
AT5G43450	AT5G10580
AT5G43760	AT5G11570
AT5G45110	AT5G15830
AT5G45160	AT5G16600
AT5G47070	AT5G20885
AT5G48310	AT5G21105
AT5G48370	AT5G22740
AT5G48650	AT5G23280
AT5G49060	AT5G24030
AT5G50330	AT5G24290
AT5G51150	AT5G25240
AT5G51180	AT5G28080
AT5G52670	AT5G35732
AT5G52750	AT5G37010
AT5G54570	AT5G38450
AT5G55270	AT5G38700
AT5G56510	AT5G41670
AT5G57250	AT5G43180
AT5G62200	AT5G45800
AT5G63500	AT5G47800
AT5G63520	AT5G48460
AT5G65350	AT5G48930
AT5G65750	AT5G50820
AT5G67460	AT5G54810
AT1G01070	AT5G60890
AT1G06180	AT5G60930
AT1G07030	AT5G61570
AT1G07150	AT5G62550
AT1G07260	AT5G62680
AT1G07370	AT5G63980
AT1G07790	AT5G64570
AT1G08590	AT5G65390
AT1G08650	AT5G65650
AT1G10970	AT5G66770
AT1G11440	AT5G67370
AT1G11820	AT1G01060
AT1G12330	AT1G01180
AT1G13250	AT1G02520
AT1G15000	AT1G02750
AT1G16070	AT1G03590
AT1G16310	AT1G04200
AT1G16630	AT1G05450
AT1G18140	AT1G07500
AT1G18590	AT1G08260
AT1G18880	AT1G09815
AT1G19940	AT1G12020
AT1G20160	AT1G14540
AT1G21050	AT1G21910
AT1G22550	AT1G22280
AT1G23790	AT1G22510
AT1G23980	AT1G22650
AT1G24100	AT1G23000
AT1G24280	AT1G33260
AT1G24625	AT1G55760
AT1G25450	AT1G61250
AT1G27020	AT1G64620
AT1G30080	AT1G67500
AT1G30690	AT1G68840
AT1G31770	AT1G70000
AT1G32450	AT1G74450
AT1G43650	AT1G78150
AT1G44050	AT1G80850
AT1G44800	AT2G03870
AT1G47210	AT2G15490
AT1G47670	AT2G18193
AT1G49470	AT2G20590
AT1G49740	AT2G25000
AT1G49960	AT2G28570
AT1G52760	AT2G30250
AT1G53140	AT2G30720
AT1G53510	AT2G31320
AT1G54385	AT2G31990
AT1G55740	AT2G34670
AT1G56110	AT2G37240
AT1G59540	AT2G38210
AT1G61870	AT2G41630
AT1G64450	AT2G44190
AT1G64640	AT2G46550
AT1G65710	AT2G46610
AT1G66140	AT2G46710
AT1G66230	AT3G01600
AT1G68710	AT3G01680
AT1G71970	AT3G01710
AT1G74100	AT3G01950
AT1G75270	AT3G02130
AT1G75640	AT3G02400
AT1G75820	AT3G02770
AT1G76220	AT3G05320
AT1G76790	AT3G07800
AT1G77690	AT3G07810
AT1G78090	AT3G10525
AT1G79150	AT3G11600
AT1G79310	AT3G11820
AT1G80050	AT3G12400
AT1G80300	AT3G13435
AT1G80870	AT3G13480
AT2G01950	AT3G14560
AT2G04400	AT3G15240
AT2G07690	AT3G16720
AT2G13820	AT3G16785
AT2G15440	AT3G17250
AT2G15620	AT3G19210
AT2G16370	AT3G19220
AT2G17330	AT3G19390
AT2G18560	AT3G22930
AT2G18620	AT3G24770
AT2G18800	AT3G25250
AT2G19110	AT3G27010
AT2G20610	AT3G27070
AT2G20750	AT3G30775
AT2G21510	AT3G47340
AT2G21560	AT3G48100
AT2G22190	AT3G55430
AT2G22330	AT3G60070
AT2G22420	AT3G60550
AT2G22930	AT3G61300
AT2G23340	AT3G61630
AT2G24330	AT4G01460
AT2G24490	AT4G02200
AT2G24762	AT4G05380
AT2G27820	AT4G08850
AT2G27840	AT4G09150
AT2G28780	AT4G09990
AT2G32100	AT4G22820
AT2G34080	AT4G23810
AT2G36880	AT4G24050
AT2G37180	AT4G24580
AT2G37420	AT4G29170
AT2G37560	AT4G29780
AT2G38160	AT4G33270
AT2G38280	AT4G33800
AT2G38390	AT4G35730
AT2G38480	AT4G37030
AT2G39560	AT5G01040
AT2G40540	AT5G01730
AT2G40890	AT5G02290
AT2G41130	AT5G03670
AT2G41900	AT5G05730
AT2G42110	AT5G13180
AT2G43550	AT5G14750
AT2G45210	AT5G15540
AT2G45400	AT5G16570
AT2G45470	AT5G16770
AT2G46420	AT5G18130
AT2G46690	AT5G18310
AT2G46890	AT5G18490
AT3G02230	AT5G22020
AT3G02850	AT5G24460
AT3G03130	AT5G26330
AT3G03190	AT5G27030
AT3G03280	AT5G36250
AT3G03780	AT5G38300
AT3G06740	AT5G40010
AT3G07130	AT5G43170
AT3G08040	AT5G43630
AT3G09770	AT5G46740
AT3G13810	AT5G48020
AT3G14310	AT5G51190
AT3G14650	AT5G51460
AT3G14740	AT5G51730
AT3G15250	AT5G52210
AT3G17580	AT5G52580
AT3G18280	AT5G53500
AT3G18773	AT5G55490
AT3G19000	AT5G57123
AT3G20015	AT5G57670
AT3G20150	AT5G62070
AT3G20640	AT5G66675
AT3G20670	AT5G66930
AT3G21230	AT1G02230
AT3G21240	AT1G02810
AT3G23340	AT1G09070
AT3G23430	AT1G09200
AT3G23670	AT1G11450
AT3G24495	AT1G11545
AT3G24660	AT1G13280
AT3G25710	AT1G16400
AT3G26610	AT1G18870
AT3G30875	AT1G21090
AT3G45680	AT1G27930
AT3G45700	AT1G28110
AT3G45930	AT1G30510
AT3G46130	AT1G31710
AT3G46320	AT1G35250
AT3G46940	AT1G35260
AT3G48740	AT1G44020
AT3G49570	AT1G48480
AT3G49580	AT1G52720
AT3G51930	AT1G69780
AT3G51950	AT1G71692
AT3G54430	AT1G71960
AT3G56090	AT1G74090
AT3G57940	AT1G76240
AT3G59750	AT1G76310
AT3G61490	AT1G77885
AT3G61590	AT1G78370
AT3G62040	AT1G79060
AT3G63200	AT1G79630
AT3G63210	AT2G01660
AT3G63430	AT2G02100
AT4G00020	AT2G05632
AT4G00480	AT2G14750
AT4G00910	AT2G16400
AT4G01070	AT2G18050
AT4G02800	AT2G18370
AT4G02940	AT2G20520
AT4G04610	AT2G23130
AT4G06744	AT2G23610
AT4G08290	AT2G24260
AT4G10640	AT2G28080
AT4G11210	AT2G28660
AT4G12390	AT2G30860
AT4G13260	AT2G31790
AT4G13620	AT2G33770
AT4G14130	AT2G34490
AT4G14580	AT2G36420
AT4G15960	AT2G38500
AT4G17030	AT2G40820
AT4G17800	AT2G42760
AT4G17970	AT2G43100
AT4G18501	AT2G43820
AT4G19450	AT2G43910
AT4G21820	AT2G46330
AT4G21990	AT2G46650
AT4G22120	AT2G48080
AT4G22570	AT3G01120
AT4G23490	AT3G03550
AT4G23680	AT3G13110
AT4G23800	AT3G13510
AT4G23980	AT3G16280
AT4G25630	AT3G17185
AT4G27560	AT3G23570
AT4G27860	AT3G24300
AT4G28230	AT3G25790
AT4G28250	AT3G26330
AT4G28310	AT3G26450
AT4G28410	AT3G27027
AT4G29100	AT3G27360
AT4G29140	AT3G28130
AT4G30110	AT3G32030
AT4G30960	AT3G43800
AT4G30980	AT3G47620
AT4G31100	AT3G47800
AT4G31330	AT3G47980
AT4G31910	AT3G51280
AT4G32570	AT3G52920
AT4G32920	AT3G53380
AT4G33770	AT3G54030
AT4G34260	AT3G54640
AT4G34710	AT3G54720
AT4G34980	AT3G58990
AT4G35080	AT3G62270
AT4G35390	AT4G00300
AT4G35630	AT4G00430
AT4G36180	AT4G04810
AT4G37540	AT4G04830
AT4G38070	AT4G10770
AT4G38660	AT4G11320
AT4G39070	AT4G12030
AT4G39950	AT4G12440
AT4G39980	AT4G14040
AT5G01330	AT4G16500
AT5G01500	AT4G19200
AT5G01910	AT4G20230
AT5G02200	AT4G21960
AT5G02890	AT4G24780
AT5G03610	AT4G25250
AT5G04480	AT4G26130
AT5G04590	AT4G29700
AT5G05470	AT4G29720
AT5G06930	AT4G30170
AT5G07030	AT4G30280
AT5G08020	AT4G31500
AT5G10550	AT4G34600
AT5G10580	AT4G35110
AT5G11570	AT4G35620
AT5G13060	AT4G36040
AT5G15830	AT4G36220
AT5G16600	AT4G38740
AT5G18690	AT4G39940
AT5G19730	AT5G03995
AT5G19740	AT5G05890
AT5G20885	AT5G06860
AT5G21105	AT5G09220
AT5G22650	AT5G11680
AT5G22740	AT5G13750
AT5G22880	AT5G14880
AT5G23280	AT5G16250
AT5G23700	AT5G19600
AT5G24030	AT5G23010
AT5G24290	AT5G23420
AT5G24330	AT5G23660
AT5G25240	AT5G24900
AT5G27670	AT5G25220
AT5G28080	AT5G25620
AT5G35732	AT5G26600
AT5G37010	AT5G27350
AT5G38450	AT5G38020
AT5G38700	AT5G42690
AT5G40150	AT5G44130
AT5G40830	AT5G44635
AT5G41670	AT5G45700
AT5G43180	AT5G55250
AT5G45800	AT5G55530
AT5G47800	AT5G55730
AT5G48450	AT5G58300
AT5G48460	AT5G59520
AT5G48930	AT5G59780
AT5G50760	AT5G59970
AT5G50820	AT5G61420
AT5G54810	AT5G63560
AT5G54970	AT5G65210
AT5G60890	AT5G65380
AT5G60930	AT5G65700
AT5G61000	AT5G65800
AT5G61570	AT5G66920
AT5G62550	AT5G67160
AT5G62680	AT1G02730
AT5G63980	AT1G05440
AT5G64570	AT1G05470
AT5G64700	AT1G07300
AT5G65390	AT1G08880
AT5G65650	AT1G08920
AT5G65710	AT1G15550
AT5G66770	AT1G20380
AT5G67150	AT1G22430
AT5G67200	AT1G30760
AT5G67370	AT1G30840
AT1G01060	AT1G53230
AT1G01180	AT1G56430
AT1G02520	AT1G64390
AT1G02750	AT1G65860
AT1G03380	AT1G68740
AT1G03590	AT1G70210
AT1G04200	AT1G70700
AT1G05450	AT1G70940
AT1G07135	AT1G71870
AT1G07500	AT1G72810
AT1G08260	AT1G73590
AT1G09815	AT1G73620
AT1G09932	AT1G74720
AT1G12020	AT1G76540
AT1G12210	AT1G77450
AT1G14540	AT1G78060
AT1G17460	AT1G78580
AT1G21910	AT1G80280
AT1G22280	AT1G80340
AT1G22510	AT2G03090
AT1G22650	AT2G03480
AT1G23000	AT2G16230
AT1G23710	AT2G16270
AT1G25422	AT2G18950
AT1G25550	AT2G22100
AT1G28410	AT2G23120
AT1G30475	AT2G26760
AT1G33260	AT2G28620
AT1G51540	AT2G29550
AT1G55760	AT2G31085
AT1G56250	AT2G31310
AT1G57990	AT2G32990
AT1G61250	AT2G33860
AT1G64620	AT2G34190
AT1G64660	AT2G37110
AT1G67500	AT2G37390
AT1G67820	AT2G37630
AT1G68240	AT2G42440
AT1G68410	AT2G43360
AT1G68840	AT3G03680
AT1G70000	AT3G05330
AT1G72650	AT3G06020
AT1G73500	AT3G08640
AT1G74450	AT3G10340
AT1G75700	AT3G10530
AT1G76700	AT3G11150
AT1G77390	AT3G13230
AT1G78150	AT3G14810
AT1G80850	AT3G16050
AT2G02240	AT3G16810
AT2G03870	AT3G18130
AT2G06040	AT3G25560
AT2G15490	AT3G25700
AT2G18193	AT3G26840
AT2G20590	AT3G28345
AT2G23320	AT3G29680
AT2G23460	AT3G50700
AT2G25000	AT3G53100
AT2G28570	AT3G54900
AT2G30250	AT3G55340
AT2G30720	AT3G55510
AT2G31320	AT3G55660
AT2G31990	AT3G55720
AT2G33710	AT3G56100
AT2G34670	AT3G56370
AT2G37240	AT3G56620
AT2G38210	AT3G57490
AT2G40140	AT3G61820
AT2G41630	AT4G01730
AT2G41730	AT4G02330
AT2G44190	AT4G03010
AT2G46550	AT4G03292
AT2G46610	AT4G04840
AT2G46710	AT4G05190
AT3G01600	AT4G05390
AT3G01680	AT4G08300
AT3G01710	AT4G09510
AT3G01950	AT4G13010
AT3G02130	AT4G20320
AT3G02400	AT4G23740
AT3G02770	AT4G25760
AT3G05320	AT4G36020
AT3G07800	AT4G36060
AT3G07810	AT4G37650
AT3G08710	AT4G37890
AT3G09032	AT5G02490
AT3G10500	AT5G03870
AT3G10525	AT5G05160
AT3G11600	AT5G09510
AT3G11820	AT5G11240
AT3G12360	AT5G11550
AT3G12400	AT5G12330
AT3G13435	AT5G12860
AT3G13480	AT5G14580
AT3G14560	AT5G17630
AT3G14590	AT5G23810
AT3G14610	AT5G25190
AT3G15240	AT5G36002
AT3G16180	AT5G40090
AT3G16720	AT5G40250
AT3G16785	AT5G40630
AT3G17250	AT5G44040
AT3G19210	AT5G44410
AT3G19220	AT5G50740
AT3G19380	AT5G51810
AT3G19390	AT5G55120
AT3G22930	AT5G55920
AT3G24770	AT5G56000
AT3G25250	AT5G56010
AT3G25597	AT5G56030
AT3G26720	AT5G57590
AT3G27010	AT5G58500
AT3G27070	AT5G59360
AT3G29340	AT5G60690
AT3G30775	AT5G61020
AT3G47340	AT5G61480
AT3G48100	AT5G62220
AT3G50060	AT5G64410
AT3G55430	AT1G05710
AT3G56240	AT1G07530
AT3G60070	AT1G15670
AT3G60550	AT1G19380
AT3G61300	AT1G20180
AT3G61630	AT1G20750
AT4G01250	AT1G21528
AT4G01460	AT1G25560
AT4G02110	AT1G30730
AT4G02200	AT1G66180
AT4G05380	AT1G66260
AT4G08850	AT1G66780
AT4G09150	AT1G66880
AT4G09990	AT1G70520
AT4G11860	AT1G76180
AT4G14370	AT1G78110
AT4G15420	AT2G17480
AT4G21070	AT2G18600
AT4G22250	AT2G21790
AT4G22820	AT2G35270
AT4G22910	AT2G38000
AT4G23810	AT2G38340
AT4G24050	AT2G41420
AT4G24580	AT2G45040
AT4G26460	AT3G02120
AT4G28950	AT3G10660
AT4G29170	AT3G11520
AT4G29780	AT3G12710
AT4G31010	AT3G14595
AT4G32020	AT3G15518
AT4G33270	AT3G27630
AT4G33800	AT3G42860
AT4G35730	AT3G43270
AT4G35740	AT3G45730
AT4G37030	AT3G47540
AT4G39780	AT3G52115
AT5G01040	AT3G53190
AT5G01730	AT3G58270
AT5G02290	AT3G58790
AT5G03530	AT3G59080
AT5G03670	AT4G02390
AT5G04870	AT4G08040
AT5G05730	AT4G18340
AT5G11460	AT4G22960
AT5G11850	AT4G23500
AT5G11950	AT4G27950
AT5G13180	AT4G29160
AT5G14750	AT4G30440
AT5G15540	AT4G33260
AT5G16320	AT4G33910
AT5G16570	AT4G33920
AT5G16770	AT4G36710
AT5G18130	AT4G37370
AT5G18310	AT4G39830
AT5G18490	AT5G02220
AT5G22020	AT5G03780
AT5G23460	AT5G06320
AT5G24460	AT5G06570
AT5G25930	AT5G07610
AT5G26330	AT5G15380
AT5G27030	AT5G15930
AT5G36250	AT5G17980
AT5G38300	AT5G23910
AT5G40010	AT5G24280
AT5G41080	AT5G40840
AT5G41100	AT5G43880
AT5G43170	AT5G48720
AT5G43630	AT5G49480
AT5G45350	AT5G55520
AT5G46740	AT5G58610
AT5G47230	AT5G60250
AT5G48020	AT5G64060
AT5G49110	AT5G66120
AT5G51190	AT5G66130
AT5G51460	AT1G08560
AT5G51730	AT1G16880
AT5G52210	AT1G17140
AT5G52580	AT1G18370
AT5G53500	AT1G26760
AT5G53570	AT1G45201
AT5G55490	AT1G49870
AT5G57123	AT1G51380
AT5G57670	AT1G58380
AT5G58430	AT1G61800
AT5G62070	AT1G67035
AT5G65300	AT1G69160
AT5G66640	AT1G69870
AT5G66675	AT1G71840
AT5G66730	AT1G74950
AT5G66930	AT1G77640
AT1G02220	AT2G01210
AT1G02230	AT2G05520
AT1G02390	AT2G21190
AT1G02810	AT2G22610
AT1G04020	AT2G26180
AT1G07820	AT2G26480
AT1G09070	AT2G28000
AT1G09200	AT2G33050
AT1G11450	AT2G35150
AT1G11545	AT2G38530
AT1G13280	AT2G41830
AT1G16400	AT3G04550
AT1G17430	AT3G04790
AT1G18870	AT3G07430
AT1G21090	AT3G07770
AT1G27030	AT3G13470
AT1G27930	AT3G15030
AT1G28110	AT3G15550
AT1G30510	AT3G18080
AT1G31710	AT3G18800
AT1G35250	AT3G26050
AT1G35260	AT3G45780
AT1G44020	AT3G45970
AT1G48480	AT3G51410
AT1G51060	AT3G52110
AT1G52720	AT3G52960
AT1G62840	AT3G53460
AT1G69780	AT3G53620
AT1G71692	AT3G58650
AT1G71960	AT4G03100
AT1G74090	AT4G05410
AT1G76240	AT4G14330
AT1G76310	AT4G14560
AT1G77885	AT4G18570
AT1G78230	AT4G24265
AT1G78280	AT4G26660
AT1G78370	AT4G28430
AT1G79060	AT4G32830
AT1G79630	AT5G02230
AT2G01660	AT5G06150
AT2G02100	AT5G15980
AT2G05632	AT5G20720
AT2G14750	AT5G22860
AT2G16400	AT5G27550
AT2G18050	AT5G46700
AT2G18370	AT5G48540
AT2G20520	AT5G51600
AT2G23130	AT5G52310
AT2G23610	AT5G53880
AT2G24150	AT5G56120
AT2G24260	AT5G66840
AT2G24580	AT1G17345
AT2G28080	AT1G19570
AT2G28660	AT1G20930
AT2G30860	AT1G21110
AT2G31790	AT1G25220
AT2G33770	AT1G30720
AT2G34490	AT1G31050
AT2G36420	AT1G32170
AT2G38500	AT1G53130
AT2G38860	AT1G54890
AT2G40820	AT1G60470
AT2G41450	AT1G79380
AT2G42760	AT2G03240
AT2G43100	AT2G19800
AT2G43820	AT2G21050
AT2G43910	AT2G25880
AT2G46330	AT2G28160
AT2G46650	AT2G31800
AT2G48080	AT2G32210
AT3G01120	AT2G37970
AT3G03550	AT2G40340
AT3G04810	AT2G43290
AT3G10985	AT3G02020
AT3G13110	AT3G05165
AT3G13510	AT3G07360
AT3G15680	AT3G07400
AT3G16280	AT3G10720
AT3G16470	AT3G15060
AT3G17185	AT3G15710
AT3G20370	AT3G19710
AT3G22890	AT3G28740
AT3G23570	AT3G45160
AT3G24300	AT3G46400
AT3G25790	AT3G51720
AT3G26330	AT3G54600
AT3G26450	AT3G57450
AT3G27027	AT3G58550
AT3G27360	AT3G59350
AT3G28130	AT4G12080
AT3G29240	AT4G13770
AT3G32030	AT4G15233
AT3G43800	AT4G17670
AT3G44990	AT4G28270
AT3G47620	AT4G30996
AT3G47800	AT4G37850
AT3G47980	AT4G39795
AT3G51230	AT5G01420
AT3G51280	AT5G14200
AT3G52920	AT5G15510
AT3G53380	AT5G19530
AT3G54030	AT5G25440
AT3G54640	AT5G37770
AT3G54720	AT5G37990
AT3G58990	AT5G47500
AT3G61420	AT5G47720
AT3G61430	AT5G48110
AT3G62270	AT5G56170
AT3G62720	AT5G60350
AT4G00300	AT5G61210
AT4G00430	AT5G63800
AT4G04810	AT5G67270
AT4G04830	AT1G02690
AT4G10630	AT1G20620
AT4G10770	AT1G30040
AT4G11320	AT1G34355
AT4G12030	AT1G51500
AT4G12440	AT1G63100
AT4G14040	AT1G74670
AT4G16500	AT1G76080
AT4G19200	AT2G24600
AT4G20230	AT2G36570
AT4G21960	AT2G38170
AT4G24780	AT2G39200
AT4G25250	AT2G39210
AT4G26130	AT2G45310
AT4G27460	AT2G46500
AT4G29110	AT2G46600
AT4G29700	AT3G07160
AT4G29720	AT3G10520
AT4G30170	AT3G13600
AT4G30280	AT3G15540
AT4G31500	AT3G47790
AT4G33960	AT4G02280
AT4G34600	AT4G04890
AT4G35110	AT4G17000
AT4G35620	AT4G21750
AT4G36040	AT4G24040
AT4G36220	AT4G24570
AT4G38740	AT4G26750
AT4G38810	AT4G29020
AT4G39940	AT4G36945
AT5G01210	AT4G39640
AT5G01215	AT5G04850
AT5G03995	AT5G12010
AT5G05890	AT5G19110
AT5G06860	AT5G20190
AT5G09220	AT5G22500
AT5G10400	AT5G24590
AT5G11180	AT5G25090
AT5G11680	AT5G40320
AT5G13750	AT5G55830
AT5G14880	AT5G59320
AT5G14940	AT5G62280
AT5G16250
AT5G16360
AT5G19230
AT5G19600
AT5G23010
AT5G23020
AT5G23050
AT5G23420
AT5G23660
AT5G24900
AT5G25220
AT5G25620
AT5G26600
AT5G27350
AT5G38020
AT5G40942
AT5G42690
AT5G43080
AT5G44130
AT5G44190
AT5G44530
AT5G44635
AT5G45700
AT5G46790
AT5G55250
AT5G55530
AT5G55730
AT5G58300
AT5G59520
AT5G59780
AT5G59970
AT5G60120
AT5G61420
AT5G63560
AT5G65210
AT5G65380
AT5G65700
AT5G65800
AT5G66920
AT5G67160
AT1G02460
AT1G02730
AT1G05300
AT1G05440
AT1G05470
AT1G07300
AT1G08880
AT1G08920
AT1G15550
AT1G20380
AT1G22430
AT1G22570
AT1G30760
AT1G30840
AT1G48630
AT1G53230
AT1G56430
AT1G57610
AT1G58080
AT1G60640
AT1G60850
AT1G64390
AT1G65860
AT1G68740
AT1G70210
AT1G70700
AT1G70940
AT1G71870
AT1G72670
AT1G72810
AT1G73590
AT1G73620
AT1G74720
AT1G76540
AT1G77450
AT1G77680
AT1G78060
AT1G78580
AT1G80280
AT1G80340
AT2G03090
AT2G03480
AT2G16230
AT2G16270
AT2G17630
AT2G18950
AT2G19640
AT2G20100
AT2G22100
AT2G23120
AT2G23950
AT2G24050
AT2G26760
AT2G28620
AT2G29550
AT2G30362
AT2G31085
AT2G31310
AT2G32220
AT2G32990
AT2G33860
AT2G34190
AT2G35155
AT2G37110
AT2G37390
AT2G37460
AT2G37630
AT2G37960
AT2G40550
AT2G40900
AT2G42440
AT2G43360
AT2G43375
AT2G47990
AT3G03520
AT3G03680
AT3G04710
AT3G04770
AT3G05330
AT3G06020
AT3G08640
AT3G10340
AT3G10530
AT3G11150
AT3G13230
AT3G14810
AT3G15370
AT3G16050
AT3G16810
AT3G18130
AT3G18490
AT3G25560
AT3G25700
AT3G25890
AT3G26840
AT3G28345
AT3G29680
AT3G48160
AT3G50700
AT3G50825
AT3G53100
AT3G54900
AT3G55340
AT3G55510
AT3G55660
AT3G55720
AT3G56100
AT3G56370
AT3G56620
AT3G57490
AT3G60840
AT3G61820
AT4G01730
AT4G02330
AT4G03010
AT4G03292
AT4G04840
AT4G04940
AT4G05190
AT4G05390
AT4G08300
AT4G09510
AT4G13010
AT4G15830
AT4G20320
AT4G23740
AT4G24350
AT4G25760
AT4G26780
AT4G30290
AT4G35550
AT4G36020
AT4G36060
AT4G37650
AT4G37890
AT4G39970
AT5G01600
AT5G01900
AT5G02490
AT5G03870
AT5G05160
AT5G06550
AT5G09510
AT5G10390
AT5G11240
AT5G11550
AT5G12080
AT5G12330
AT5G12860
AT5G14580
AT5G17630
AT5G23810
AT5G24810
AT5G25190
AT5G36002
AT5G40090
AT5G40250
AT5G40630
AT5G44040
AT5G44410
AT5G50740
AT5G51810
AT5G52380
AT5G55120
AT5G55920
AT5G56000
AT5G56010
AT5G56030
AT5G57590
AT5G58500
AT5G59360
AT5G60200
AT5G60690
AT5G61020
AT5G61130
AT5G61480
AT5G62220
AT5G64410
AT5G66230
AT1G05710
AT1G07530
AT1G12480
AT1G15580
AT1G15670
AT1G19380
AT1G20180
AT1G20750
AT1G21440
AT1G21528
AT1G25560
AT1G29690
AT1G30640
AT1G30730
AT1G51130
AT1G52280
AT1G64370
AT1G66180
AT1G66260
AT1G66780
AT1G66880
AT1G70520
AT1G74490
AT1G76180
AT1G78110
AT2G17480
AT2G18600
AT2G21790
AT2G30360
AT2G30500
AT2G31090
AT2G35270
AT2G38000
AT2G38340
AT2G40000
AT2G41420
AT2G45040
AT2G45460
AT2G47260
AT3G02070
AT3G02120
AT3G10660
AT3G11520
AT3G12710
AT3G14595
AT3G15518
AT3G16510
AT3G21860
AT3G27060
AT3G27630
AT3G27950
AT3G42860
AT3G43270
AT3G45730
AT3G47540
AT3G52115
AT3G53190
AT3G58270
AT3G58790
AT3G59080
AT4G01450
AT4G02390
AT4G08040
AT4G08500
AT4G17615
AT4G18340
AT4G19130
AT4G19520
AT4G21730
AT4G22960
AT4G23500
AT4G27070
AT4G27950
AT4G29160
AT4G30370
AT4G30440
AT4G32280
AT4G33260
AT4G33420
AT4G33910
AT4G33920
AT4G36710
AT4G37370
AT4G37490
AT4G39830
AT5G02220
AT5G03780
AT5G06320
AT5G06570
AT5G07610
AT5G11210
AT5G15380
AT5G15930
AT5G17980
AT5G19070
AT5G20850
AT5G23910
AT5G24280
AT5G40840
AT5G40980
AT5G43880
AT5G45400
AT5G48720
AT5G49480
AT5G55520
AT5G56780
AT5G58610
AT5G60250
AT5G64060
AT5G64660
AT5G66120
AT5G66130
AT1G08560
AT1G16880
AT1G17140
AT1G18370
AT1G26760
AT1G30530
AT1G45201
AT1G49870
AT1G51380
AT1G53070
AT1G58380
AT1G61800
AT1G67035
AT1G68620
AT1G69160
AT1G69870
AT1G71840
AT1G74950
AT1G77640
AT1G80270
AT2G01210
AT2G05520
AT2G14880
AT2G17250
AT2G18900
AT2G20180
AT2G21190
AT2G22610
AT2G26180
AT2G26480
AT2G28000
AT2G28790
AT2G33050
AT2G35150
AT2G38530
AT2G41110
AT2G41830
AT3G02640
AT3G04550
AT3G04790
AT3G07430
AT3G07770
AT3G12870
AT3G13470
AT3G15030
AT3G15550
AT3G18080
AT3G18800
AT3G26050
AT3G44750
AT3G45780
AT3G45970
AT3G51410
AT3G52110
AT3G52960
AT3G53460
AT3G53620
AT3G58650
AT4G02150
AT4G03100
AT4G05410
AT4G14330
AT4G14560
AT4G18570
AT4G23515
AT4G24265
AT4G26660
AT4G28430
AT4G32830
AT5G02050
AT5G02230
AT5G06150
AT5G15980
AT5G17160
AT5G17230
AT5G20720
AT5G22860
AT5G27550
AT5G43960
AT5G45280
AT5G46700
AT5G48540
AT5G51600
AT5G52310
AT5G53880
AT5G54910
AT5G56120
AT5G66840
AT1G17345
AT1G19570
AT1G20823
AT1G20930
AT1G21110
AT1G25220
AT1G30720
AT1G31050
AT1G32170
AT1G49230
AT1G52410
AT1G53130
AT1G54890
AT1G60470
AT1G67060
AT1G79380
AT2G03240
AT2G19800
AT2G20840
AT2G21050
AT2G25880
AT2G28160
AT2G31800
AT2G32210
AT2G33400
AT2G37970
AT2G40340
AT2G43290
AT3G02020
AT3G05165
AT3G05580
AT3G07360
AT3G07400
AT3G10720
AT3G15060
AT3G15710
AT3G18450
AT3G19710
AT3G22260
AT3G25795
AT3G28740
AT3G32040
AT3G45160
AT3G46400
AT3G51720
AT3G52840
AT3G54020
AT3G54600
AT3G57450
AT3G58550
AT3G59350
AT4G01680
AT4G01950
AT4G12080
AT4G13770
AT4G15233
AT4G17670
AT4G28270
AT4G29080
AT4G29610
AT4G30996
AT4G37235
AT4G37850
AT4G39795
AT5G01420
AT5G07200
AT5G14200
AT5G15510
AT5G19530
AT5G24430
AT5G24620
AT5G24770
AT5G25440
AT5G37770
AT5G37990
AT5G39580
AT5G47500
AT5G47720
AT5G48110
AT5G56170
AT5G60350
AT5G61210
AT5G63800
AT5G64260
AT5G67270
AT1G02690
AT1G17310
AT1G20610
AT1G20620
AT1G30040
AT1G34355
AT1G51500
AT1G63100
AT1G74670
AT1G76080
AT2G06520
AT2G22230
AT2G24600
AT2G36570
AT2G38170
AT2G39200
AT2G39210
AT2G45310
AT2G46500
AT2G46600
AT3G07160
AT3G10520
AT3G13600
AT3G15540
AT3G26570
AT3G47790
AT3G50800
AT4G02280
AT4G04890
AT4G16980
AT4G17000
AT4G21750
AT4G24040
AT4G24570
AT4G25960
AT4G26750
AT4G27700
AT4G29020
AT4G31840
AT4G36945
AT4G39640
AT5G01640
AT5G04850
AT5G12010
AT5G19110
AT5G20190
AT5G22500
AT5G24590
AT5G25090
AT5G40320
AT5G48480
AT5G54490
AT5G55830
AT5G59320
AT5G62280
