# Supplementary material for: MDF is a conserved splicing factor and modulates cell division and stress response in Arabidopsis
Source: Life Sci Alliance. 2022 Oct 20;6(1):e202201507. doi: 10.26508/lsa.202201507 (PMC9585968; doi:10.26508/lsa.202201507)
Supplement: Supplementary file 14 [file LSA-2022-01507_TableS14.xlsx]

## Sheet: Table S14. Overlap SOG1 targets
Table S14. Overlap between DEG with ∣Log2Fold∣ >2 and targets with increased IR in mdf-1 and SOG1 DNA damaged induced direct targets
List of DEG with [Log2Fold] <2 and in mdf-1 vs WT	List of increased IR targets in mdf-1	List of SOG1 targets (Ogita et al., 2018)	Overlap Genes
AT1G61120	AT5G60130	AT1G02970	AT1G21528
AT2G13547	AT3G52160	AT1G03440	AT1G22240
AT4G18900	AT1G09170	AT1G03660	AT1G49980
AT1G63210	AT5G25970	AT1G05490	AT1G66780
AT1G64795	AT2G16970	AT1G07500	AT1G66810
AT5G03090	AT2G37280	AT1G08260	AT1G70440
AT1G14880	AT5G66600	AT1G09180	AT1G75700
AT1G20795	AT3G46500	AT1G09815	AT2G18190
AT3G43250	AT2G22630	AT1G12020	AT2G38250
AT1G10586	AT5G37450	AT1G15580	AT2G38340
novel.14	AT4G11050	AT1G17360	AT2G39650
AT5G17970	AT5G54590	AT1G17460	AT3G01600
AT5G44940	AT5G47670	AT1G19250	AT3G10500
AT4G04030	AT1G52820	AT1G20120	AT3G13432
AT4G16460	AT1G33540	AT1G21528	AT3G15240
novel.26	AT2G45540	AT1G22240	AT3G27620
AT2G15555	AT2G35990	AT1G27730	AT3G58270
AT4G29200	AT5G49780	AT1G29640	AT4G17710
AT3G28899	AT2G30630	AT1G31280	AT4G25330
AT1G47265	AT3G61450	AT1G32570	AT4G29170
AT5G61730	AT4G30130	AT1G49980	AT5G02020
novel.109	AT1G26200	AT1G51130	AT5G07610
AT3G57510	AT1G48510	AT1G51890	AT5G14490
AT2G38240	AT5G06800	AT1G64620	AT5G22660
novel.117	AT5G01060	AT1G66780	AT5G26170
AT1G30920	AT5G04370	AT1G66810	AT5G36870
novel.49	AT5G01400	AT1G68200	AT5G49780
AT4G17710	AT5G28080	AT1G70440	AT5G60250
AT4G25330	AT5G24960	AT1G72790	AT5G64060
AT3G44265	AT5G38340	AT1G75700
AT3G54730	AT4G15396	AT1G76180
AT3G48630	AT4G15215	AT2G02240
AT2G24255	AT4G20380	AT2G03870
AT4G23150	AT5G36110	AT2G06510
AT1G61800	AT1G04750	AT2G18190
novel.64	AT1G20490	AT2G18193
AT5G02665	AT4G39830	AT2G21790
AT1G32910	AT1G26680	AT2G21910
AT1G05080	AT5G65560	AT2G25380
AT4G09355	AT1G03920	AT2G30250
AT3G28890	AT3G47790	AT2G30360
AT5G41830	AT3G12220	AT2G31320
AT2G39030	AT5G51660	AT2G31335
AT3G57645	AT5G61960	AT2G31870
AT4G12100	AT5G43660	AT2G34920
AT5G63750	AT1G08620	AT2G36780
AT3G49200	AT2G24680	AT2G37240
AT3G11480	AT3G27870	AT2G38250
AT3G55970	AT3G20480	AT2G38340
AT3G57260	AT4G17910	AT2G38350
AT4G16080	AT2G44065	AT2G39650
AT3G24542	AT5G13590	AT2G41630
AT1G34440	AT2G17970	AT2G45460
AT1G08150	AT4G26830	AT2G46180
AT4G05255	AT1G63670	AT2G46610
novel.153	AT2G48130	AT2G47680
AT4G26730	AT3G58780	AT3G01600
AT3G59620	AT3G08505	AT3G02400
AT3G13280	AT2G31865	AT3G07800
AT1G67105	AT3G20200	AT3G09020
AT5G50680	AT3G30305	AT3G10500
AT4G10260	AT5G48710	AT3G10930
AT2G36325	AT3G56730	AT3G13235
AT3G06575	AT1G07170	AT3G13380
AT5G04815	AT5G45350	AT3G13432
AT4G27890	AT2G22670	AT3G15240
AT3G21500	AT4G13190	AT3G19140
AT3G22860	AT3G58930	AT3G19150
AT3G01755	AT5G58940	AT3G20490
AT1G53655	AT1G22150	AT3G25250
AT2G20620	AT4G28840	AT3G27060
AT3G48057	AT4G33280	AT3G27620
AT5G14490	AT1G19800	AT3G27630
AT1G30814	AT1G26208	AT3G28210
AT4G29570	AT4G36060	AT3G29340
AT2G29350	AT3G18100	AT3G42850
AT4G24000	AT4G28020	AT3G42860
AT3G29645	AT4G24350	AT3G45730
AT5G38250	AT4G35940	AT3G51920
AT3G60961	AT3G19500	AT3G52115
AT1G11925	AT2G21500	AT3G55300
AT2G16190	AT5G50665	AT3G57550
AT2G06865	AT2G46380	AT3G58270
AT2G01422	AT2G24140	AT4G01460
AT2G33175	AT5G43650	AT4G02110
AT5G35375	AT4G15563	AT4G02390
AT1G70400	AT2G24350	AT4G08950
novel.34	AT2G03810	AT4G13370
AT1G59950	AT1G21810	AT4G14225
AT4G29640	AT5G11210	AT4G17710
AT1G50610	AT1G76170	AT4G19130
AT5G60830	AT4G38960	AT4G21070
AT2G29470	AT1G21580	AT4G22960
AT1G60040	AT3G54510	AT4G25330
AT1G33730	AT3G04500	AT4G28950
AT1G36580	AT2G14620	AT4G29170
AT3G55566	AT4G21410	AT4G34510
AT5G01080	AT3G26100	AT4G35740
AT1G36020	AT2G42960	AT4G37030
AT1G29090	AT4G13040	AT4G37490
AT3G50540	AT3G14870	AT4G39500
AT5G10760	AT2G40340	AT4G39780
AT2G14610	AT5G43990	AT5G02020
AT5G15140	AT5G01730	AT5G02220
AT2G26135	AT2G43680	AT5G03780
AT3G12440	AT2G26810	AT5G06190
AT4G18150	AT2G41705	AT5G07610
AT4G05360	AT5G64630	AT5G10310
AT4G04565	AT3G28700	AT5G14490
AT4G36100	AT3G56160	AT5G14930
AT4G37990	AT5G13660	AT5G18270
AT1G31095	AT1G63810	AT5G20850
AT3G56705	AT1G17640	AT5G22010
AT1G11370	AT2G35160	AT5G22660
AT4G05380	AT1G58007	AT5G23910
AT3G46070	AT1G03905	AT5G24280
AT4G25530	AT3G26360	AT5G26170
AT3G44860	AT2G39690	AT5G27030
novel.112	AT4G14520	AT5G27050
novel.160	AT3G45750	AT5G27760
novel.57	AT3G43540	AT5G36870
AT4G25000	AT5G06690	AT5G40840
AT2G14560	AT5G39380	AT5G45400
AT1G79400	AT1G30545	AT5G46740
AT3G57240	AT1G07780	AT5G48020
novel.106	AT4G00020	AT5G48720
AT1G26515	AT3G55630	AT5G49110
AT3G25180	AT3G14550	AT5G49480
AT2G24780	AT1G05320	AT5G49520
AT2G01280	AT1G12750	AT5G49780
AT3G28230	AT4G02120	AT5G49790
AT3G02810	AT5G62165	AT5G51580
AT5G61160	AT3G16120	AT5G51730
AT4G27140	AT3G02980	AT5G51740
AT4G16240	AT4G07405	AT5G54700
AT3G05450	AT5G50565	AT5G56780
AT4G04500	AT5G37500	AT5G60250
AT4G34300	AT1G03980	AT5G64060
AT4G13790	AT1G60140	AT5G65300
AT5G21960	AT2G48150	AT5G65350
AT1G12180	AT5G61540	AT5G65360
AT5G08730	AT4G38240	AT5G66130
AT4G36950	AT5G18245	AT5G66140
AT2G06065	AT5G24630	AT5G66270
AT2G24850	AT5G37380	AT5G67300
AT5G38386	AT5G53180	AT5G67360
AT1G24520	AT1G22275
AT2G18190	AT2G47860
AT3G50330	AT5G19430
AT3G44660	AT4G32280
AT4G28811	AT5G01215
AT3G46090	AT5G24040
AT4G39340	AT3G52720
AT1G47915	AT3G04610
AT5G15360	AT1G55120
AT2G23240	AT3G18900
AT2G05914	AT2G43465
novel.130	AT1G03620
AT3G29970	AT5G06440
AT1G50350	AT2G16990
AT1G20740	AT1G26440
AT4G03039	AT5G60590
AT1G67220	AT2G28210
AT1G62170	AT3G51360
AT1G13470	AT5G55970
AT2G41590	AT5G17530
AT5G53740	AT5G64470
AT3G01345	AT4G31480
AT5G46010	AT3G24840
AT1G26558	AT1G26890
AT1G53480	AT1G22430
AT5G06775	AT1G16560
AT2G32680	AT5G64520
AT3G24900	AT3G26085
AT2G03821	AT5G08130
AT4G07625	AT3G13580
AT1G23770	AT2G41720
AT3G50940	AT2G02760
AT1G21240	AT2G22980
novel.47	AT5G20180
AT2G13760	AT3G59770
AT1G33960	AT3G26690
AT1G36922	AT3G59210
AT3G14452	AT3G16030
AT5G35120	AT2G46040
AT2G13770	AT3G18430
AT3G60966	AT3G24515
AT1G21528	AT1G20620
AT2G30770	AT3G61490
AT4G12960	AT3G58640
AT5G04500	AT2G43500
AT1G54020	AT2G25670
AT2G26130	AT5G11380
AT3G23860	AT3G48880
AT4G23140	AT3G28460
AT4G21680	AT2G36080
AT2G18660	AT1G74810
AT4G22470	AT1G62660
AT3G15440	AT3G08840
AT1G60090	AT2G01275
AT1G06883	AT2G46500
AT3G04775	AT5G02860
AT1G08533	AT1G34844
novel.121	AT1G79580
AT5G60250	AT1G56540
AT3G02205	AT1G07890
AT3G48620	AT1G44180
AT1G02770	AT1G01920
AT4G09731	AT1G17090
AT1G47920	AT1G79880
AT4G18330	AT4G03260
AT1G32710	AT5G18230
novel.104	AT1G22880
AT3G63052	AT4G18070
AT1G06963	AT3G63430
AT5G45990	AT1G43620
AT1G36675	AT5G09330
AT5G11410	AT4G27040
AT5G07515	AT4G26700
AT5G25230	AT5G09690
AT5G52760	AT2G44798
AT4G22467	AT1G13650
AT4G10695	AT3G54930
AT5G56510	AT1G31950
AT1G36920	AT3G10500
AT3G50770	AT4G21400
AT1G30160	AT2G02470
novel.132	AT4G27490
AT5G20690	AT3G09540
AT2G04495	AT5G42690
AT1G07457	AT3G11440
AT3G13130	AT5G35210
AT5G02675	AT3G49500
AT4G09435	AT4G31150
AT4G15210	AT1G79700
AT5G67310	AT1G09195
AT4G16215	AT5G27270
AT1G09793	AT1G60200
AT3G24790	AT2G23040
AT3G05770	AT5G14610
AT4G08785	AT3G51490
AT2G43530	AT5G01670
AT5G59390	AT1G77580
AT5G53902	AT1G49620
AT5G06115	AT3G24530
AT1G76960	AT4G01420
novel.127	AT2G42640
AT4G34071	AT1G51645
AT3G28540	AT1G67060
AT2G14070	AT1G68240
AT2G43620	AT5G18190
AT2G41470	AT3G19780
AT5G54610	AT5G25490
AT4G18253	AT4G13150
AT5G27060	AT5G06620
AT4G07965	AT1G60850
AT1G06873	AT3G05600
AT1G60110	AT1G33615
AT1G75830	AT1G16540
novel.53	AT4G32000
AT3G46660	AT5G30490
AT4G32810	AT1G16930
AT4G23600	AT3G51950
AT3G28500	AT2G23980
AT5G02210	AT5G11010
AT1G73805	AT5G46710
AT1G11572	AT2G35330
AT3G16590	AT1G16060
AT1G07143	AT1G06710
AT3G15536	AT4G04790
AT3G49620	AT4G18140
AT2G38530	AT3G45960
AT5G49200	AT3G17100
AT5G23115	AT3G11880
AT1G65500	AT1G77800
AT3G04660	AT1G05870
AT5G06845	AT5G65740
AT3G53200	AT2G13800
AT2G37740	AT2G39300
AT3G06515	AT3G45050
AT4G04510	AT2G44180
AT1G30170	AT4G20430
AT1G20310	AT1G14970
AT4G29650	AT3G11950
AT1G04580	AT1G71200
AT4G23230	AT3G05270
AT1G05397	AT5G44160
AT3G18610	AT5G17010
AT1G69880	AT1G11280
AT4G23160	AT5G14340
AT5G47130	AT3G47550
AT4G04223	AT5G47510
AT4G09430	AT4G00520
AT1G06877	AT3G61750
AT3G04720	AT4G26640
AT5G50790	AT3G59810
AT5G20230	AT5G56370
AT5G22610	AT1G04490
AT1G72540	AT1G29170
AT4G23130	AT4G35620
AT4G07895	AT1G33720
AT1G19610	AT2G04800
AT5G54075	AT3G03970
AT5G66660	AT1G28560
AT1G31290	AT5G20450
AT4G23320	AT3G52660
AT4G17660	AT5G38360
AT2G32830	AT1G33500
AT4G03450	AT1G14270
AT5G53190	AT4G21560
AT3G46680	AT5G37590
AT1G52110	AT3G04160
AT5G44980	AT2G38695
AT3G32920	AT4G20350
AT1G12490	AT3G57470
AT5G60900	AT4G21510
AT3G27710	AT3G44540
AT1G67265	AT1G76970
AT3G28880	AT2G41880
AT4G00870	AT3G09410
AT1G27020	AT5G52070
AT5G47330	AT5G25370
AT4G31685	AT4G18020
AT4G23220	AT4G16620
AT3G14380	AT4G20310
AT3G57460	AT3G17310
AT3G05660	AT3G02290
AT1G10225	AT1G19025
AT1G80865	AT5G04680
AT4G21213	AT3G20070
AT3G24982	AT1G67520
AT4G04490	AT5G43910
AT5G44570	AT1G07745
AT2G39330	AT4G02550
AT2G24681	AT3G17120
AT5G24200	AT1G30755
AT5G53905	AT2G45870
AT1G58225	AT3G48050
AT5G06165	AT1G29410
AT1G80660	AT1G54390
AT1G78840	AT3G20010
AT1G70440	AT5G13950
AT2G40955	AT2G20850
AT5G58680	AT2G31600
AT1G12890	AT5G61310
AT1G57670	AT5G19480
AT4G07940	AT3G54480
AT2G43510	AT2G02450
AT2G06995	AT1G47278
AT4G23210	AT1G52290
AT3G23240	AT1G51380
AT3G53232	AT2G37150
AT5G26120	AT5G53486
AT1G33760	AT5G59710
AT1G19380	AT2G35840
AT3G28930	AT3G06880
AT1G09797	AT3G12550
novel.78	AT1G32127
AT3G05945	AT1G57610
AT2G04805	AT2G03140
AT4G22050	AT2G27930
AT5G05040	AT2G31130
AT2G17040	AT5G56020
AT3G21850	AT5G49470
AT1G45616	AT5G26160
novel.77	AT3G11890
AT2G47190	AT1G69530
AT5G09065	AT3G17609
AT2G23970	AT1G55350
AT1G03710	AT3G62750
AT1G06993	AT1G05950
AT2G25470	AT3G21755
AT2G46970	AT3G45040
AT3G23955	AT2G03640
AT3G00970	AT4G05110
AT1G02470	AT4G35030
AT3G26010	AT5G14020
AT1G52890	AT2G25420
AT4G14365	AT4G22120
AT2G25510	AT3G59330
AT5G39330	AT1G07940
AT3G01620	AT2G30740
AT3G11165	AT5G07940
AT2G02990	AT3G45020
AT2G33080	AT3G27320
AT3G11415	AT2G40640
AT4G23170	AT5G51370
AT1G75750	AT3G02600
AT3G44790	AT3G54740
AT4G00580	AT1G20380
AT2G10975	AT1G18610
AT3G13010	AT5G62100
novel.44	AT4G10120
AT4G38560	AT4G35300
AT5G53240	AT2G04395
AT5G22460	AT4G00990
novel.9	AT3G45280
AT5G08760	AT1G35220
AT2G23110	AT3G26922
AT2G46494	AT4G01510
AT1G48400	AT2G27950
AT2G01008	AT1G16610
AT4G12495	AT3G53270
AT4G10265	AT2G04845
novel.17	AT1G02145
AT3G11150	AT3G13430
AT2G04785	AT5G24740
AT5G53230	AT1G03070
AT1G70130	AT5G25540
AT5G05365	AT3G59660
AT1G80130	AT5G10520
AT4G25810	AT1G80770
AT1G72900	AT5G01950
AT2G38340	AT2G28290
AT1G65790	AT4G11830
AT1G72520	AT5G15190
AT5G49310	AT4G13345
AT5G01540	AT1G25230
AT5G44572	AT3G62220
AT5G49420	AT5G60120
AT3G50480	AT4G16700
AT4G22390	AT5G49960
AT3G41761	AT2G21710
AT1G27040	AT5G44010
AT4G12480	AT4G18375
AT1G61610	AT5G36002
novel.123	AT5G38480
AT5G53810	AT5G52790
AT2G16450	AT4G33130
AT1G11785	AT3G61610
AT4G15750	AT3G09600
AT1G71370	AT3G03030
AT2G43270	AT3G50920
AT5G04210	AT3G26490
AT4G34210	AT5G15460
AT2G34655	AT4G39380
AT1G53080	AT5G62170
AT5G14920	AT4G25440
AT1G28650	AT3G26115
AT1G05740	AT2G25730
AT5G12020	AT1G67710
AT1G30135	AT3G51075
AT4G39830	AT2G46810
AT2G20142	AT1G05820
AT3G12410	AT5G01780
AT2G25000	AT2G28250
AT1G12672	AT4G04221
AT3G20470	AT2G19280
AT4G24420	AT1G07728
AT1G02940	AT5G60100
AT5G41071	AT1G24030
AT3G25010	AT1G15790
AT5G21150	AT1G36070
AT4G33930	AT3G54230
AT2G40435	AT4G27270
AT3G57100	AT1G67792
AT1G66780	AT4G10730
AT4G33370	AT1G66980
AT3G04165	AT1G05710
AT1G28370	AT1G05630
AT2G10921	AT5G55100
AT3G55240	AT1G61490
AT3G45970	AT5G26780
AT4G04540	AT4G16710
AT2G45570	AT4G26140
AT3G15356	AT3G22220
AT3G58270	AT2G45830
AT2G35070	AT1G49160
AT3G15720	AT5G53220
AT2G18180	AT3G63400
AT1G78030	AT1G67420
AT4G31520	AT4G12560
AT3G61280	AT3G23610
AT4G26466	AT1G78810
AT1G78410	AT4G32285
AT1G17020	AT1G56230
AT3G51560	AT3G13445
AT5G10380	AT1G10990
AT2G05520	AT1G50700
AT3G23380	AT2G32620
AT4G12470	AT2G20815
AT4G31398	AT1G22970
AT5G57240	AT2G32880
AT5G66150	AT2G30460
AT1G02930	AT2G27340
AT4G26950	AT4G30410
AT4G26260	AT5G62130
AT3G23120	AT2G16790
AT5G59720	AT5G44980
AT3G48580	AT1G72560
AT1G01355	AT4G24160
AT2G40340	AT2G38880
AT5G65510	AT2G40830
AT1G70390	AT5G37020
AT4G31640	AT5G66070
AT2G05665	AT4G08980
AT4G11890	AT3G52340
AT4G16563	AT1G17590
AT3G07995	AT1G79790
AT5G56795	AT4G23770
AT5G09470	AT3G29644
AT3G21351	AT2G20410
AT1G17420	AT3G50630
AT2G18590	AT1G49980
AT5G41471	AT1G02960
novel.63	AT1G79985
AT1G59930	AT1G68580
AT3G01313	AT3G26020
AT3G26170	AT1G10920
AT3G33528	AT4G00450
AT1G20620	AT2G16530
AT5G60610	AT2G21800
AT1G77120	AT5G06150
AT5G42530	AT1G49390
AT5G61890	AT2G03110
AT3G59190	AT2G38995
AT5G26170	AT2G04360
AT5G52750	AT1G30475
AT5G07550	AT4G24050
AT5G15380	AT5G57700
AT5G53870	AT1G48360
AT3G22560	AT4G30820
AT3G44970	AT2G22260
AT1G68290	AT4G38090
AT1G10550	AT3G05750
AT2G04515	AT2G30170
AT5G06870	AT1G35780
AT2G31980	AT5G11430
AT5G46350	AT4G05040
AT3G27620	AT3G52050
AT5G37050	AT1G79740
AT4G12485	AT4G00170
AT3G14395	AT2G34310
AT3G16530	AT2G46790
AT4G28556	AT3G28080
AT2G33380	AT1G54020
AT3G51570	AT2G40630
AT1G29071	AT4G22950
AT3G29639	AT4G26070
AT3G45940	AT5G26980
AT5G26270	AT5G15630
AT5G11610	AT3G53830
AT4G30270	AT1G11450
AT5G55270	AT4G19670
AT4G06810	AT5G57240
AT3G28570	AT3G54000
AT4G31800	AT3G24740
AT5G09876	AT3G01770
AT4G23680	AT1G02205
AT4G13420	AT2G46920
AT1G01670	AT3G60500
AT4G01360	AT2G32250
AT4G23200	AT3G05920
AT1G66920	AT4G18975
AT2G31550	AT3G15354
AT1G32172	AT5G50915
AT3G09390	AT4G24480
AT1G59920	AT1G48030
AT1G07957	AT5G01770
novel.11	AT1G66840
AT2G06002	AT3G46180
AT1G71280	AT3G07960
AT5G61100	AT4G33000
novel.90	AT3G46130
AT4G19570	AT1G27770
AT4G40065	AT3G62310
AT2G39920	AT2G47410
AT5G39520	AT5G01650
AT1G22240	AT3G25980
AT1G13400	AT4G00060
AT4G12490	AT4G31408
AT1G15790	AT1G80000
AT5G41761	AT1G27360
AT5G24240	AT5G21222
AT5G47850	AT2G45850
AT2G17850	AT2G48020
AT2G34930	AT1G14690
AT5G27130	AT1G10900
AT1G10585	AT5G14490
AT4G08755	AT3G11820
AT3G22142	AT3G14080
AT1G62580	AT2G45100
AT4G31690	AT1G73470
AT3G16680	AT3G59320
AT3G28580	AT1G20770
AT5G46050	AT3G09920
AT3G01600	AT4G21720
AT5G07560	AT5G05550
AT1G61290	AT3G16800
AT4G30430	AT5G06100
AT4G09420	AT3G56830
AT3G47180	AT5G62850
AT3G51860	AT2G48100
novel.93	AT1G69840
AT3G06325	AT4G21310
AT4G23610	AT5G41220
AT4G21620	AT2G24530
AT3G26840	AT1G48430
AT3G12460	AT1G58350
AT3G47480	AT3G43740
AT2G17740	AT4G24740
AT5G56700	AT5G19210
AT1G69325	AT4G30310
AT1G20350	AT1G69740
AT1G28660	AT5G53900
AT5G52270	AT1G61150
AT2G32210	AT5G36290
AT3G05650	AT2G47500
AT2G29370	AT5G53620
AT3G13900	AT1G01240
AT1G69630	AT4G32350
AT1G35230	AT1G76520
AT1G21250	AT5G57565
AT4G02670	AT3G23370
AT1G65484	AT2G44140
AT5G52000	AT1G55810
AT5G36925	AT5G49840
AT5G08005	AT3G51640
AT4G07875	AT3G07360
AT1G61093	AT3G52120
AT4G02330	AT5G45560
AT4G31354	AT1G80555
AT3G60710	AT1G70505
AT1G76930	AT3G25440
AT1G51090	AT5G16610
AT3G13276	AT1G77290
AT5G44820	AT4G32360
AT1G61255	AT1G18415
ATMG00040	AT1G20065
AT5G38780	AT4G11840
AT3G27025	AT5G67110
AT1G71890	AT4G10770
AT5G38240	AT1G72050
AT4G15236	AT4G17370
novel.99	AT2G43920
AT1G69720	AT2G42850
AT5G58670	AT1G29560
AT5G57735	AT1G34020
AT4G03292	AT2G41540
AT3G51660	AT2G33620
AT3G57700	AT5G14210
AT2G09815	AT3G05250
AT5G64060	AT2G28470
AT2G17690	AT2G41050
novel.156	AT3G26932
AT3G14210	AT4G21940
AT4G01985	AT2G38160
AT3G21080	AT1G48490
novel.75	AT5G53020
AT1G68765	AT1G05785
AT3G45130	AT5G52890
AT1G49920	AT5G12440
AT4G29770	AT4G14410
AT5G06520	AT4G03115
AT3G22550	AT4G30890
AT4G24110	AT4G35020
novel.84	AT5G57790
AT5G51190	AT2G30120
AT2G46400	AT2G24960
AT2G40200	AT2G17780
AT1G09773	AT1G25420
AT3G26320	AT5G22860
AT2G36110	AT1G22640
AT5G47220	AT2G04270
AT1G60720	AT3G22420
AT3G16525	AT5G37850
AT2G38250	AT1G16489
AT5G60470	AT4G17410
AT1G77640	AT1G70490
AT1G24147	AT1G01220
AT5G17540	AT2G31955
AT3G26830	AT1G01448
AT3G20710	AT4G32420
AT4G34410	AT1G05750
AT5G22570	AT3G13970
AT3G15170	AT2G35660
AT1G73325	AT2G03530
AT2G31141	AT2G17150
AT1G35350	AT3G04020
AT3G25760	AT4G36140
AT2G41280	AT1G29120
AT4G12500	AT1G04950
AT4G00350	AT3G46200
AT1G67100	AT1G35340
AT3G07675	AT1G65070
AT1G73260	AT3G44480
AT5G48980	AT3G23210
AT5G25415	AT4G30993
AT1G07900	AT1G61430
AT4G05285	AT3G53610
AT5G22540	AT1G78960
AT3G19920	AT3G44670
novel.83	AT4G19500
AT5G06835	AT4G10430
AT1G75040	AT5G60580
AT3G27810	AT5G15790
AT1G32350	AT5G27730
AT2G46440	AT1G52540
AT2G27080	AT4G34840
AT1G09157	AT5G43880
novel.152	AT1G61610
AT1G17380	AT4G01440
ATCG01010	AT5G27840
AT1G18830	AT2G02960
AT3G15650	AT4G15090
AT4G25020	AT1G66810
AT4G14165	AT4G35810
AT1G72920	AT3G02150
AT2G15080	AT3G45190
AT4G36220	AT3G44400
AT2G32790	AT2G22570
AT3G44350	AT1G01490
AT2G18600	AT1G01520
AT2G21200	AT2G38580
AT5G36220	AT5G54569
AT4G38870	AT3G27460
AT1G66090	AT1G54730
AT5G44568	AT1G34160
AT3G22275	AT1G61010
AT1G27890	AT5G50130
AT1G52400	AT5G11640
AT5G45095	AT3G09370
AT2G34600	AT3G50240
AT1G65890	AT4G02210
AT3G09520	AT5G59780
AT2G26440	AT3G26920
AT4G27654	AT3G29575
AT1G24530	AT3G45590
AT3G29631	AT2G38460
AT1G43910	AT5G65685
AT4G00390	AT5G28030
AT1G52100	AT1G31850
AT5G66350	AT5G48690
AT4G17910	AT1G73650
AT1G20750	AT4G26582
AT3G01830	AT4G03440
AT2G42360	AT1G18650
AT5G09395	AT2G42170
AT5G07610	AT3G18090
AT2G24735	AT3G62620
AT1G71150	AT1G61560
AT3G08810	AT1G78200
AT3G56600	AT1G51790
AT4G28790	AT4G26795
AT4G37530	AT5G55950
AT2G34530	AT4G36860
AT2G32200	AT1G66760
novel.142	AT1G19870
AT2G05270	AT3G17860
AT3G28875	AT3G29010
novel.1	AT1G32400
AT3G44805	AT5G16540
AT3G22235	AT1G09863
AT4G24120	AT2G26980
AT1G20150	AT3G26890
AT2G34490	AT4G17310
AT2G26150	AT3G58900
AT4G23015	AT2G25710
AT3G50570	AT3G10915
AT3G58780	AT4G38670
AT5G51480	AT3G60070
AT5G20970	AT3G11745
AT1G05760	AT5G53550
AT5G23240	AT4G22880
AT3G21090	AT2G47920
AT1G20680	AT3G47000
AT5G36920	AT2G03480
AT3G60940	AT3G15660
AT2G28400	AT3G26510
AT5G67480	AT5G24155
AT2G46430	AT1G22310
AT5G54240	AT1G48540
AT3G26420	AT3G63300
AT1G06030	AT1G30080
AT5G18320	AT1G44125
AT1G62290	AT2G24650
AT3G14700	AT2G02410
AT4G04465	AT3G06590
AT2G11270	AT4G34680
AT1G56060	AT4G01915
AT2G36770	AT1G80810
AT3G52180	AT1G32380
AT1G68800	AT5G54840
AT3G62210	AT3G25790
AT5G57670	AT5G67385
AT1G06330	AT1G26190
AT1G12130	AT3G24929
AT1G10980	AT5G26910
AT4G09160	AT3G46960
AT3G59730	AT2G30480
AT4G18670	AT1G43650
AT2G36295	AT2G36670
AT1G53620	AT1G04160
AT1G33540	AT5G27950
AT3G51330	AT2G46200
AT5G26660	AT1G21560
AT5G51270	AT3G11520
AT4G35380	AT4G24710
AT2G42430	AT5G48610
AT5G44900	AT4G21910
AT5G59360	AT1G65060
AT5G07175	AT3G48360
AT5G52930	AT5G09230
AT4G14550	AT3G54760
AT5G51810	AT5G38200
AT3G44510	AT1G75700
AT5G61350	AT4G10360
AT5G46060	AT1G17410
AT3G46370	AT1G49730
AT2G11810	AT4G29540
AT1G79460	AT3G17470
AT4G23990	AT1G28090
AT3G27500	AT1G01060
AT5G25830	AT3G55850
AT3G20150	AT2G41640
AT2G18328	AT5G23430
AT1G12380	AT1G65040
AT5G39420	AT4G14340
AT1G08005	AT2G18860
AT5G10278	AT3G29185
AT5G44920	AT5G67440
AT1G24620	AT4G32295
AT1G30750	AT1G76320
AT4G15393	AT4G08590
AT1G07937	AT5G02810
AT1G13500	AT2G04852
novel.50	AT1G79840
AT2G16980	AT3G49320
AT2G27010	AT4G19985
AT1G67481	AT1G47570
AT1G51055	AT5G63220
AT5G48110	AT2G43010
AT3G20935	AT2G32760
AT1G01046	AT2G28550
AT1G60810	AT4G27960
AT1G16440	AT1G55520
AT5G22794	AT5G40240
AT3G25790	AT2G35380
AT5G49170	AT2G44280
AT1G21890	AT5G20480
AT2G05160	AT5G48560
AT5G59260	AT5G07890
AT3G47980	AT1G69520
AT4G08620	AT5G47380
AT3G49750	AT3G47630
AT5G02640	AT5G63120
novel.45	AT1G75295
AT4G28890	AT5G46340
AT1G17147	AT5G55580
AT5G16350	AT5G56190
ATCG00160	AT1G27720
AT2G25160	AT5G18980
AT5G48320	AT3G12620
AT2G44940	AT2G22650
AT4G09990	AT3G14150
AT5G38280	AT1G27960
AT3G47790	AT1G05590
AT5G40820	AT1G64625
AT1G75163	AT4G28880
AT5G42655	AT4G34480
AT1G69240	AT2G09795
AT2G28250	AT4G03230
AT2G13810	AT1G77220
AT5G09570	AT4G34140
AT5G22140	AT5G63160
AT5G09300	AT2G18760
AT1G53830	AT4G31200
AT1G62225	AT5G55550
AT1G61840	AT5G60880
AT3G61930	AT2G21590
AT5G66800	AT3G55170
AT4G03540	AT2G45400
AT5G57920	AT5G21900
AT5G10230	AT5G53850
AT5G55780	AT5G64360
AT5G11570	AT3G16700
AT5G48740	AT1G08043
AT1G63410	AT2G20585
AT1G13670	AT1G52730
AT1G48930	AT2G32010
AT4G29180	AT1G28210
AT5G18010	AT5G18500
AT5G38450	AT2G41510
AT1G18990	AT5G26760
AT5G06570	AT3G62860
AT4G36795	AT5G22760
AT3G24020	AT3G55640
AT1G71691	AT4G38060
AT2G05180	AT5G61270
AT2G18450	AT2G40690
AT1G35610	AT4G22530
AT2G36100	AT4G18530
AT2G32300	AT3G29290
AT5G65690	AT2G35060
AT3G18560	AT3G14980
AT4G40090	AT5G22820
AT3G11550	AT4G36480
AT3G29250	AT1G45249
AT5G57530	AT4G17150
AT1G14430	AT3G11240
AT1G50560	AT4G25500
AT1G73270	AT1G73875
AT2G37280	AT3G08730
AT4G37400	AT1G11340
AT2G39370	AT2G26540
AT2G25810	AT5G10900
AT1G16160	AT1G24265
AT2G29125	AT2G32850
AT5G38550	AT3G57410
AT3G18000	AT5G66180
AT3G45070	AT4G27860
AT1G60095	AT2G02170
AT2G34170	AT5G37370
AT3G03165	AT1G21610
AT3G60900	AT1G31540
AT5G20810	AT1G80650
AT2G43670	AT1G10070
AT3G01140	AT5G66240
AT1G78360	AT2G34090
AT3G46170	AT1G30520
AT1G15380	AT4G12990
AT5G17430	AT4G29930
AT5G07130	AT2G36680
AT4G11211	AT4G14300
AT2G28670	AT1G80360
AT5G35190	AT1G63260
AT4G20140	AT4G35760
AT1G30850	AT2G27110
AT3G29300	AT4G15765
AT3G23800	AT2G21940
AT2G30660	AT5G03540
AT2G04800	AT3G19960
AT3G06020	AT5G41100
AT5G37000	AT1G52100
AT1G33930	AT5G12920
AT5G38150	AT1G01080
AT4G14390	AT1G09300
AT4G14980	AT1G13770
AT5G67430	AT4G30900
AT5G60490	AT1G50280
AT1G79760	AT1G09910
AT1G76720	AT5G36880
AT3G50300	AT2G38630
AT2G48130	AT2G01735
AT4G15500	AT1G54820
AT1G74890	AT5G52040
AT5G53390	AT5G27830
AT1G44318	AT1G11000
AT1G63820	AT1G76580
AT1G67870	AT1G77765
AT1G53640	AT5G27390
AT4G21600	AT3G02460
AT4G35810	AT4G14713
AT2G01505	AT2G39650
AT5G12970	AT4G31115
AT5G55570	AT1G09160
AT5G03475	AT3G57930
AT1G38131	AT3G04380
AT5G38344	AT3G03010
AT3G03530	AT2G37760
AT2G32510	AT1G62540
AT4G13235	AT1G30450
AT1G55940	AT1G19400
AT5G40990	AT1G02010
AT2G12480	AT2G38660
AT1G11540	AT1G77000
AT1G14390	AT5G65440
AT5G44050	AT5G27360
AT5G06740	AT1G73350
AT5G49340	AT5G02020
AT1G77330	AT5G46450
AT2G38830	AT5G46150
AT4G24580	AT2G35360
AT1G54970	AT4G39560
AT1G63600	AT5G10745
AT5G03640	AT4G24250
AT2G24610	AT5G10800
AT4G25070	AT3G45650
novel.32	AT1G26730
AT1G06100	AT2G06005
AT2G47000	AT1G30410
AT5G39120	AT5G18440
AT3G45680	AT5G05435
AT5G23160	AT1G23360
AT5G62310	AT1G14170
AT5G47530	AT3G02170
AT5G20550	AT1G04945
AT3G27185	AT1G80210
AT5G25756	AT4G34610
AT3G45160	AT5G03690
AT1G33100	AT2G41440
AT5G06940	AT4G15570
AT1G11112	AT1G06630
AT1G26970	AT5G61440
AT1G19640	AT1G80260
AT5G07780	AT1G12860
AT2G18150	AT1G16460
AT1G71692	AT2G33820
AT1G29420	AT4G10050
AT1G18420	AT5G10320
AT5G25010	AT2G40110
AT5G41040	AT1G31050
AT2G39510	AT1G63855
AT3G49930	AT2G26430
AT5G07030	AT5G55810
AT1G71740	AT1G80780
AT1G08073	AT2G40030
AT4G12545	AT3G63340
AT1G53100	AT5G61190
AT4G29340	AT2G44570
AT4G13230	AT3G25820
AT3G12540	AT5G47430
AT2G47270	AT1G03055
AT5G28400	AT5G05610
AT3G13403	AT1G07990
AT2G20510	AT2G25690
AT1G02810	AT4G23570
AT1G03700	AT1G72840
AT2G40160	AT3G48040
AT5G20260	AT2G04039
AT3G45700	AT1G27630
AT1G14190	AT1G14710
AT1G33612	AT5G06770
AT4G33730	AT2G36720
AT5G43040	AT1G12520
AT2G29620	AT4G34310
AT3G07070	AT5G65460
AT1G49310	AT3G03900
AT3G20130	AT1G42540
AT2G25150	AT5G04090
AT3G51300	AT5G66210
AT5G55720	AT5G60370
AT2G26390	AT3G15430
AT3G28345	AT5G62480
AT3G14260	AT5G60142
AT5G65230	AT3G44970
AT1G05640	AT4G27650
AT1G17950	AT5G01470
AT2G27370	AT1G30300
AT1G44970	AT3G59690
AT4G26255	AT1G53090
AT2G28440	AT3G29760
AT3G12220	AT2G15000
AT5G52790	AT3G23560
AT1G08500	AT2G30840
ATCG00180	AT1G61660
AT4G07975	AT2G42380
AT1G69080	AT4G14720
AT3G24240	AT5G45710
AT1G51355	AT3G21810
AT5G54030	AT4G01593
AT1G72140	AT2G35070
AT1G35240	AT5G27410
AT1G67030	AT4G24810
AT4G24140	AT3G19460
AT3G27884	AT2G39950
AT2G23590	AT5G06710
AT5G42180	AT1G07350
AT1G13590	AT3G06210
AT2G33240	AT5G60430
AT3G59884	AT3G25620
AT5G43350	AT2G26030
AT5G21080	AT2G42280
AT3G60490	AT5G07440
AT1G24420	AT1G70100
AT5G03150	AT2G20100
AT2G04500	AT4G13810
AT5G36870	AT4G03000
AT4G38825	AT4G04620
AT2G41990	AT4G01450
AT3G62950	AT5G58200
AT1G54940	AT4G12030
AT1G52330	AT2G25740
AT3G60330	AT4G37630
AT5G55590	AT3G27580
AT1G76430	AT5G07370
AT5G22796	AT5G47970
AT3G05150	AT4G15415
ATCG00750	AT1G80150
AT5G51490	AT3G19720
AT4G15690	AT2G44900
AT1G49952	AT2G45010
AT4G11290	AT5G23760
AT1G10460	AT1G50410
AT5G41315	AT3G61010
AT3G50460	AT5G43730
AT4G23750	AT2G26210
AT5G13990	AT1G75150
AT5G40510	AT1G02670
AT5G10990	AT4G37670
AT2G44390	AT5G51100
AT2G12646	AT2G20950
AT5G43230	AT3G08800
AT5G54020	AT1G17930
AT3G54590	AT2G20790
AT5G64810	AT4G37080
AT5G35525	AT1G01540
AT3G30340	AT2G17850
AT5G02170	AT2G46030
AT1G13608	AT1G05940
AT5G60660	AT5G65120
AT2G23050	AT3G04890
AT1G49490	AT1G32240
AT1G30870	AT4G06634
AT1G05550	AT5G50370
AT1G15385	AT1G70280
AT3G57500	AT3G14930
AT1G72230	AT5G05930
AT2G19590	AT4G00440
AT2G35000	AT3G55370
AT1G27740	AT5G22700
AT1G12160	AT5G18780
AT5G43030	AT1G13570
AT5G58360	AT2G18630
AT1G73340	AT3G16690
AT5G63350	AT4G27970
AT3G04440	AT2G04880
AT4G15320	AT1G47500
AT3G22620	AT5G08470
AT3G14463	AT1G72855
AT1G64930	AT3G01980
AT3G01420	AT2G31560
AT5G48175	AT2G44920
AT5G17165	AT4G13100
AT3G02670	AT3G21250
AT3G01960	AT4G12640
AT5G33370	AT5G40910
AT2G33850	AT4G32900
AT1G28300	AT3G25030
AT4G32860	AT3G22190
AT1G05880	AT5G14180
AT5G51790	AT1G69750
AT3G27150	AT3G10110
AT1G68150	AT5G55040
AT1G09176	AT4G16143
AT2G14100	AT1G08230
AT1G13510	AT5G58690
AT2G21650	AT1G05830
AT4G17280	AT4G37440
AT5G24140	AT4G24590
AT1G66800	AT1G75060
AT1G61130	AT3G08780
novel.149	AT1G60560
AT3G48400	AT1G06960
AT2G15020	AT1G49360
AT1G53660	AT3G15720
AT3G10200	AT5G08750
AT1G07550	AT3G13225
AT3G47200	AT1G34630
AT2G25260	AT1G70430
AT5G46460	AT5G55260
AT5G20860	AT3G01435
AT2G31900	AT5G17300
AT1G74500	AT5G60210
AT1G04360	AT3G23200
AT1G22460	AT1G67180
AT5G01015	AT2G16900
AT5G38000	AT4G24380
AT5G48070	AT2G19940
AT1G78000	AT5G11530
AT5G13150	AT3G53340
AT3G01870	AT4G00730
AT1G01190	AT2G01630
AT5G44460	AT3G09970
AT1G51830	AT4G11880
AT1G43140	AT5G66675
AT1G52660	AT3G58220
AT2G46860	AT5G59980
AT1G70850	AT1G49880
AT1G02520	AT1G01020
AT4G26010	AT2G42300
AT4G16000	AT3G47990
AT1G64940	AT1G13920
AT4G15680	AT1G09840
AT5G15600	AT3G54620
AT1G29600	AT5G24318
AT4G13554	AT1G53790
AT1G24793	AT5G17240
AT3G62040	AT1G06430
AT3G56700	AT1G72770
AT5G49680	AT1G05470
AT2G47050	AT1G16710
AT5G22660	AT4G13800
AT2G21840	AT3G53880
AT2G18980	AT3G27100
AT4G12270	AT3G16940
AT3G21680	AT2G29320
AT1G63450	AT5G55290
AT4G13290	AT3G18535
AT2G21890	AT4G11900
AT3G44550	AT3G19570
AT4G25760	AT5G09850
AT5G57400	AT2G01900
AT4G38390	AT4G14385
AT5G44610	AT1G74510
AT1G04197	AT1G27460
AT2G30900	AT5G04510
AT4G08570	AT3G60250
AT1G09600	AT2G26695
AT5G03270	AT3G02920
AT3G58810	AT1G03960
AT1G17180	AT5G08710
AT5G12940	AT1G27900
AT4G10310	AT5G57630
AT3G16070	AT2G01100
AT3G56970	AT3G18160
AT5G38100	AT3G60480
AT3G44769	AT4G12460
AT5G52940	AT2G20250
AT3G25930	AT2G23950
AT4G32780	AT2G38780
AT5G59090	AT2G25220
AT3G52790	AT3G04910
AT4G38950	AT3G23710
AT5G42785	AT3G03340
AT4G28410	AT4G10400
AT3G63430	AT3G53210
AT5G55250	AT2G01930
AT5G26146	AT4G28680
AT3G54520	AT1G73970
AT4G18510	AT3G28100
AT4G12555	AT5G63700
AT3G06390	AT1G08720
AT5G49270	AT4G09680
AT5G11440	AT5G66550
AT4G10370	AT5G66005
AT1G04160	AT1G04200
AT1G13550	AT5G23150
AT5G25640	AT1G05900
AT3G55230	AT2G36250
AT2G32610	AT2G26280
AT3G45430	AT5G25520
AT5G19470	AT3G04460
AT3G09922	AT2G23390
AT5G41663	AT5G08600
AT2G38390	AT4G21390
AT5G16770	AT1G19430
AT3G45080	AT4G35785
AT2G25130	AT2G20750
AT5G57540	AT4G32850
AT2G22920	AT1G72130
AT2G28700	AT2G45380
AT4G03480	AT1G69310
AT1G23340	AT1G14685
AT2G45430	AT3G13740
AT1G15640	AT4G27745
AT4G15300	AT2G41170
AT5G26930	AT5G15390
AT4G15670	AT1G31600
AT2G21610	AT1G77080
AT1G35260	AT1G01860
AT1G53163	AT2G25950
AT3G59850	AT4G01995
AT1G47840	AT5G26680
AT5G42630	AT4G37460
AT5G18050	AT5G41150
AT3G29670	AT5G19030
AT5G35110	AT1G62560
AT4G10560	AT1G26180
AT3G03290	AT1G10657
AT2G23060	AT5G10150
AT4G08615	AT5G58970
AT1G80730	AT5G01160
AT5G50360	AT2G25530
AT1G33170	AT5G44990
AT2G39110	AT1G22140
AT3G58060	AT3G09360
AT5G59670	AT1G47490
AT2G04170	AT1G29380
AT3G47740	AT1G67800
AT2G26420	AT4G10925
AT5G14750	AT1G08660
AT2G30210	AT5G37340
AT3G23175	AT5G17690
AT5G67400	AT2G14680
AT3G07600	AT1G09140
novel.62	AT3G59950
AT1G55207	AT1G55110
AT1G33090	AT1G50630
AT4G33120	AT1G31360
AT3G46500	AT1G25280
AT4G38830	AT4G22540
AT4G06534	AT4G38600
AT4G13580	AT1G16825
AT3G56980	AT2G24280
AT2G28580	AT1G01290
AT4G35640	AT2G13650
AT5G45210	AT4G19990
AT1G03993	AT1G16070
AT1G72590	AT5G65060
AT1G12340	AT3G54770
AT1G06090	AT5G01010
AT4G15400	AT4G02260
AT1G73160	AT5G02080
AT4G28160	AT2G37340
AT2G38152	AT2G37050
AT4G03175	AT2G25000
AT4G29930	AT5G17370
AT1G51190	AT5G47620
AT2G03230	AT4G19660
AT3G05980	AT3G10490
AT3G45280	AT4G38225
AT3G54580	AT2G26350
AT5G24040	AT3G29130
AT5G25880	AT1G78870
AT3G10710	AT1G10450
AT1G73580	AT1G62640
AT5G38030	AT4G16765
AT5G39000	AT5G16190
AT5G22145	AT1G11790
AT4G21490	AT4G16950
AT3G19430	AT2G02820
AT2G30130	AT3G49530
AT1G16120	AT3G19900
AT3G16210	AT5G45340
AT3G55150	AT5G55170
AT1G11460	AT5G49580
AT4G31380	AT3G01990
AT3G04320	AT5G39530
AT3G25190	AT3G03180
AT5G09500	AT5G62880
AT4G02830	AT3G04770
AT3G12955	AT1G75390
AT4G31370	AT1G20890
AT5G45455	AT3G27340
AT1G12040	AT3G04970
AT1G74205	AT5G11410
AT1G76952	AT3G49640
AT1G54095	AT3G47560
AT2G35612	AT4G37680
AT3G29370	AT2G47060
AT5G02865	AT5G56850
AT1G26870	AT1G10650
AT1G52750	AT4G03390
AT1G02530	AT3G55070
AT1G77730	AT1G17040
AT1G31885	AT1G24706
AT5G16900	AT1G48175
AT1G08090	AT1G55200
AT1G65310	AT3G25585
AT2G04090	AT3G53970
AT2G47360	AT1G18670
AT1G02900	AT5G40710
AT1G35330	AT4G08170
AT3G25655	AT1G02850
AT2G34910	AT3G02890
AT2G23830	AT5G06120
AT3G46880	AT2G34450
AT1G05260	AT5G47760
AT3G13432	AT1G52220
AT2G43390	AT1G10240
AT1G48820	AT1G06820
AT1G57570	AT2G02710
AT3G50970	AT5G17060
AT5G04150	AT2G19080
AT5G51780	AT1G09270
AT2G43600	AT5G13870
AT4G37409	AT2G41020
AT1G08590	AT2G03730
AT2G34020	AT5G19420
AT2G39430	AT3G12640
AT1G34050	AT4G22570
AT5G66390	AT1G68690
AT2G34940	AT2G27840
AT4G15710	AT2G26100
AT3G61390	AT5G24310
AT1G66470	AT3G11580
AT5G50175	AT5G51180
AT3G30350	AT5G58370
AT2G30340	AT5G66040
AT5G19100	AT2G46800
AT1G56320	AT3G45970
AT5G38020	AT5G22770
AT1G79860	AT3G60620
AT5G05390	AT1G76040
AT3G04570	AT1G73320
AT5G15290	AT1G79500
AT3G24750	AT1G07119
AT3G09240	AT1G68740
AT4G19980	AT5G11160
AT1G24130	AT1G75760
AT5G49350	AT5G57100
AT3G15240	AT1G56612
AT3G02590	AT3G01560
AT5G14130	AT5G05310
AT4G36740	AT3G50210
AT5G48940	AT4G29170
AT1G55240	AT1G46480
AT2G05815	AT3G44620
AT5G63590	AT3G62330
AT5G48000	AT1G32540
AT2G36490	AT1G56500
AT4G20935	AT2G17320
AT2G22290	AT1G73150
AT3G47770	AT2G18410
AT5G41905	AT1G06620
AT4G10160	AT1G64530
AT5G25810	AT3G05165
AT2G11215	AT2G17800
AT3G23510	AT2G04690
AT3G29780	AT1G73750
AT4G31470	AT3G50660
AT4G22235	AT2G07680
AT1G33280	AT5G46490
AT3G53150	AT5G20360
AT1G71870	AT5G56180
AT5G20045	AT5G55490
AT5G63660	AT5G05740
AT4G26770	AT4G24880
AT3G09220	AT1G67590
AT5G15900	AT2G37020
AT4G28840	AT5G05800
AT1G73860	AT3G19520
AT1G19115	AT3G16785
AT3G06990	AT3G16220
AT5G23830	AT5G24030
AT5G17820	AT4G00930
AT1G56160	AT3G03420
AT5G47635	AT2G44090
AT4G01760	AT1G16750
AT5G27200	AT5G14090
AT1G78950	AT4G38950
AT5G54050	AT2G38920
AT3G47210
AT4G23340
AT5G13910
AT3G49330
AT2G47200
AT4G07820
AT1G13420
AT1G34670
AT3G06962
AT1G72125
AT3G46730
AT1G66280
AT2G08820
AT3G05140
AT2G24430
AT1G14540
AT2G18370
AT3G03820
AT4G30320
AT5G59270
AT1G49860
AT4G16230
AT4G08869
AT5G49780
AT4G29800
AT5G22355
AT2G34317
AT3G16410
AT1G44180
AT5G56490
AT1G09893
AT3G05920
AT1G10385
AT5G04370
AT5G26310
AT4G37340
AT2G44110
novel.3
AT1G59780
AT5G47990
AT3G10600
AT1G68940
AT1G05990
AT2G48140
AT1G10395
AT5G22410
AT3G24360
AT1G78955
AT1G29025
AT3G43190
AT5G45200
AT3G45390
AT2G04680
AT2G35310
AT3G54530
AT1G29000
AT3G50400
AT2G46750
AT2G18470
AT4G36610
AT3G50640
AT3G47760
AT4G14630
AT5G51060
AT2G28780
AT1G07373
AT1G68850
AT1G51840
AT3G24210
AT2G14210
AT2G21900
AT4G33450
AT4G01630
AT5G18661
AT3G51360
AT4G11210
AT3G54310
AT3G13405
AT4G20235
AT2G40130
AT1G12740
AT5G27100
AT1G51640
AT1G02630
AT5G01280
AT5G48010
AT5G02350
AT5G45090
AT3G01795
AT3G59480
AT1G80240
AT2G21100
AT3G07970
AT1G12570
AT5G18350
AT5G65225
AT1G06923
AT5G06839
AT2G02310
AT3G61270
AT3G01550
AT5G48430
AT3G59370
AT1G56550
AT4G15396
AT3G48450
AT3G14460
AT2G14920
AT3G51325
AT1G14240
AT2G07000
AT2G32990
AT3G55710
AT4G28930
AT1G62320
AT4G17215
AT1G18980
AT5G03130
AT4G25220
AT5G18404
AT4G13620
AT5G15530
AT4G15150
AT4G19680
AT3G01760
AT4G15990
AT3G46190
AT5G04960
AT5G19520
AT5G23030
AT1G14220
AT5G09220
AT1G80340
AT3G13075
AT4G13555
AT2G42440
AT3G21950
AT5G64100
AT4G14280
AT5G03553
AT5G57090
AT5G59370
AT2G27000
AT5G44550
AT3G53480
AT3G12720
AT5G12270
AT4G19720
AT1G78520
AT2G32270
AT2G29750
AT4G13560
AT1G08990
AT4G33610
AT2G28960
AT3G03500
AT5G63560
AT5G42590
AT4G12050
AT1G07367
AT1G50580
AT2G15350
AT5G58750
AT1G73687
AT4G22110
AT5G15130
AT5G56540
AT5G15890
AT2G17080
AT5G61550
AT5G65340
AT2G03200
AT5G43120
AT5G49130
AT3G47220
AT5G06200
AT1G51880
AT1G33750
AT2G18480
AT4G04025
AT5G10435
AT5G43690
AT3G04370
AT2G31085
AT3G28510
AT3G26200
AT3G29430
AT3G21460
AT4G11190
AT4G00080
AT4G01140
AT1G29540
AT3G22800
AT1G11160
AT4G37070
AT3G47040
AT2G30400
AT3G53510
AT4G21590
AT2G01880
AT3G60270
AT2G37360
AT5G07040
AT3G01840
AT2G32620
AT5G15265
AT3G29630
AT3G13435
AT1G27380
AT5G58910
AT4G12543
AT1G76135
AT1G10810
AT5G49138
AT2G20080
AT4G28650
AT3G43110
AT1G61230
AT4G38080
AT1G48510
AT5G36180
AT4G37410
AT5G38800
AT1G67865
AT5G18860
AT3G44540
AT1G18870
AT5G66280
AT3G07255
AT5G21130
AT5G26730
AT1G74830
AT4G23590
AT4G29270
AT1G47600
AT1G54540
AT2G23540
AT5G58780
AT3G42180
AT5G51310
AT2G02300
AT2G41970
AT2G15370
AT2G30540
AT1G66270
AT4G11610
AT4G13280
AT1G68825
AT1G70170
AT3G44326
AT3G05890
AT1G64360
AT2G20030
AT5G49870
AT1G49390
AT5G41570
AT4G24310
AT4G23070
AT1G69230
AT2G32885
AT5G36790
AT1G14550
AT5G46845
AT4G31877
AT5G09530
novel.29
AT1G35250
AT1G73290
AT4G23713
AT1G30840
AT2G22510
AT2G31083
AT5G36110
AT1G23350
AT3G30210
AT5G02550
AT3G58550
AT3G50610
AT1G64590
AT1G53870
AT2G38823
AT5G07475
AT2G17940
AT5G14150
AT2G17055
AT3G54770
AT1G22290
AT1G67148
AT4G37940
AT1G09170
AT2G47140
AT1G50750
AT2G47810
AT5G37690
AT5G49770
AT3G49760
AT5G13900
AT5G01050
AT2G44460
AT5G10720
AT3G01845
AT3G01835
AT1G08293
AT3G11430
AT1G09790
AT2G28990
AT2G14960
AT5G24960
AT4G15740
AT2G14820
AT5G14070
AT5G38970
AT4G31320
AT1G06930
AT3G55550
AT1G01590
AT2G19410
AT3G50150
AT3G07425
AT5G52670
AT5G51210
AT1G07560
AT1G07407
AT1G35255
AT1G24580
AT3G54040
AT4G28088
AT5G20470
AT4G35160
AT4G25190
AT5G09480
AT1G78440
AT1G66950
AT4G15160
AT3G16440
AT5G65980
AT3G20140
AT1G55030
AT4G22105
AT3G20460
AT1G73330
AT3G27070
AT3G23470
AT3G14362
AT4G03330
AT3G61680
AT1G60470
AT4G11320
AT5G07650
AT3G49700
AT5G05900
AT2G28970
AT5G02360
AT4G04930
AT4G27360
AT4G30120
AT4G25410
AT2G09645
AT2G35270
AT2G19660
AT2G47530
AT1G04370
AT1G29020
AT1G36640
AT4G22620
AT1G64160
AT1G15210
AT1G16905
AT1G14080
AT3G07000
AT5G06795
AT4G24204
AT5G23190
AT5G42510
AT3G10470
AT3G16390
AT1G51420
AT4G37850
AT1G64000
AT1G26255
AT4G05170
AT1G59940
AT1G58320
AT5G58860
AT3G61410
AT4G08867
AT3G09590
AT5G04275
AT2G37820
AT3G44765
AT5G01490
AT5G09520
AT4G14650
AT2G39850
AT1G28590
AT2G37720
AT2G42060
AT1G15630
AT3G28550
AT5G23980
AT1G04660
AT5G14020
AT4G11655
AT4G08450
AT2G26820
AT1G53610
AT1G08283
AT5G59680
AT1G01390
AT1G47620
AT5G18937
AT1G66020
AT4G01970
AT4G20390
AT3G23190
AT5G03570
AT3G26460
AT4G05200
AT5G42610
AT2G24400
AT4G22217
AT4G39250
AT1G22880
AT2G47275
AT3G14510
AT3G60870
AT4G22230
AT1G78340
AT3G18200
AT5G13580
AT2G26380
AT3G24300
AT1G15625
AT5G62040
AT4G20190
AT5G10430
AT4G33020
AT3G21180
AT1G09673
AT3G13610
AT4G38310
AT1G51470
AT5G44620
novel.15
AT3G62730
AT1G72100
AT2G35380
AT5G42580
AT3G55180
AT2G46850
AT5G51500
AT3G24230
AT5G22560
AT1G48640
AT1G07795
AT1G53270
AT3G14940
AT2G40370
AT2G20870
AT1G60787
AT1G65570
AT4G15660
AT1G16910
AT2G31310
AT4G11050
AT2G33230
AT5G41280
AT5G06090
AT5G24410
AT1G64920
AT4G33720
AT2G23400
AT4G01925
AT4G17860
AT1G23160
AT4G23496
AT5G09365
AT3G20840
AT1G27140
AT4G01770
AT1G05530
AT3G51490
novel.66
AT5G14330
AT1G52120
AT4G07200
AT3G01513
AT3G55090
AT1G07175
AT2G39855
AT1G55440
AT4G22214
AT1G30560
AT3G14880
AT1G02190
novel.81
AT4G19030
AT3G46490
AT4G16270
AT5G37800
AT4G22810
AT1G79580
AT4G31970
AT2G44340
AT1G58037
AT4G15350
AT2G16230
AT2G05095
AT1G12030
AT2G43480
AT3G62960
AT4G02850
AT2G01905
AT2G20880
AT1G55640
AT1G14100
AT2G21045
AT1G23720
AT4G28940
AT3G58190
AT3G46810
AT4G13440
AT3G04360
AT4G28850
AT4G33590
AT2G02690
novel.161
AT2G31920
AT2G03210
AT5G19410
AT4G20240
AT3G09290
AT2G15340
AT4G25010
AT1G19510
AT5G50300
AT1G56630
AT5G57770
AT3G48940
AT2G07615
AT1G74460
AT1G78815
AT5G60350
AT3G46270
AT1G21860
AT3G03670
AT1G55990
AT1G02430
AT1G05280
AT1G74770
ATCG00170
AT3G01260
AT4G25090
AT3G01516
AT3G61897
AT3G46760
AT4G25400
AT5G07390
AT2G41240
AT5G47980
AT1G51480
AT1G11080
AT3G48790
AT1G26360
AT2G19060
AT4G11020
AT2G33775
AT2G10450
novel.124
AT5G06900
AT5G18910
AT5G57200
AT3G07105
AT5G46871
AT1G13620
[truncated: 342 more rows]
