# Supplementary material for: MDF is a conserved splicing factor and modulates cell division and stress response in Arabidopsis
Source: Life Sci Alliance. 2022 Oct 20;6(1):e202201507. doi: 10.26508/lsa.202201507 (PMC9585968; doi:10.26508/lsa.202201507)
Supplement: Supplementary file 15 [file LSA-2022-01507_TableS15.xlsx]

## Sheet: Table S15. Overlap myb3r1,3,5
Table S15. Overlap between Cell cycle related genes in mdf-1 and myb3r1,3,5 mutants
List of Cell cycle related genes downregulated in mdf-1	Upregulated genes after ɣ irradiation in myb3r1,3,5 (Bourbousse et al., 2018)	Overlap genes
AT1G32180	AT1G23790	AT2G28620
AT4G15290	AT4G28430	AT3G23670
AT1G52950	AT4G14330	AT3G23890
AT2G01905	AT1G76310	AT5G51600
AT4G25190	AT3G03130	AT1G03780
AT2G32620	AT2G22610	AT4G14150
AT2G32610	AT1G49870	AT5G15510
AT1G51355	AT5G06150	AT4G35620
AT4G25070	AT5G66230	AT2G33560
AT5G40820	AT5G15510	AT1G18370
AT4G23990	AT1G08560	AT1G02730
AT5G59360	AT5G51600	AT2G44190
AT3G19050	AT4G17000	AT3G44050
AT5G17420	AT4G03100	AT5G11510
AT3G50240	AT5G45700	AT5G06150
AT5G37478	AT2G26760	AT3G05330
AT2G20815	AT3G23670	AT4G22860
AT3G17360	AT1G72250	AT3G11520
AT3G27730	AT4G28230	AT1G53140
AT4G24010	AT5G48310	AT1G76540
AT5G44030	AT3G26050	AT3G58650
AT2G28620	AT2G20590	AT5G67270
AT4G18780	AT4G35620	AT2G25880
AT5G54670	AT2G33560	AT1G76310
AT3G60550	AT4G15830	AT3G25980
AT2G13680	AT5G55520	AT4G32830
AT5G26290	AT2G16270	AT3G14190
AT1G14750	AT4G01730	AT1G44110
AT1G15570	AT2G25880	AT1G50490
AT5G07280	AT4G02800
AT2G22125	AT1G18370
AT3G23670	AT1G03780
AT5G63920	AT4G33270
AT4G03270	AT1G53140
AT4G17380	AT5G11510
AT3G48190	AT4G33260
AT2G30820	AT3G15550
AT4G14970	AT1G08700
AT1G08260	AT5G67270
AT4G32700	AT3G55660
AT4G22970	AT3G11520
AT5G57880	AT2G28620
AT1G22260	AT1G02730
AT4G05190	AT5G42700
AT1G12790	AT3G10310
AT3G57060	AT5G17160
AT2G20635	AT4G22860
AT3G23890	AT2G37420
AT5G60930	AT4G10630
AT1G16330	AT1G20610
AT3G03050	AT3G58650
AT1G55350	AT2G44190
AT2G28870	AT4G32830
AT5G51600	AT3G14190
AT2G35190	AT4G21820
AT1G03780	AT1G63100
AT1G75780	AT1G31335
AT2G21770	AT5G27550
AT3G57860	AT4G11080
AT5G48600	AT3G25980
AT2G35630	AT4G14150
AT4G26760	AT3G27330
AT3G54710	AT4G23800
AT3G54670	AT3G02640
AT5G37630	AT2G25060
AT2G24070	AT3G51720
AT4G34160	AT3G44050
AT1G50240	AT1G49570
AT5G44040	AT1G44110
AT1G09450	AT5G13840
AT4G21270	AT1G49860
AT1G20330	AT1G76540
AT2G17620	AT4G35730
AT1G07500	AT3G23890
AT1G77720	AT1G50490
AT4G14150	AT5G01420
AT2G36850	AT4G38070
AT3G25100	AT1G16630
AT3G20475	AT4G09060
AT5G19390	AT3G05330
AT5G15510
AT4G35620
AT1G06660
AT1G77600
AT4G14700
AT3G07160
AT2G32590
AT2G44740
AT4G25540
AT2G33560
AT4G21530
AT4G24710
AT1G18370
AT5G05560
AT1G01040
AT2G01210
AT1G02730
AT5G38880
AT1G33240
AT1G65010
AT5G10440
AT4G38600
AT5G10470
AT2G33793
AT2G45490
AT2G44190
AT2G31970
AT1G80260
AT5G12360
AT1G69770
AT1G49890
AT5G47690
AT4G37650
AT1G06590
AT5G18700
AT4G35520
AT3G22780
AT3G12280
AT3G19570
AT4G02070
AT5G17410
AT2G32710
AT5G23860
AT5G16910
AT3G44050
AT3G27120
AT5G67100
AT5G11510
AT1G69400
AT1G10690
AT5G50375
AT4G11920
AT5G06150
AT4G27595
AT3G05330
AT4G22860
AT5G05170
AT1G48360
AT4G32730
AT3G11520
AT1G53140
AT1G80370
AT3G54630
AT1G18040
AT1G69690
AT2G27170
AT3G50960
AT5G52950
AT1G71830
AT1G76540
AT3G16320
AT3G60740
AT4G12620
AT1G14920
AT1G49620
AT1G06230
AT4G32410
AT2G38185
AT5G05510
AT1G54960
AT1G20930
AT5G04470
AT2G20190
AT2G26760
AT1G15660
AT4G32190
AT3G58650
AT1G70210
AT5G62500
AT2G33640
AT5G06680
AT5G02420
AT5G47820
AT3G21430
AT4G30825
AT4G30870
AT5G67260
AT1G61030
AT3G16730
AT1G35530
AT5G09870
AT5G64740
AT4G32620
AT3G24495
AT2G22010
AT5G05970
AT5G44635
AT1G78770
AT3G05480
AT5G16270
AT3G18730
AT5G15540
AT5G67270
AT2G20000
AT1G31810
AT5G54440
AT3G53760
AT1G64625
AT2G01570
AT1G04650
AT2G47980
AT1G15940
AT2G25880
AT4G02060
AT5G07590
AT4G30710
AT1G04030
AT1G49040
AT5G27610
AT4G28980
AT1G77620
AT1G13980
AT3G20780
AT3G19210
AT1G77320
AT5G61960
AT1G47230
AT4G27180
AT4G15890
AT5G07660
AT3G19590
AT3G54180
AT5G15920
AT1G76310
AT2G23070
AT3G43210
AT5G61460
AT5G48520
AT5G49160
AT3G25980
AT5G27620
AT5G16690
AT3G63130
AT4G32830
AT3G14190
AT2G29550
AT3G42660
AT5G04320
AT3G07100
AT1G44110
AT1G04730
AT2G44580
AT1G01370
AT2G32320
AT2G06510
AT5G40840
AT5G12150
AT5G40740
AT5G07290
AT1G80810
AT2G36010
AT4G32200
AT3G61650
AT3G09880
AT1G11060
AT3G18524
AT1G44900
AT5G46280
AT5G67380
AT1G50490
AT1G50710
AT2G39090
AT2G44950
AT1G65470
AT5G41150
AT1G14350
AT3G54650
AT5G12250
AT1G67580
AT1G20010
AT5G49880
AT2G16440
AT5G22010
AT1G29400
AT2G20580
AT4G39350
AT5G66030
AT5G19400
AT4G31880
