# Supplementary material for: MDF is a conserved splicing factor and modulates cell division and stress response in Arabidopsis
Source: Life Sci Alliance. 2022 Oct 20;6(1):e202201507. doi: 10.26508/lsa.202201507 (PMC9585968; doi:10.26508/lsa.202201507)
Supplement: Supplementary file 16 [file LSA-2022-01507_TableS16.xlsx]

## Sheet: Table S16. Primer List
Table S16. Primer list
Primers for testing MDF expression in mdf mutants (Figure S1)
MDF+877qF	AATTGGAGAACAGAAGCGCC
MDF+963qR	CATCTTCTTTTCTGCCCCGG
MDF+1986qF	TTGTGGATGATGATGGAGGT
MDF+2072qrev	TTTTGGAGTTAAAGTTCTAC
Primers for testing MDF expression in mdf transgenic lines (Figures 5 and 7)
MDFg+2665fw	ATGTGCGGAAGCCTGAAAGT
MDFg+2854rev	TGCACCAGATAATCCTTTTCC
Primers for BiFC experiments (Figure 2)
MDFCDSfw	ggggacaagtttgtacaaaaaagcaggcttcATGGAAGTGGAGAAGTCTAA
MDFCDS+STOPrev	ggggaccactttgtacaagaaagctgggtTCAAGGCTTTGGTCTCTTT
GW-LSM8.1-F	ggggacaagtttgtacaaaaaagcaggcttcATGGCGGCAACTACT
GW-LSM8.1-R	ggggaccactttgtacaagaaagctgggtcTCAATGCACTACGGGT
F LSM1a	ggggacaagtttgtacaaaaaagcaggctATGTCTTGGGCTGCTCCTGATG
R LSM1a	ggggaccactttgtacaagaaagctgggTCATGGAGTTCCTTGATCTCGAT
Primers for Co-localization and FLIM FRET experiments (Figure 2)
MDFcF	CACCATGGAAGTGGAGAAGTCTA
MDFcR	AGGCTTTGGTCTCTTTGGTGGTGTA
LSM8CDSCtermfw	ggggacaagtttgtacaaaaaagcaggctATGGCGGCAACTACTGGACT
LSM8CDSCtermrev	ggggaccactttgtacaagaaagctgggtcATGCACTACGGGTTTCAACG
LSM2CDSCtermfw	ggggacaagtttgtacaaaaaagcaggctATGTTGTTCTTTTCTTACTTCAAG
LSM2CDSCtermrev	ggggaccactttgtacaagaaagctgggtcGCCACCCCTAGCTTCTCTT
SR45CDSCtermfw	ggggacaagtttgtacaaaaaagcaggctATGGCGAAACCAAGTCGTG
SR45CDSCtermrev	ggggaccactttgtacaagaaagctgggtcAGTTTTACGAGGTGGAGGTGG
Primers for Y2H analyses (Figure 2 and S2)
MDFCDSfw	ggggacaagtttgtacaaaaaagcaggcttcATGGAAGTGGAGAAGTCTAA
MDFCDS+STOPrev	ggggaccactttgtacaagaaagctgggtTCAAGGCTTTGGTCTCTTT
LSM8CDSNtermfw	ggggacaagtttgtacaaaaaagcaggcttcATGGCGGCAACTACTGGACT
LSM8CDSNtermrev	ggggaccactttgtacaagaaagctgggtTCAATGCACTACGGGTTTCA
LSM2CDSNtermfw	ggggacaagtttgtacaaaaaagcaggcttcATGTTGTTCTTTTCTTACTTCAAG
LSM2CDSNtermrev	ggggaccactttgtacaagaaagctgggtTCAGCCACCCCTAGCTTCT
MDFcF	CACCATGGAAGTGGAGAAGTCTA
MDFcR	AGGCTTTGGTCTCTTTGGTGGTGTA
LSM8CDSCtermfw	ggggacaagtttgtacaaaaaagcaggctATGGCGGCAACTACTGGACT
LSM8CDSCtermrev	ggggaccactttgtacaagaaagctgggtcATGCACTACGGGTTTCAACG
STA1Nterm_fw	ggggacaagtttgtacaaaaaagcaggcttcATGGTGTTTCTCTCGATTCC
STA1Nterm_rev	ggggaccactttgtacaagaaagctgggtTCAAGCAGAATTCTCTTCCTT
RT-qPCR primers to validate intron retention events (Figure 3)
CYCP3-2_EX_fw	TCGAAGATTTGAACTATAGGA
CYCP3-2_EX_rev	CATCAAGAACAGAAACTCTAA
CYCP3-2_IR_fw	TGGTGGTTTTCAGGAACTAT
CYCP3-2_IR_rev	ACACTCACATTCACATGTAG
CYCB2-2_EX_fw	TCAACTCCTAGAATGTTGTAG
CYCB2-2_EX_rev	TCATACTTTGTTGCTATGTA
CYCB2-2_IR_fw	TACCCATTAGCACCTATAAAG
CYCB2-2_IR_rev	CAGCTTTCTGATGTAGTCTCA
KRP6_qPCRfw	AGAAGCAATTCATAGAAAA
KRP6_qPCRrev	TTGACAATATCGAAGTTGTAC
KRP6_IR_rev	ACTCACATTCCTCTCTCTCT
KRP2_EX_fw	GGAATGTTCTATGAAGTATAA
KRP2_EX_rev	ATAAGTACTTTGGTGAAAACA
KRP2_IR_fw	TGATAATGAATTTGTTGTTAG
KRP2_IR_rev	ATAAGTACTTTGGTGAAAAC
SKP2B_EX_fw	TAATCACAGATGAGAGTGT
SKP2B_EX_rev	TGAGCTAAAGAGTACATTG
SKP2B_IR_fw	GTTTCTTTGTCATCTCTTAA
SR30_EX_fw	CGACTTCGGGTTGAGATTGC
SR30_EX_rev	CTTAAGGTCCTGCCACGAAG
SR30_IR_fw	TAGTAAACGCATGATGAAAG
SR30_IR_rev	CGGTAGTCAGAGCGTCTTGA
SR45new_EX_fw	CCGCAGTCCTAAGAGGCCA
SR45new_EX_rev	TTAAGTTTTACGAGGTGGAG
SR45new_IR_fw	TCTGTCTTAACACTAATCCTCG
SR45new_IR_rev	CAGATGTTTATGCTATGTCTTT
RS2Z33new_EX_fw	TATGCTTTCGTTGAATTTGGTG
RS2Z33_EX_rev	AACTCCACAGTGATGCGACT
RS2Z33_IR_fw	TAACCTGAGCTTTCGATTT
RS2Z33_IR_rev	AATGTCTTGCATCATCAGC
PFA4_EX_fw	CAAGTCACTGTTCTAAGCA
PFA4_EX_rev	ACTCTTCGATTTACCAGAT
PFA4_IR_fw	TCTCCTAACTCACTGAATT
MYB4R1_EX_fw	AAGCAGATCACGGGAAATCAG
MYB4R1_EX_rev	CTTGTGTTTCTCGTTCTGCTC
MYB4R1_IR_fw	TCATGAATGATTCTCACGG
MYB4R1_IR_rev	AAAGCTTTCACAAGTATTAGATC
MYB3R3_EX_fw	GAACATAGCGAAATCTTTC
MYB3R3_EX_rev	CTCATGTGTCCAAGGTCCC
MYB3R3_IR_fw	TATTAACAAGAGTAATGTCAGTG
MYB3R3_IR_rev	ATGCTTCACGGAACAAAA
MYBlikeHTH_EX_fw	TGAGTCTCAAGAAGGCAAGTTT
MYBLikeHTH_EX_rev	CTGAAGTGCCTCTTTAATTTG
MYBLikeHTH_IR_fw	GAAGGTACACTAATAAATCTCTG
MYBLikeHTH_IR_rev	GTTCTTGTGTCAAGCTGAGA
REM30_EX_fw	AGTAGACGGTATCTTCCGT
REM30_EX_rev	ACAATTCTTCCTGAGGCTTC
REM30_IR_fw	AAAGTAGACGGGTGAGTTCATC
REM30_IR_rev	TCTACCAGTTTTGCCCAACA
RAD51D_EX_fw	CGCTATACTGGTGACAAAT
RAD51D_EX_rev	ATGTGTGTTTTAAGATGGA
RAD51D_IR_fw	TCAGGCCATTAAGCGTGT
RAD51D_IR_rev	CAGCACCCACCGTGTGAT
RT-qPCR primers to validate expression changes (Figure 5)
Taken from Takahashi et al., 2019
ANAC044_qPCRfw	GAGCGCTAGAAAGGGAACGA
ANAC044_qPCRrev	CCCCGGAACTACTCTCACCTTC
ANAC085_qPCRfw	AGCACACCGAAAACTAGTAC
ANAC085_qPCRrev	CTTCAATAACACTCACATTCCC
CYCB1;2_qPCRfw	ATTACGACACCTTGACGTTCTGTC
CYCB1;2_qPCRrev	TTTGAGCAGTCCATAATCTCAGAC
Taken from Kobayashi et al., 2015
EDE1_qPCRfw	AGAAAGCACAAGCTGAGAGAATG
EDE1_qPCRrev	TCCAAAGAAGGAGTTTGTGACTC
CDC20;1_qPCRfw	ATATATGGCCCAGAGTCCAGA
CDC20;1_qPCRrev	TCTGTATCATGGGTTTCCTTGTC
CYCA2-3_qPCRfw	AGGACGCGGTCATGGATT
CYCA2-3_qPCRrev	AGGTTTCCTGCTGTATTTGATG
CYCD3-1_qPCRfw	TCGGAAGGAGGAAGAAAGTA
CYCD3-1_qPCRrev	GAAGAGTTTTCTTCAACTTCT
IMK2new_qPCRfw	TGGTGACTCAGGCGAACTAT
IMK2new_qPCRrev	TCGGAGGCATTTGATTCCAG
SCL28new_qPCRfw	TGAAGCAGTAGCAGCAACAT
SCL28new_qPCRrev	AGTTTCCTTGCGAGAGAAGC
Primers for Site-Directed Mutagenesis (Figure 7)
MDFS22Acomp_Fw	CTACGAGGGTgCGCCTGTTAG
MDFS22Acomp_Rv	CTAACAGGCGCACCCTCGTAG
RT-qPCRs to test the expression of DNA repair genes (Figure 8)
FASSqF	GGTGAAACCGTCTGACCCAT
FASSqR	TCTCACGGTTGTCATGAGCC
SAND_fw	AACTCTATGCAGCATTTGATCCAC
SAND_rev	TGATTGCATATCTTTATCGCCATC
PARP 2 fw	ATCGTCTACGATACAGCCCAGGT
PARP 2 rev	TGGTTCAGGCTCATCTCTTGTGC
PARP1F	ATGCTACTCTGGCACGGTTCAC
PARP1R	AGGAGGAGCTATTCGCAGACCTTG
RAD51_F	TTCCGCTCTGGAAAGACTCAGC
RAD51_R	ACCTCCTTGATCCATGGGAAGTTG
ATBRCA1_F	GTTGCCCTGTGAAGAGGCTAATTC
ATBRCA1_R	TAGGCTGAGAGTGCAGTGGTTC
